# Supplementary material for: A Systematic Review of the Therapeutic Outcome of Mucormycosis
Source: Open Forum Infect Dis. 2023 Dec 30;11(1):ofad704. doi: 10.1093/ofid/ofad704 (PMC10823420; doi:10.1093/ofid/ofad704)
Supplement: ofad704_Supplementary_Data [file ofad704_supplementary_data.zip]

Archive with 6 entries (6 files):
- SIgera supplementary appendix v2.pdf
- Supplement 1 The total list of articles (1) (1).xlsx
- Supplement 2 (1).xlsx
- Supplement 3 (1).xlsx
- Supplement 4 (1).xlsx
- SIgera supplementary appendix v2 (1) (1).docx
