# Supplementary material for: A Systematic Review of the Therapeutic Outcome of Mucormycosis
Source: Open Forum Infect Dis. 2023 Dec 30;11(1):ofad704. doi: 10.1093/ofid/ofad704 (PMC10823420; doi:10.1093/ofid/ofad704)
Supplement: ofad704_Supplementary_Data [file ofad704_supplementary_data.zip › Supplement 1 The total list of articles (1) (1).xlsx]

## Sheet: Total 2322
			The total number of articles
VN	DB	ST	Title	Source	Author	In	PB	AB	PT	YR
Ovid Technologies	Ovid MEDLINE(R)	MEDLINE	Epidemiology, clinical features, diagnosis and treatment of cerebral mucormycosis in diabetic patients: A systematic review of case reports and case series.	Mycoses. 63(12):1264-1282, 2020 Dec.	Chegini Z Didehdar M Khoshbayan A Rajaeih S Salehi M Shariati A	Chegini, Zahra. Department of Microbiology, School of Medicine, Iran University of Medical Sciences, Tehran, Iran. Didehdar, Mojtaba. Department of Medical Parasitology and Mycology, Arak University of Medical Sciences, Arak, Iran. Khoshbayan, Amin. Student Research Committee, Iran University of Medical Sciences, Tehran, Iran. Rajaeih, Shahin. ENT and Head and Neck Research Center and Department,…		BACKGROUND: Patients with diabetes are known as an important high-risk group for cerebral mucormycosis (CM). METHOD: We conducted a structured search using PubMed/MEDLINE to collect both case reports and case series case (ie including at least two patients) onto CM in diabetic patient published between 2000 and March 2020. RESULTS: Forty-five reports of individual cases and eighteen case series a…	Journal Article Systematic Review	2020
Ovid Technologies	Ovid MEDLINE(R)	MEDLINE	Gastrointestinal mucormycosis: A periodic systematic review of case reports from 2015 to 2021. [Review]	Microbial Pathogenesis. 163:105388, 2022 Feb.	Didehdar M Chegini Z Moradabadi A Anoushirvani AA Tabaeian SP Yousefimashouf M Shariati A	Didehdar, Mojtaba. Department of Medical Parasitology and Mycology, Arak University of Medical Sciences, Arak, Iran. Chegini, Zahra. Department of Microbiology, School of Medicine, Hamadan University of Medical Sciences, Hamadan, Iran. Moradabadi, Alireza. Molecular and medicine Research Center, Khomein University of Medical Sciences, Khomein, Iran; Department of medical Laboratory Sciences, Khom…		BACKGROUND: GI mucormycosis (GI) is a rare but highly lethal infection in patients. There is no single comprehensive review of the literature that demonstrates the various clinical aspects of this infection. METHODS: A structured search of PubMed/Medline was used to collect case reports of GI mucormycosis in patients of all ages published between 2015 and November 2021. RESULTS: Eighty-seven case…	Journal Article Review	2022
Ovid Technologies	Embase	Embase	Gastrointestinal mucormycosis in immunocompromised hosts.	Mycoses. 58(12) (pp 714-718), 2015. Date of Publication: December 2015.	Dioverti M.V. Cawcutt K.A. Abidi M. Sohail M.R. Walker R.C. Osmon D.R.	(Dioverti, Cawcutt, Sohail, Walker, Osmon) Division of Infectious Diseases, Mayo Clinic, Rochester, MN, United States (Abidi) Division of Infectious Diseases, Medical College of Wisconsin, Milwaukee, WI, United States	Blackwell Publishing Ltd (E-mail: customerservices@oxonblackwellpublishing.com)	Invasive mucormycosis is a rare fungal infection in immunocompromised hosts, but it carries a high mortality rate. Primary gastrointestinal disease is the least frequent form of presentation. Early diagnosis and treatment are critical in the management; however, symptoms are typically non-specific in gastrointestinal disease, leading to delayed therapy. To describe the clinical presentation, diag…	Article	2015
Ovid Technologies	Embase	Embase	Combination therapy for the treatment of mucormycosis: Examining the evidence.	Current Fungal Infection Reports. 9(2) (pp 94-110), 2015. Article Number: A006. Date of Publication: 16 Apr 2015.	Huang A.M. Nagel J.L. Crass R.L. Nguyen C.	(Huang, Crass) Department of Pharmacy, Froedtert and The Medical College of Wisconsin, 9200 W. Wisconsin Ave, Milwaukee, WI 53226, United States (Nagel) Department of Pharmacy Services and Clinical Services, University of Michigan Health System, 1111 E. Catherine St. Rm 300, Ann Arbor, MI 48109, United States (Nguyen) Department of Pharmacy, Ochsner Medical Center, 1514 Jefferson Highway, New Orl…	Current Medicine Group LLC 1 (E-mail: info@phl.cursci.com)	Despite aggressive antifungal therapy and surgical intervention, mortality and clinical response rates for invasive mucormycosis infections remain suboptimal. Combination therapy with other antifungal agents, immunosuppressive drugs, and various other agents, have been studied as a means to improve outcomes. However, most clinical outcomes data evaluating combination therapy are from case series …	Article	2015
Ovid Technologies	Ovid MEDLINE(R)	MEDLINE	Contemporary management and clinical outcomes of mucormycosis: A systematic review and meta-analysis of case reports.	International Journal of Antimicrobial Agents. 53(5):589-597, 2019 May.	Jeong W Keighley C Wolfe R Lee WL Slavin MA Chen SC Kong DCM	Jeong, Wirawan. Centre for Medicine Use and Safety, Monash University, 381 Royal Parade, Parkville, VIC 3052, Australia. Keighley, Caitlin. Centre for Infectious Diseases and Microbiology Laboratory Services, ICPMR, New South Wales Health Pathology, Westmead Hospital, The University of Sydney, 170 Hawkesbury Road, Westmead, NSW 2145, Australia; Marie Bashir Institute for Biosecurity and Emerging …		With the advent of newer antifungals, optimum treatment of mucormycosis remains to be fully elucidated. This study systematically evaluated the contemporary management and outcomes of mucormycosis. Mucormycosis cases in patients aged >=18 years published between January 2000 and January 2017 were identified through Ovid MEDLINE and Embase. Of the 3619 articles identified, 600 (851 individual pati…	Journal Article Meta-Analysis Systematic Review	2019
Ovid Technologies	Embase	Embase	Mycotic infections-mucormycosis and oral candidiasis associated with Covid-19: a significant and challenging association.	Journal of Oral Microbiology. 13(1) (no pagination), 2021. Article Number: 1967699. Date of Publication: 2021.	Nambiar M. Varma S.R. Jaber M. Sreelatha S.V. Thomas B. Nair A.S.	(Nambiar) Department of Periodontics, College of Dentistry, Sri Rajiv Gandhi, College of Dental Sciences and Hospital, Benguluru, India (Varma) Department of Clinical Sciences, College of Dentistry, Ajman University, Ajman, United Arab Emirates (Varma) Centre of Medical and Bio-allied Health Sciences Research, Ajman University, Ajman, United Arab Emirates (Jaber) Department of Oral and Maxillofac…	Taylor and Francis Ltd.	Introduction: Bacterial and fungal secondary infections following COVID-19 disease are widely being reported and are an area that should receive careful attention. Mucormycosis is a fatal fungal condition affecting immunocompromised patients caused by a group of mold mucoromycetes. Candida albicans (C. albicans) is an oral commensal present in almost 40-65% of healthy oral cavities in adults. Sev…	Article	2021
Ovid Technologies	Embase	Embase	COVID-19 and Mucormycosis Coinfection: How Challenging It Is.	Canadian Journal of Infectious Diseases and Medical Microbiology. 2022 (no pagination), 2022. Article Number: 8617212. Date of Publication: 2022.	Nayak N. Khan E. Panigrahi D.	(Nayak) Manipal College of Medical Sciences, Pokhara, Nepal (Khan, Panigrahi) College of Medicine, Ajman University, Ajman, United Arab Emirates	Hindawi Limited	Recently, cases of rhinoorbital mucormycosis in people diagnosed with COVID-19 have been reported from India particularly. Diabetes mellitus though happens to be an independent risk factor both for severe COVID-19 and mucormycosis, administration of steroids is attributed as a precipitating factor for acquiring the comorbid condition. This opportunistic fungal infection is highly angioinvasive in…	Article	2022
Ovid Technologies	Ovid MEDLINE(R)	MEDLINE	Pediatric Mucormycosis: A 10-Year Systematic Review of Reported Cases and Review of the Literature.	Journal of the Pediatric Infectious Diseases Societ. 8(4):342-350, 2019 Sep 25.	Otto WR Pahud BA Yin DE	Otto, William R. Department of Pediatrics, Division of Infectious Diseases, Children's Hospital of Philadelphia, Pennsylvania. Pahud, Barbara A. Department of Pediatrics, Division of Infectious Diseases, Children's Mercy, Kansas City, Missouri. Pahud, Barbara A. Department of Pediatrics, University of Missouri-Kansas City School of Medicine, Missouri. Yin, Dwight E. Department of Pediatrics, Divi…		Mucormycosis is a severe infection that affects a variety of patients, including immunocompromised children and neonates. Given improved survival rates from advances in the treatment of malignancies, the population at risk for mucormycosis is increasing. We conducted a systematic review of cases of mucormycosis in children in the English-language literature reported between August 2008 and June 2…	Journal Article Systematic Review	2019
Ovid Technologies	Ovid MEDLINE(R)	MEDLINE	Treatment of non-Aspergillus moulds in immunocompromised patients, with amphotericin B lipid complex.	Clinical Infectious Diseases. 40 Suppl 6:S401-8, 2005 May 01.	Perfect JR	Perfect, John R. Department of Medicine and Microbiology, Duke University Medical Center, Durham, North Carolina 27710, USA. perfe001@mc.duke.edu		An assessment was made of the efficacy and renal safety of amphotericin B lipid complex (ABLC) in the treatment of patients with invasive fungal infections caused by moulds other than Aspergillus species, on the basis of a retrospective analysis of data from the Collaborative Exchange of Antifungal Research (CLEAR) database. Data from CLEAR for 64 patients with zygomycosis were published previous…	Journal Article	2005
Ovid Technologies	Ovid MEDLINE(R)	MEDLINE	Epidemiology and outcome of zygomycosis: a review of 929 reported cases. [Review] [477 refs]	Clinical Infectious Diseases. 41(5):634-53, 2005 Sep 01.	Roden MM Zaoutis TE Buchanan WL Knudsen TA Sarkisova TA Schaufele RL Sein M Sein T Chiou CC Chu JH Kontoyiannis DP Walsh TJ	Roden, Maureen M. Pediatric Oncology Branch, National Cancer Institute, Bethesda, MD 20892, USA.		BACKGROUND: Zygomycosis is an increasingly emerging life-threatening infection. There is no single comprehensive literature review that describes the epidemiology and outcome of this disease. METHODS: We reviewed reports of zygomycosis in the English-language literature since 1885 and analyzed 929 eligible cases. We included in the database only those cases for which the underlying condition, the…	Journal Article Research Support, Non-U.S. Gov't Review	2005
Ovid Technologies	Embase	Article-in-Press	Retrobulbar Injection of Amphotericin B in Patients With COVID-19 Associated Orbital Mucormycosis: A Systematic Review.	Ophthalmic plastic and reconstructive surgery. (no pagination), 2022. Date of Publication: 08 Aug 2022.	Sharifi A. Akbari Z. Shafie'ei M. Nasiri N. Sharifi M. Shafiei M. Zand A.	(Sharifi, Zand) Department of Ophthalmology, Shafa Hospital, Kerman University of Medical Sciences, Kerman, Iran, Islamic Republic of (Akbari, Shafie'ei, Sharifi, Shafiei) Faculty of Medicine, Kerman University of Medical Sciences, Kerman, Iran, Islamic Republic of (Nasiri) HIV/STI Surveillance Research Center, WHO Collaborating Center for HIV Surveillance, Institute for Futures Studies in Health…	NLM (Medline)	PURPOSE: Following COVID-19 infection a rising count of rhino-orbito-cerebral mucormycosis is observed, requiring orbital exenteration, a disabling lifetime affecting surgery. One of the potential interventions for globe salvage in these patients is retrobulbar injections of amphotericin B. This study was conducted to review protocols, outcomes, and side effects of retrobulbar injection of amphot…	Article	2022
Ovid Technologies	Ovid MEDLINE(R)	MEDLINE	Mucormycosis in renal transplant recipients: review of 174 reported cases.	BMC Infectious Diseases. 17(1):283, 2017 04 18.	Song Y Qiao J Giovanni G Liu G Yang H Wu J Chen J	Song, Yan. Kidney Disease Center, The First Affiliated Hospital, College of Medicine, Zhejiang University, No. 79 Qingchun Road, Hangzhou, 310003, Zhejiang, People's Republic of China. Qiao, Jianjun. Department of Dermatology, The First Affiliated Hospital, College of Medicine, Zhejiang University, Hangzhou, People's Republic of China. Giovanni, Gaffi. Azienda Ospedaliero-Universitaria Ospedali R…		BACKGROUND: Mucormycosis is a highly lethal fungal infection especially in immunocompromised individuals. METHODS: In order to review the epidemiology, diagnosis, and treatment of mucormycosis in renal transplant recipients we searched publications of mucormycosis cases in renal transplant recipients in PUBMED database up to December 2015. RESULTS: A total of 174 cases in renal transplant recipie…	Journal Article	2017
Ovid Technologies	Embase	Embase	Osteoarticular infections caused by non-Aspergillus filamentous fungi in adult and pediatric patients: A systematic review.	Medicine (United States). 94(50) (no pagination), 2015. Article Number: 2078. Date of Publication: 2015.	Taj-Aldeen S.J. Rammaert B. Gamaletsou M. Sipsas N.V. Zeller V. Roilides E. Kontoyiannis D.P. Miller A.O. Petraitis V. Walsh T.J. Lortholary O.	(Taj-Aldeen) Mycology Unit, Microbiology Division, Department of Laboratory Medicine and Pathology, Hamad Medical Corporation, P.O. Box 3050, Doha, Qatar (Taj-Aldeen, Rammaert, Gamaletsou, Sipsas, Roilides, Miller, Petraitis, Walsh, Lortholary) Center for Osteoarticular Mycoses, Hospital for Special Surgery, United States (Taj-Aldeen, Rammaert, Gamaletsou, Sipsas, Roilides, Miller, Petraitis, Wal…	Lippincott Williams and Wilkins (E-mail: kathiest.clai@apta.org)	Osteoarticular mycoses due to non-Aspergillus moulds are uncommon and challenging infections. A systematic literature review of non-Aspergillus osteoarticular mycoses was performed using PUBMED and EMBASE databases from 1970 to 2013. Among 145 patients were 111 adults (median age 48.5 [16-92 y]) and 34 pediatric patients (median age 7.5 [3-15 y]); 114 (79.7%) were male and 88 (61.9%) were immunoc…	Article	2015
Ovid Technologies	Embase	Embase	Survival outcomes in acute invasive fungal sinusitis: A systematic review and quantitative synthesis of published evidence.	Laryngoscope. 123(5) (pp 1112-1118), 2013. Date of Publication: May 2013.	Turner J.H. Soudry E. Nayak J.V. Hwang P.H.	(Turner) Department of Otolaryngology-Head and Neck Surgery, Vanderbilt University Medical Center, 1215 21st Avenue South, Nashville, TN 37232-8605, United States (Soudry, Nayak, Hwang) Department of Otolaryngology-Head and Neck Surgery, Stanford University School of Medicine, Stanford, CA, United States	John Wiley and Sons Inc. (P.O.Box 18667, Newark NJ 07191-8667, United States)	Objectives/Hypothesis Acute invasive fungal sinusitis (AIFS) is an aggressive and often fatal infection. Despite improvements in medical and surgical therapy, survival remains limited and the factors that contribute to patient outcomes remain poorly understood. The current study systematically reviews and quantitatively synthesizes the published literature to characterize prognostic factors assoc…	Article	2013
Ovid Technologies	Ovid MEDLINE(R)	MEDLINE	A meta-analysis of survival factors in rhino-orbital-cerebral mucormycosis-has anything changed in the past 20 years?. [Review]	Clinical Otolaryngology. 43(6):1454-1464, 2018 12.	Vaughan C Bartolo A Vallabh N Leong SC	Vaughan, Casey. Department of Otorhinolaryngology - Head and Neck Surgery, Aintree University Hospital NHS Foundation Trust, Liverpool, UK. Bartolo, Amanda. Department of Otorhinolaryngology - Head and Neck Surgery, Aintree University Hospital NHS Foundation Trust, Liverpool, UK. Vallabh, Nimisha. Department of Otorhinolaryngology - Head and Neck Surgery, Aintree University Hospital NHS Foundatio…		BACKGROUND: Rhino-orbital-cerebral mucormycosis (ROCM) is an uncommon yet potentially lethal fungal infection. Although most cases originate from developing countries, an ageing population and increased prevalence of chronic illness may mean some clinicians practicing in developed countries will encounter ROCM cases in their careers. Yohai et al published a systematic review of 145 case reports f…	Journal Article Meta-Analysis Review	2018
Ovid Technologies	Ovid MEDLINE(R)	MEDLINE	Mucormycosis in lung transplant recipients: A systematic review of the literature and a case series.	Clinical Transplantation. 34(2):e13774, 2020 02.	Wand O Unterman A Izhakian S Fridel L Kramer MR	Wand, Ori. Pulmonary Institute, Rabin Medical Center, Petach Tiqwa, Israel. Wand, Ori. Sackler Faculty of Medicine, Tel-Aviv University, Tel-Aviv, Israel. Wand, Ori. Pulmonary Division, Meir Medical Center, Kfar-Sava, Israel. Unterman, Avraham. Pulmonary Institute, Rabin Medical Center, Petach Tiqwa, Israel. Unterman, Avraham. Sackler Faculty of Medicine, Tel-Aviv University, Tel-Aviv, Israel. Un…		BACKGROUND: Mucormycosis is a rare infection in lung transplant recipients (LTR). Our objective was to better define the clinical presentation and optimal management of this frequently lethal infection. METHODS: A systematic review of the literature was performed to identify all published cases of mucormycosis in LTR using PubMed/MEDLINE. These cases were analyzed together with a new case series …	Journal Article Systematic Review	2020
Ovid Technologies	Ovid MEDLINE(R)	MEDLINE	[Evaluation of zygomycosis cases by pooled analysis method reported from Turkey]. [Turkish]	Mikrobiyoloji Bulteni. 47(4):708-16, 2013 Oct.	Zeka AN Tasbakan M Pullukcu H Sipahi OR Yamazhan T Arda B	Zeka, Arzu Nazli. Ege University Faculty of Medicine, Department of Infectious Diseases and Clinical Microbiology, Izmir, Turkey. arzunazli@hotmail.com.		Zygomycosis is a rapidly-progressive invasive fungal disease with high mortality rates. Mucor, Rhizopus, Rhizomucor and Absidia species classified in Mucorales order, are the main causative agents of zygomycosis. Uncontrolled diabetes, hematologic malignancies, long term corticosteroid use and immunosuppressive therapies are the main predisposing factors for mucormycosis. In this study, we aimed …	English Abstract Journal Article	2013
Ovid Technologies	Embase	Embase	Preventing invasive fungal disease in patients with haematological malignancies and the recipients of haematopoietic stem cell transplantation: Practical aspects.	Journal of Antimicrobial Chemotherapy. 68(SUPPL3) (pp iii5-iii15), 2013. Date of Publication: 2013.	Akan H. Antia V.P. Kouba M. Sinko J. Tanase A.D. Vrhovac R. Herbrecht R.	(Akan) Department of Hematology, Ankara University Medical Faculty, Ankara, Turkey (Antia) Department of Hematological Medicine, Breach Candy Hospital Trust, Mumbai, India (Kouba) TheInstitute of Hematology and Blood Transfusion, Prague, Czechia (Sinko) Department of Hematology and Stem Cell Transplantation, St Istvan and St Laszlo Hospital, Budapest, Hungary (Tanase) Department of Bone Marrow Tr…	Oxford University Press (Great Clarendon Street, Oxford OX2 6DP, United Kingdom)	Invasive fungal disease (IFD), predominantly aspergillosis, is associated with significant morbidity and mortality in immunocompromised patients, especially those with haematological malignancies and recipients of allogeneic haematopoietic stem cell transplantation. There has been a great deal of scientific debate as to the effectiveness of antifungal prophylaxis in preventing infectionin differe…	RW	2013
Ovid Technologies	Ovid MEDLINE(R)	MEDLINE	Management of rare fungal infections. [Review] [74 refs]	Current Opinion in Infectious Diseases. 17(6):527-32, 2004 Dec.	Al-Abdely HM	Al-Abdely, Hail M. Section of Infectious Diseases, Department of Medicine, King Faisal Specialist Hospital and Research Center, Saudi Arabia. abdely@kfshrc.edu.sa		PURPOSE OF REVIEW: Fungal infections caused by rare fungi have increased in recent years. This may be due to the increase in the number of immunocompromised patients. Some rare fungi are geographically restricted, but with globalization and travel these infections are seen worldwide. The aim of this review is to address recent advances in the management of some uncommon fungal infections. RECENT …	RW	2004
Ovid Technologies	Embase	Embase	Management of fungal infections in lung transplant recipients Topical Collection on Lung Transplant.	Current Pulmonology Reports. 4(2) (pp 63-70), 2015. Date of Publication: 01 Jun 2015.	Alghamdi A. Husain S.	(Alghamdi, Husain) Transplant Infectious Diseases, Division of Infectious Diseases, Multi-Organ Transplant Program, University Health Network, University of Toronto, 585 University Avenue, 11 PMB 138 (formerly 1206), Toronto, ON M5G 2N2, Canada	Springer US	Lung transplantation is one of the great advances in modern medicine, and it is the only treatment for end-stage lung disease. As surgical techniques, immunosuppressive agents, and graft survival have improved, infections have become the major cause of morbidity and mortality among lung transplant recipients, particularly fungal infections. This paper provides an overview of the most important fu…	Article	2015
Ovid Technologies	Embase	Embase	Fungal infections of the hand.	Current Orthopaedic Practice. 21(6) (pp 564-567), 2010. Date of Publication: November-December 2010.	Amirtharajah M. Lattanza L.	(Amirtharajah, Lattanza) Department of Orthopaedic Surgery, University of California, San Francisco, Orthopaedic Institute, San Francisco, CA 94158, United States	Lippincott Williams and Wilkins (530 Walnut Street,P O Box 327, Philadelphia PA 19106-3621, United States)	Fungal infections of the hand can range from simple cosmetic infection of the nails to life and limb-threatening deep space infections. Deep fungal infections are rare and mostly confined to immunocompromised patients. However, the practicing surgeon must have a high degree of suspicion to diagnose and treat these types of infection in an expeditious manner. This article reviews the recent releva…	Article	2010
Ovid Technologies	Ovid MEDLINE(R)	MEDLINE	[New lipid formulations of amphotericin B. Review of the literature]. [Review] [85 refs] [French]	Revue de Medecine Interne. 22(2):141-50, 2001 Feb.	Andres E Tiphine M Letscher-Bru V Herbrecht R	Andres, E. Service de medecine interne et nutrition, hopital de Hautepierre, avenue Moliere, 67098 Strasbourg, France. medecineinterne.ChuHautepierre@Wanadoo.fr		INTRODUCTION: Amphotericin B (amB) remains the gold standard for treatment of invasive fungal infections. Lipid formulations of amB have been developed in an attempt to improve both efficacy and tolerability (especially renal toxicity): amB lipid complex (ABLC), liposomal amB (AmBisome), amB colloidal dispersion (ABCD) and amB in lipid emulsion (Intralipid). This review analyzes the data availabl…	English Abstract Journal Article Review	2001
Ovid Technologies	Ovid MEDLINE(R)	MEDLINE	Posaconazole: a new antifungal weapon. [Review]	Reviews on Recent Clinical Trials. 6(3):204-19, 2011 Sep.	Aperis G Alivanis P	Aperis, Georgios. Department of Nephrology, General Hospital of Rhodes, Greece. gaperis@yahoo.com		The last twenty years, the incidence of invasive fungal infections (IFI) has risen dramatically due to the prolongation of survival of patients with multiple risk factors for fungal infections. Amphotericin B was for more than 40 years the gold standard for almost all IFI, but toxicity and resistance, especially of new and emerging pathogens remained important issues. Fluconazole and itraconazole…	Journal Article Review	2011
Ovid Technologies	Embase	Embase	Newer triazole antifungal agents: Pharmacology, spectrum, clinical efficacy and limitations.	Expert Opinion on Investigational Drugs. 15(6) (pp 579-602), 2006. Date of Publication: June 2006.	Aperis G. Mylonakis E.	(Aperis) Harvard Medical School, Massachusetts General Hospital, Division of Infectious Diseases, 55 Fruit Street, Boston, MA 02114-2696, United States (Mylonakis) Massachusetts General Hospital, Division of Infectious Disease, 55 Fruit Street, Boston, MA 02114-2696, United States	Informa Healthcare (69-77 Paul Street, London EC2A 4LQ, United Kingdom)	New triazole antifungals (voriconazole, posaconazole, ravuconazole and albaconazole) have been developed to meet the increasing need for new antifungals, and address the rising incidence of invasive fungal infections and the emergence of fungal resistance. This report describes the spectrum of activity of the newer-generation triazoles based on data from in vitro, animal and clinical studies. The…	Article	2006
Ovid Technologies	Embase	Embase	Rhino-orbital-cerebral mucormycosis and aspergillosis: Differential diagnosis and treatment.	European Archives of Oto-Rhino-Laryngology. 266(1) (pp 71-76), 2009. Date of Publication: January 2009.	Arndt S. Aschendorff A. Echternach M. Daemmrich T.D. Maier W.	(Arndt, Aschendorff, Daemmrich, Maier) Department of Oto-Rhino-Laryngology, Head and Neck Surgery, University Medical Center Freiburg, Killianstrasse 5, Freiburg 79106, Germany (Echternach) Institute of Musicians' Medicine, University Medical Center Freiburg, Freiburg, Germany	Springer Verlag (Tiergartenstrasse 17, Heidelberg D-69121, Germany)	In immunocompromised patients, symptoms and the pathogen spectrum of sinusitis are frequently atypical. If progressive loss of vision occurs, an infection of the anterior skull base or nasal sinuses should be considered. We report on four patients with orbit-associated symptoms. CT-imaging revealed bony defects in sinus borders to orbits or endocranium. In all the cases immediate surgical drainag…	Article	2009
Ovid Technologies	Ovid MEDLINE(R)	MEDLINE	Diagnosis and Treatment of Mucormycosis in Patients with Hematological Malignancies. [Review] [Japanese]	Medical Mycology Journal. 57(4):J155-J162, 2016.	Asano-Mori Y	Asano-Mori, Yuki. Department of Hematology, Toranomon Hospital.		The risk of invasive fungal infections (IFIs) is extremely high in patients with hematological malignancies due to the prolonged and profound neutropenia and immunosuppression after chemotherapy and hematopoietic stem cell transplantation. There has been increasing interest in mucormycosis despite its relatively uncommon occurrence, because occasional breakthrough infections have been observed un…	Journal Article Review	2016
Ovid Technologies	Embase	Embase	Cost of invasive fungal infections in the era of new diagnostics and expanded treatment options.	Pharmacotherapy. 32(10) (pp 890-901), 2012. Date of Publication: October 2012.	Ashley E.D. Drew R. Johnson M. Danna R. Dabrowski D. Walker V. Prasad M. Alexander B. Papadopoulos G. Perfect J.	(Ashley, Drew, Johnson, Alexander, Perfect) Department of Medicine, Duke University, Medical Center, Durham, NC, United States (Ashley) Department of Pharmacy, University of Rochester, Medical Center, 601 Elmwood Avenue, Rochester, NY 14642, United States (Drew, Johnson) Department of Pharmacy Practice, Campbell University, College of Pharmacy and Health Sciences, Buies Creek, NC, United States (…	Pharmacotherapy Publications Inc. (750 Washington Street, Boston MA 02111, United States)	Study Objective. To determine the true institutional cost of treating invasive fungal infections in light of recent advances in diagnostic techniques and antifungal therapies for both treatment and prophylaxis of these infections. Design. Economic analysis. Setting. Academic medical center. Patients. A total of 200 patients discharged from the hospital during 2004- 2005 with a diagnosis of proven…	Article	2012
Ovid Technologies	Embase	Embase	Febrile neutropenia in children treated for malignancy.	Journal of Infection. 71(S1) (pp S27-S35), 2015. Date of Publication: 01 Jun 2015.	Barton C.D. Waugh L.K. Nielsen M.J. Paulus S.	(Barton, Waugh, Nielsen) Department of Haematology and Oncology, Alder Hey Children's Hospital, Eaton Road, Liverpool L12 2AP, United Kingdom (Paulus) Department of Infectious Diseases, Alder Hey Children's Hospital, Eaton Road, Liverpool L12 2AP, United Kingdom (Barton) Institute of Translational Medicine, University of Liverpool, Liverpool L69 3BX, United Kingdom (Paulus) Institute of Global He…	W.B. Saunders Ltd	Febrile neutropenia (FN) in children treated for malignancy is a common and direct sequela of chemotherapy. Episodes of FN can be life-threatening, and demand prompt recognition, assessment and treatment with broad spectrum antibiotics. While in the majority of episodes no causal infection is identified, 10-20% are secondary to a bloodstream infection (BSI). A reduction in episodes of BSI could b…	Article	2015
Ovid Technologies	Ovid MEDLINE(R)	MEDLINE	Invasive mould infections in the ICU setting: complexities and solutions. [Review]	Journal of Antimicrobial Chemotherapy. 72(suppl_1):i39-i47, 2017 03 01.	Bassetti M Bouza E	Bassetti, Matteo. Infectious Diseases Division, Santa Maria Misericordia University Hospital, Udine, Italy. Bouza, Emilio. Department of Infectious Diseases and Clinical Microbiology, Universidad Complutense of Madrid, and CIBER de Enfermedades Respiratorias (CIBERES), Madrid, Spain.		Infections caused by filamentous fungi represent a major burden in the ICU. Invasive aspergillosis is emerging in non-neutropenic individuals with predisposing conditions, e.g. corticosteroid treatment, chronic obstructive pulmonary disease, liver cirrhosis, solid organ cancer, HIV infection and transplantation. Diagnosis is challenging because the signs and symptoms are non-specific, and initiat…	Journal Article Review	2017
Ovid Technologies	Ovid MEDLINE(R)	MEDLINE	Pharmacokinetics of antifungal drugs: practical implications for optimized treatment of patients. [Review]	Infection. 45(6):737-779, 2017 Dec.	Bellmann R Smuszkiewicz P	Bellmann, Romuald. Clinical Pharmacokinetics Unit, Division of Intensive Care and Emergency Medicine, Department of Internal Medicine I, Medical University of Innsbruck, Anichstrasse 35, 6020, Innsbruck, Austria. romuald.bellmann@i-med.ac.at. Smuszkiewicz, Piotr. Department of Anesthesiology, Intensive Therapy and Pain Treatment, University Hospital, Poznan, Poland.		INTRODUCTION: Because of the high mortality of invasive fungal infections (IFIs), appropriate exposure to antifungals appears to be crucial for therapeutic efficacy and safety. MATERIALS AND METHODS: This review summarises published pharmacokinetic data on systemically administered antifungals focusing on co-morbidities, target-site penetration, and combination antifungal therapy. CONCLUSIONS AND…	Journal Article Review	2017
Ovid Technologies	Embase	Embase	Treatment of invasive fungal infections.	Memo - Magazine of European Medical Oncology. 4(3) (pp 169-173), 2011. Date of Publication: September 2011.	Bellmann R. Weiler S.	(Bellmann) Department of Internal Medicine i, Clinical Pharmacokinetics Unit, Innsbruck Medical University, Anichstrasse 35, A-6020 Innsbruck, Austria (Weiler) Department of Nephrology and Hypertension, University Hospital Bern, Bern, Switzerland	Springer Wien (Sachsenplatz 4-6, P.O. Box 89, Vienna A-1201, Austria)	Summary: Invasive fungal infections are a major threat for haemato-oncologic patients. The diagnosis is challenging, but an early and adequate therapy is crucial for survival. Echinocandins are suggested for initial treatment of critically ill patients with invasive candidiasis. Fluconazole is justified when the condition is stable and resistance is infrequent i. e. the incidence for Candida glab…	Article	2011
Ovid Technologies	Embase	Embase	Mold infections in lung transplant recipients.	Seminars in Respiratory and Critical Care Medicine. 34(3) (pp 371-379), 2013. Date of Publication: 2013.	Bhaskaran A. Hosseini-Moghaddam S.M. Rotstein C. Husain S.	(Bhaskaran, Rotstein, Husain) Division of Infectious Diseases and Multi-Organ Transplantation, University Health Network, University of Toronto, 200 Elizabeth Street, Toronto, ON M5G 2C4, Canada (Hosseini-Moghaddam) Division of Infectious Diseases, University of Western Ontario, London, ON, Canada	Thieme Medical Publishers, Inc. (333 7th Avenue, New York NY 10001-5004, United States)	Fungal infections continue to produce morbidity and mortality in lung transplant recipients despite the widespread use of antifungal prophylaxis. There has been a decline in Candida infections but Aspergillus species predominate. Other mold pathogens including Fusarium, Scedosporium, and Zygomycetes also cause infections in lung transplant recipients. Furthermore, the widespread use of antifungal…	Article	2013
Ovid Technologies	Ovid MEDLINE(R)	MEDLINE	COVID-19-associated rhino-orbital-cerebral mucormycosis: A systematic review, meta-analysis, and meta-regression analysis.	Indian Journal of Pharmacology. 53(6):499-510, 2021 Nov-Dec.	Bhattacharyya A Sarma P Kaur H Kumar S Bhattacharyya J Prajapat M Prakash A Sharma S Reddy DH Thota P Bansal S Gautam BS Medhi B	Bhattacharyya, Anusuya. Department of Ophthalmology, Government Medical College and Hospital, sector 32, Chandigarh, India. Sarma, Phulen. Department of Pharmacology, PGIMER, Chandigarh, India. Kaur, Hardeep. Department of Pharmacology, PGIMER, Chandigarh, India. Kumar, Subodh. Department of Pharmacology, PGIMER, Chandigarh, India. Bhattacharyya, Jaimini. Department of Management Studies, IIT Mad…		BACKGROUND: Till now, no meta-analysis is available to address the clinical profile, risk factors, different interventions, and outcomes among COVID-19-associated rhino-orbito-cerebral mucormycosis (C-ROCM) cases. MATERIALS AND METHODS: Eight literature databases were screened using appropriate keywords from November 1, 2019, to June 30, 2021. The objectives were to analyze the clinical and micro…	Journal Article Meta-Analysis Systematic Review	2021
Ovid Technologies	Ovid MEDLINE(R)	MEDLINE	Mucormycosis treatment: Recommendations, latest advances, and perspectives. [Review]	Journal de Mycologie Medicale. 30(3):101007, 2020 Sep.	Brunet K Rammaert B	Brunet, K. INSERM U1070, Poitiers, France; Faculte de medecine et pharmacie, universite de Poitiers, Poitiers, France; Service de mycologie-parasitologie, departement des agents infectieux, CHU de Poitiers, Poitiers, France. Electronic address: kevin.brunet@univ-poitiers.fr. Rammaert, B. INSERM U1070, Poitiers, France; Faculte de medecine et pharmacie, universite de Poitiers, Poitiers, France; Se…		Mucormycosis are life-threatening fungal infections especially affecting immunocompromised or diabetic patients. Despite treatment, mortality remains high (from 32 to 70% according to organ involvement). This review provides an update on mucormycosis management. The latest recommendations strongly recommend as first-line therapy the use of liposomal amphotericin B (>=5mg/kg) combined with surgery…	Journal Article Review	2020
Ovid Technologies	Embase	Embase	Consensus guidelines for the diagnosis and management of invasive fungal disease due to moulds other than Aspergillus in the haematology/oncology setting, 2021.	Internal Medicine Journal. 51(S7) (pp 177-219), 2021. Date of Publication: November 2021.	Bupha-Intr O. Butters C. Reynolds G. Kennedy K. Meyer W. Patil S. Bryant P. Morrissey C.O.	(Bupha-Intr) Department of Infection Services, Wellington Regional Hospital, Wellington, New Zealand (Butters) Department of General Paediatric and Adolescent Medicine, John Hunter Children's Hospital, Newcastle, NSW, Australia (Butters, Bryant) Department of Paediatrics, University of Melbourne, Melbourne, VIC, Australia (Butters) Murdoch Children's Research Institute, Royal Children's Hospital,…	John Wiley and Sons Inc	Invasive fungal disease (IFD) due to moulds other than Aspergillus is a significant cause of mortality in patients with malignancies or post haemopoietic stem cell transplantation. The current guidelines focus on the diagnosis and management of the common non-Aspergillus moulds (NAM), such as Mucorales, Scedosporium species (spp.), Lomentospora prolificans and Fusarium spp. Rare but emerging NAM …	Article	2021
Ovid Technologies	Embase	Embase	Management of Invasive Fungal Infections in Patients Undergoing Allogeneic Hematopoietic Stem Cell Transplantation: The Turin Experience.	Frontiers in Cellular and Infection Microbiology. 11 (no pagination), 2021. Article Number: 805514. Date of Publication: 07 Jan 2022.	Busca A. Cinatti N. Gill J. Passera R. Dellacasa C.M. Giaccone L. Dogliotti I. Manetta S. Corcione S. De Rosa F.G.	(Busca, Gill, Dellacasa, Giaccone, Dogliotti, Manetta) Department of Oncology, SSD Trapianto Allogenico di Cellule Staminali, Azienda Ospedaliera Universitaria (A.O.U.) Citta della Salute e della Scienza di Torino, Turin, Italy (Cinatti) Department of Medical Sciences, Division of Internal Medicine, University of Turin, Turin, Italy (Gill, Giaccone) Department of Molecular Biotechnology and Healt…	Frontiers Media S.A.	Background: Allogeneic hematopoietic stem cell transplant (allo-HSCT) recipients are exposed to an increased risk of invasive fungal infections (IFIs) due to neutropenia, immunosuppressive treatments, graft-versus-host disease (GvHD) and incomplete immune reconstitution. Although clinical benefit from antifungal prophylaxis has been demonstrated, IFIs remain a leading cause of morbidity and morta…	Article	2021
Ovid Technologies	Embase	Embase	Epidemiology of invasive fungal infection.	International Journal of Antimicrobial Agents. 32(SUPPL. 2) (pp S103-S109), 2008. Date of Publication: November 2008.	Caston-Osorio J.J. Rivero A. Torre-Cisneros J.	(Caston-Osorio, Rivero, Torre-Cisneros) Unidad de Gestion Clinica de Enfermedades Infecciosas, Hospital Universitario Reina Sofia, Cordoba, Spain	Elsevier (P.O. Box 211, Amsterdam 1000 AE, Netherlands)	Invasive fungal infection is a growing cause of morbidity and mortality in immunosuppressed patients. Furthermore, the use of azole prophylaxis against Candida species has coincided with an increase in the incidence of invasive aspergillosis and infections by other filamentous fungi such as Mucorales. New risk factors and different timescales for onset have been identified. Knowledge of changes i…	Article	2008
Ovid Technologies	Ovid MEDLINE(R)	MEDLINE	Cutaneous mucormycosis. [Review]	Anais Brasileiros de Dermatologia. 92(3):304-311, 2017 May-Jun.	Castrejon-Perez AD Welsh EC Miranda I Ocampo-Candiani J Welsh O	Castrejon-Perez, Ana Daniela. Department of Dermatology, Universidad Autonoma de Nuevo Leon, School of Medicine, University Hospital Dr. Jose Eleuterio Gonzalez - Monterrey, Mexico. Welsh, Esperanza C. Department of Dermatology, Universidad Autonoma de Nuevo Leon, School of Medicine, University Hospital Dr. Jose Eleuterio Gonzalez - Monterrey, Mexico. Miranda, Ivett. Department of Dermatology, Un…		Cutaneous mucormycosis is an emerging fungal infection caused by opportunistic fungi of the phylum Glomeromycota. It is frequent in poorly controlled diabetic patients and individuals with immunosuppression. It is usually acquired by direct inoculation through trauma. The clinical presentation is nonspecific, but an indurated plaque that rapidly evolves to necrosis is a common finding. Diagnosis …	Journal Article Review	2017
Ovid Technologies	Embase	Embase	Mechanism of antifungal activity by 5-aminoimidazole-4-carbohydrazonamide derivatives against Candida albicans and Candida krusei.	Antibiotics. 10(2) (pp 1-13), 2021. Article Number: 183. Date of Publication: February 2021.	Cerqueira F. Maia M. Gabriel C. Medeiros R. Cravo S. Ribeiro A.I. Dantas D. Dias A.M. Saraiva L. Raimundo L. Pinto E.	(Cerqueira, Gabriel, Medeiros) Health Sciences Faculty, University Fernando Pessoa, Porto 4200-150, Portugal (Cerqueira, Medeiros) FP-ENAS/CEBIMED, Energy, Environment and Health Research Unit, Biomedical Research Center, University Fernando Pessoa, Porto 4249-004, Portugal (Cerqueira, Cravo, Pinto) Interdisciplinary Centre of Marine and Environmental Research (CIIMAR/CIMAR), University of Porto,…	MDPI AG	Systemic mycoses are one major cause of morbidity/mortality among immunocompromised/ debilitated individuals. Studying the mechanism of action is a strategy to develop safer/potent antifungals, warning resistance emergence. The major goal of this study was to elucidate the mechanism of action of three (Z)-5-amino-N'-aryl-1-methyl-1H-imidazole-4-carbohydrazonamides (2h, 2k, 2l) that had previously…	Article	2021
Ovid Technologies	Embase	Embase	Cutaneous zygomycosis: Major concerns.	Indian Journal of Medical Research. 131(6) (pp 739-741), 2010. Date of Publication: June 2010.	Chakrabarti A.	(Chakrabarti) Department of Medical Microbiology, Postgraduate Institute of Medical Education and Research, Chandigarh 160012, India	Indian Council of Medical Research (Ansari Nagar, P.O. Box 4911, New Delhi 110029, India)		Note	2010
Ovid Technologies	Embase	Embase	Apophysomyces elegans: Epidemiology, amplified fragment length polymorphism typing, and in vitro antifungal susceptibility pattern.	Journal of Clinical Microbiology. 48(12) (pp 4580-4585), 2010. Date of Publication: December 2010.	Chakrabarti A. Shivaprakash M.R. Curfs-Breuker I. Baghela A. Klaassen C.H. Meis J.F.	(Chakrabarti, Shivaprakash, Baghela) Mycology Division, Department of Medical Microbiology, Post Graduate Institute of Medical Education and Research, Chandigarh, India (Curfs-Breuker, Klaassen, Meis) Department of Medical Microbiology and Infectious Diseases, Canisius Wilhelmina Hospital, Nijmegen, Netherlands	American Society for Microbiology (1752 N Street N.W., Washington DC 20036-2904, United States)	Apophysomyces elegans is an emerging pathogen in India. We planned the present study to analyze the clinical pattern of the disease, to perform molecular strain typing, and to determine the in vitro activities of eight antifungal drugs against A. elegans. A total of 16 clinical and two environmental A. elegans isolates were included in the study. The clinical histories of the patients were noted.…	Article	2010
Ovid Technologies	Ovid MEDLINE(R)	MEDLINE	The experience is CLEAR.	International Journal of Antimicrobial Agents. 27 Suppl 1:31-5, 2006 Jun.	Chandrasekar P	Chandrasekar, Pranatharthi. Division of Infectious Diseases, Wayne State University School of Medicine, Harper Hospital, Detroit, MI, USA. pchandrasekar@med.wayne.edu		Conventional amphotericin B has been the 'gold standard' for antifungal efficacy, but nephrotoxicity problems limit its clinical utility. In the late 1990s, three lipid-based formulations of amphotericin B were introduced, all of which offered comparable efficacy and reduced renal complications. However, to date, robust safety and comparative efficacy data have been sparse. This paper briefly rev…	Journal Article	2006
Ovid Technologies	Embase	Embase	Prophylaxis against Aspergillus is not perfect: Problems and perils in stem cell transplantation.	Medical Mycology. 47(SUPPL. 1) (pp S349-S354), 2009. Date of Publication: 2009.	Chandrasekar P.	(Chandrasekar) Division of Infectious Diseases, Wayne State University School of Medicine, Karmanos Cancer Institute, Detroit, MI, United States	Informa Healthcare (69-77 Paul Street, London EC2A 4LQ, United Kingdom)	Availability of newer, well tolerated anti-Aspergillus drugs at a time of rising prevalence of invasive aspergillosis has sparked enthusiasm for chemoprophylaxis against Aspergillus in allogeneic stem cell recipients. Such a drug-oriented approach however is associated with problems. In the azole class, itraconazole has been shown to be effective, but hepatotoxicity and gastrointestinal intolerab…	Article	2009
Ovid Technologies	Embase	Embase	The experience is CLEAR.	International Journal of Antimicrobial Agents. 27(SUPPL. 1) (pp 31-35), 2006. Date of Publication: June 2006.	Chandrasekar P.	(Chandrasekar) Division of Infectious Diseases, Wayne State University School of Medicine, Harper Hospital, 3990 John R, Detroit, MI, United States	Elsevier (P.O. Box 211, Amsterdam 1000 AE, Netherlands)	Conventional amphotericin B has been the 'gold standard' for antifungal efficacy, but nephrotoxicity problems limit its clinical utility. In the late 1990s, three lipid-based formulations of amphotericin B were introduced, all of which offered comparable efficacy and reduced renal complications. However, to date, robust safety and comparative efficacy data have been sparse. This paper briefly rev…	Article	2006
Ovid Technologies	Embase	Embase	Selection criteria for antifungals: the right patients and the right reasons.	International Journal of Antimicrobial Agents. 27(SUPPL. 1) (pp 17-20), 2006. Date of Publication: June 2006.	Chandrasekar P.	(Chandrasekar) Division of Infectious Diseases, Wayne State University School of Medicine, Harper Hospital, 3990 John R, Detroit, MI, United States	Elsevier (P.O. Box 211, Amsterdam 1000 AE, Netherlands)	The increasing number of new antifungal agents and their range of licensed indications mean that clinicians now have several pharmacological options for combating fungal infections. This paper briefly reviews the current available agents and seeks to introduce evidence that will help ensure optimal treatment for each type of fungal infection. © 2006 Elsevier B.V. and the International Society of …	Article	2006
Ovid Technologies	Embase	Embase	Epidemiology of invasive fungal infections in lung transplant recipients in Western Australia.	Transplant Infectious Disease. 21(3) (no pagination), 2019. Article Number: e13085. Date of Publication: June 2019.	Chang A. Musk M. Lavender M. Wrobel J. Yaw M.-C. Lawrence S. Chirayath S. Boan P.	(Chang, Boan) Departments of Infectious Diseases and Microbiology, Fiona Stanley Hospital and PathWest Laboratory Medicine WA, Perth, Australia (Musk, Lavender, Wrobel, Yaw, Lawrence, Chirayath) Advanced Lung Disease and Lung Transplantation Unit, Fiona Stanley Hospital, Perth, Australia (Wrobel) University of Notre Dame, Fremantle, Australia	Blackwell Publishing Inc. (E-mail: subscrip@blackwellpub.com)	Background: Invasive fungal infections (IFI) are common after lung transplantation with reported incidence of 8.1% to 16% at 12 months post-transplant, and 3-month all-cause mortality after IFI of 21.7%. Method(s): We performed a retrospective study of IFI and fungal colonization in lung transplants (LTs) from November 2004 to February 2017. Result(s): 137 LTs were followed for a median 4.1 years…	Article	2019
Ovid Technologies	Ovid MEDLINE(R)	MEDLINE	Zygomycosis: the re-emerging fungal infection. [Review] [157 refs]	European Journal of Clinical Microbiology & Infectious Diseases. 25(4):215-29, 2006 Apr.	Chayakulkeeree M Ghannoum MA Perfect JR	Chayakulkeeree, M. Department of Medicine, Division of Infectious Diseases, Duke University Medical Center, P.O. Box 3867, Durham, NC 27710, USA.		Invasive fungal infections are major medical complications in immunocompromised patients. The recent rise in the incidence of cancer and the increased use of newer medical treatment modalities, including organ transplantations, have resulted in growing numbers of highly immunosuppressed individuals. Although aspergillosis and candidiasis are among the most common invasive mycoses in such patients…	Journal Article Review	2006
Ovid Technologies	Embase	Embase	Brazilian guidelines for the management of candidiasis - a joint meeting report of three medical societies: Sociedade Brasileira de Infectologia, Sociedade Paulista de Infectologia and Sociedade Brasileira de Medicina Tropical.	Brazilian Journal of Infectious Diseases. 17(3) (pp 283-312), 2013. Date of Publication: May 2013.	Colombo A.L. Guimaraes T. Camargo L.F.A. Richtmann R. de Queiroz-Telles F. Salles M.J.C. da Cunha C.A. Yasuda M.A.S. Moretti M.L. Nucci M.	(Colombo, Camargo) Universidade Federal de Sao Paulo (UNIFESP), Sao Paulo, SP, Brazil (Guimaraes) Hospital do Servidor Publico Estadual de Sao Paulo (HC-FMUSP), Sao Paulo, SP, Brazil (Richtmann) Instituto de Infectologia Emilio Ribas/Pro-Matre-Santa Joana, Sao Paulo, SP, Brazil (de Queiroz-Telles) Hospital de Clinicas, Universidade Federal do Parana (UFPR), Curitiba, PR, Brazil (Salles) Santa Cas…	Elsevier Editora Ltda (Rua Sete de Setembro, 111 15, 16 and 17th floor, Rio de Janeiro RJ 200550-006, Brazil)	Candida infections account for 80% of all fungal infections in the hospital environment, including bloodstream, urinary tract and surgical site infections. Bloodstream infections are now a major challenge for tertiary hospitals worldwide due to their high prevalence and mortality rates. The incidence of candidemia in tertiary public hospitals in Brazil is approximately 2.5 cases per 1000 hospital…	Article	2013
Ovid Technologies	Embase	Embase	Assessment and treatment of fungal lung infections.	U.S. Pharmacist. 36(7) (no pagination), 2011. Date of Publication: July 2011.	Cook S. Confer J.	(Cook) Pharmacy Practice Resident, Cabell Huntington Hospital, Huntington, WV, United States (Confer) Cabell Huntington Hospital, West Virginia University School of Pharmacy, Huntington, WV, United States	Jobson Publishing Corporation (100 Avenue of the Americas, New York NY 10013-1678, United States)		Article	2011
Ovid Technologies	Ovid MEDLINE(R)	MEDLINE	Global guideline for the diagnosis and management of mucormycosis: an initiative of the European Confederation of Medical Mycology in cooperation with the Mycoses Study Group Education and Research Consortium. [Review]	The Lancet Infectious Diseases. 19(12):e405-e421, 2019 12.	Cornely OA Alastruey-Izquierdo A Arenz D Chen SCA Dannaoui E Hochhegger B Hoenigl M Jensen HE Lagrou K Lewis RE Mellinghoff SC Mer M Pana ZD Seidel D Sheppard DC Wahba R Akova M Alanio A Al-Hatmi AMS Arikan-Akdagli S Badali H Ben-Ami R Bonifaz A Bretagne S Castagnola E Chayakulkeeree M Colombo AL Corzo-Leon DE Drgona L Groll AH Guinea J Heussel CP Ibrahim AS Kanj SS Klimko N Lackner M Lamoth F La…	Cornely, Oliver A. Department I of Internal Medicine, University Hospital of Cologne, Cologne, Germany; German Centre for Infection Research (DZIF) partner site Bonn-Cologne, Cologne, Germany; CECAD Cluster of Excellence, University of Cologne, Cologne, Germany; Clinical Trials Center Cologne, University Hospital of Cologne, Cologne, Germany. Electronic address: oliver.cornely@uk-koeln.de. Alastr…		Mucormycosis is a difficult to diagnose rare disease with high morbidity and mortality. Diagnosis is often delayed, and disease tends to progress rapidly. Urgent surgical and medical intervention is lifesaving. Guidance on the complex multidisciplinary management has potential to improve prognosis, but approaches differ between health-care settings. From January, 2018, authors from 33 countries i…	Journal Article Practice Guideline Review	2019
Ovid Technologies	Ovid MEDLINE(R)	MEDLINE	Current experience in treating invasive zygomycosis with posaconazole. [Review] [36 refs]	Clinical Microbiology & Infection. 15 Suppl 5:77-81, 2009 Oct.	Cornely OA Vehreschild JJ Ruping MJ	Cornely, O A. Department I of Internal Medicine, Clinical Trials Unit Infectious Diseases II, University of Cologne Hospital, Cologne, Germany. oliver.cornely@ctuc.de		The treatment of zygomycosis has two cornerstones, namely, surgery and antifungal drugs. In many patients, both need to be applied to achieve treatment success; without treatment, the mortality rate of zygomycosis approaches 100%. Because treatment options are limited, no well-designed randomized clinical trial has been conducted and data are predominantly derived from compassionate-use programme…	Journal Article Research Support, Non-U.S. Gov't Review	2009
Ovid Technologies	Embase	Embase	Update on the epidemiology and diagnosis of invasive fungal infection.	International Journal of Antimicrobial Agents. 32(SUPPL. 2) (pp S143-S147), 2008. Date of Publication: November 2008.	Cuenca-Estrella M. Bernal-Martinez L. Buitrago M.J. Castelli M.V. Gomez-Lopez A. Zaragoza O. Rodriguez-Tudela J.L.	(Cuenca-Estrella, Bernal-Martinez, Buitrago, Castelli, Gomez-Lopez, Zaragoza, Rodriguez-Tudela) Servicio de Micologia, Centro Nacional de Microbiologia, Instituto de Salud Carlos III, Majadahonda, Madrid, Spain	Elsevier (P.O. Box 211, Amsterdam 1000 AE, Netherlands)	In recent years, the most important advances in the treatment of transplant recipients, patients with haematological neoplasm and critically ill patients have been accompanied by an increase in the incidence of common fungal diseases and the emergence of some less common ones. Although new techniques (e.g. galactomannan detection) and new antifungals have appeared, these opportunistic infections …	Article	2008
Ovid Technologies	Embase	Embase	Updates on Aspergillus, Pneumocystis and Other Opportunistic Pulmonary Mycoses.	Archivos de Bronconeumologia. 51(12) (pp 647-653), 2015. Date of Publication: December 2015.	Curbelo J. Galvan J.M. Aspa J.	(Curbelo, Galvan) Servicio de Medicina Interna, Instituto Princesa de Investigacion IIS-IP, Madrid, Spain (Aspa) Servicio de Neumologia, Instituto Princesa de Investigacion IIS-IP, Madrid, Spain	Elsevier Doyma (E-mail: editorial@elsevier.com)	Mycoses are serious diseases with potentially fatal outcome. The introduction of immunosuppressive treatments and life support techniques has led to a growing prevalence of different degrees of immunosuppression. Compromised immune response is the primary risk factor for the development of opportunistic mycoses. Early diagnosis and treatment are crucial for improving prognosis. However, isolation…	Short Survey	2015
Ovid Technologies	Ovid MEDLINE(R)	MEDLINE	Mucormycosis: New Developments into a Persistently Devastating Infection. [Review]	Seminars in Respiratory & Critical Care Medicine. 36(5):692-705, 2015 Oct.	Danion F Aguilar C Catherinot E Alanio A DeWolf S Lortholary O Lanternier F	Danion, Francois. Service de Maladies Infectieuses et tropicales, APHP-Hopital Necker-Enfants Malades, Universite Paris Descartes, Sorbonne Paris Cite, IHU Imagine, Paris, France. Aguilar, Claire. Service de Maladies Infectieuses et tropicales, APHP-Hopital Necker-Enfants Malades, Universite Paris Descartes, Sorbonne Paris Cite, IHU Imagine, Paris, France. Catherinot, Emilie. Service de Maladies …		Mucormycosis is a rare, though increasingly prevalent, life-threatening fungal disease caused by Mucorales. The incidence has increased over the last decade and its mortality remains high at around 50%. Mucormycosis occurs mostly in patients with diabetes mellitus and/or in the context of immunosuppression resulting from chemotherapy for hematological malignancy, hematopoietic stem cell transplan…	Journal Article Review	2015
Ovid Technologies	Embase	Embase	Invasive fungal infections: Epidemiology and analysis of antifungal prescriptions in onco-haematology.	Journal of Clinical Pharmacy and Therapeutics. 36(2) (pp 152-160), 2011. Date of Publication: April 2011.	Des Champs-Bro B. Leroy-Cotteau A. Mazingue F. Pasquier F. Francois N. Corm S. Lemaitre L. Poulain D. Yakoub-Agha I. Alfandari S. Sendid B.	(Des Champs-Bro, Leroy-Cotteau) Pharmacy Department, France (Mazingue) Pediatric Oncology Department, France (Pasquier, Corm, Yakoub-Agha) Haematology Department, France (Francois, Poulain, Sendid) Laboratoire de Parasitologie-Mycologie, Ple de Microbiologie, 1, rue Pr. Polonovski, 59037 CHRU Lille, France (Lemaitre) Radiology Department, France (Alfandari) Infectiology Department, Lille Universi…	Blackwell Publishing Ltd (9600 Garsington Road, Oxford OX4 2XG, United Kingdom)	What is known and Objective: Invasive fungal infections (IFI) are associated with high rates of morbidity and mortality, particularly in onco-haematology patients. We aimed to study the epidemiology of IFI in neutropenic patients and estimate the economic impact of treatment of those infections. Method(s): All patients hospitalized in onco-haematology, and treated with antifungal agents, in 2005 …	Article	2011
Ovid Technologies	Embase	Embase	Mucormycosis.	Contemporary Endocrinology. (pp 51-57), 2021. Date of Publication: 2021.	Doggett J.S. Wong B.	(Doggett, Wong) Division of Infectious Disease, Oregon Health and Science University, Portland, OR, United States	Humana Press Inc.	Mucormycosis is a devastating infection in diabetics that has high mortality and requires prolonged treatment with amphotericin B and surgery. The majority of mucormycosis in diabetics is sinus-related disease that may spread to contiguous structures including the face, orbit, and cerebrum. Early diagnosis of mucormycosis is challenging because patients often present with subtle findings. Clinici…	Chapter	2021
Ovid Technologies	Embase	Embase	Non-Aspergillus fungal infections in chronic granulomatous disease.	Mycoses. 56(4) (pp 449-462), 2013. Date of Publication: July 2013.	Dotis J. Pana Z.D. Roilides E.	(Dotis) Department of Pediatrics, Aristotle University School of Medicine, Hippokration General Hospital, Thessaloniki, Greece (Pana, Roilides) Department of Pediatrics, Aristotle University School of Medicine, Hippokration General Hospital, Thessaloniki, Greece	Blackwell Publishing Ltd (9600 Garsington Road, Oxford OX4 2XG, United Kingdom)	Chronic granulomatous disease (CGD) is a congenital immunodeficiency, characterised by significant infections due to an inability of phagocyte to kill catalase-positive organisms including certain fungi such as Aspergillus spp. Nevertheless, other more rare fungi can cause significant diseases. This report is a systematic review of all published cases of non-Aspergillus fungal infections in CGD p…	Article	2013
Ovid Technologies	Embase	Article-in-Press	A Proposed Diagnostic Algorithm for Fungal Orbital Infections after 20 Years of Experience in a Tertiary Eye Care Center- Egypt.	Ocular Immunology and Inflammation. (no pagination), 2021. Date of Publication: 2021.	Eldesouky M.A. Elbedewy H.A.	(Eldesouky, Elbedewy) Department of Ophthalmology, Faculty of Medicine, Tanta University, Tanta, Egypt	Taylor and Francis Ltd.	This study described the clinical presentations and proposed a diagnostic algorithm of fungal orbital infections based on 20 years of experience in a tertiary eye care center in Egypt. Method(s): Medical Records of cases with orbital fungal infection from January 2000 to December 2019 were reviewed. Result(s): The study included 45 patients. Mucormycosis was proven in 32 (71.1%) and aspergillosis…	Article	2021
Ovid Technologies	Ovid MEDLINE(R)	MEDLINE	Mucormycoses. [Review]	Infectious Disease Clinics of North America. 30(1):143-63, 2016 Mar.	Farmakiotis D Kontoyiannis DP	Farmakiotis, Dimitrios. Division of Infectious Diseases, Rhode Island Hospital, Warren Alpert Medical School of Brown University, 593 Eddy Street, Providence, RI 02903, USA. Electronic address: dimitrios.farmakiotis@lifespan.org. Kontoyiannis, Dimitrios P. Department of Infectious Diseases, Infection Control and Employee Health, The University of Texas MD Anderson Cancer Center, 1515 Holcombe Bou…		Life-threatening infections from virulent, angioinvasive molds of the order Mucorales are being recognized with increasing frequency in immunosuppressed hosts. Advances in the understanding of pathogenesis, early diagnosis, and the recent availability of active, nontoxic drugs have improved the prospects for effective control and even cure of this devastating infection. However, rates of delayed …	Journal Article Research Support, Non-U.S. Gov't Review	2016
Ovid Technologies	Ovid MEDLINE(R)	MEDLINE	[Invasive fungal infections in patients after liver transplantation]. [Review] [63 refs] [German]	Mycoses. 48 Suppl 1:27-35, 2005.	Fischer L Sterneck M	Fischer, L. Klinik fur hepatobiliare Chirurgie und viszerale Transplantation, Universitatsklinikum Hamburg Eppendorf, D-20246 Hamburg, Germany. lfischer@uke.uni-hamburg.de		Advances in surgical technique, immunosuppression, and medical management have greatly improved clinical results after liver transplantation (LTx). Fungal infections in LTx-patients still represent serious complications and are associated with a significant decrease in survival. The majority of fungal infections in LTx-patients are caused by Candida species, which is explained by the major abdomi…	Journal Article Review	2005
Ovid Technologies	Embase	Embase	Micafungin in haematology.	Mycoses. 55(SUPPL.1) (pp 13-23), 2012. Date of Publication: April 2012.	Gamaletsou M.N. Sipsas N.V. Kontoyiannis D.P.	(Gamaletsou, Sipsas) Infectious Diseases Unit, Pathophysiology Department, Laikon General Hospital and Medical School, National and Kapodistrian University of Athens, Athens, Greece (Kontoyiannis) Department of Infectious Diseases, Infection Control and Employee Health, The University of Texas MD Anderson Cancer Center, Houston, TX, United States	Blackwell Publishing Ltd (9600 Garsington Road, Oxford OX4 2XG, United Kingdom)	Invasive fungal infections have emerged as a major cause of increased morbidity and mortality among severely immunosuppressed patients with haematological malignancy. Micafungin, a new member of the echinocandin class, is a valuable addition to the antifungal armamentarium of the 21st century as it is active against Candida species, Aspergillus species, and other unusual mycoses that frequently a…	Article	2012
Ovid Technologies	Embase	Embase	Rhino-Orbital-Cerebral mucormycosis.	Current Infectious Disease Reports. 14(4) (pp 423-434), 2012. Date of Publication: August 2012.	Gamaletsou M.N. Sipsas N.V. Roilides E. Walsh T.J.	(Gamaletsou, Sipsas) Pathophysiology Department, Medical School, National and Kapodistrian University of Athens, Athens, Greece (Roilides) Department of Pediatrics, Aristotle University School of Medicine, Hippokration Hospital, Thessaloniki, Greece (Walsh) Transplantation-Oncology Infectious Diseases Program, Weill Cornell Medical Center, Cornell University, 1300 York Ave., Rm A-421, New York, N…	Current Medicine Group LLC (400 Market St, Ste 700 Philadelphia PA 19106, United States)	This review focuses on sinus, sino-orbital, and rhinocerebral infection caused by the Mucorales. As the traditional term of rhinocerebral mucormycosis omits the critical involvement of the eye, the more comprehensive term as rhino-orbital-cerebral mucormycosis (ROCM) is used. The most common underlying illnesses of ROCM are diabetes mellitus, hematological malignancies, hematopoietic stem cell tr…	Article	2012
Ovid Technologies	Embase	Embase	Report of a successful treatment of pulmonary Cunninghamella bertholletiae infection with liposomal amphotericin and posaconazole in a child with GvHD and review of the literature.	Journal of Pediatric Hematology/Oncology. 32(2) (pp 85-87), 2010. Date of Publication: March 2010.	Garbino J. Myers C. Ambrosioni J. Gumy-Pause F.	(Garbino, Ambrosioni) Division of Infectious Diseases, Department of Internal Medicine, University of Geneva Hospitals, Geneva, Switzerland (Myers, Gumy-Pause) Division of Paediatric Medicine, Department of Paediatrics, University of Geneva Hospitals, Geneva, Switzerland	Lippincott Williams and Wilkins (530 Walnut Street,P O Box 327, Philadelphia PA 19106-3621, United States)	Zygomycosis is an emerging, opportunistic fungal infection particularly affecting immunocomprised patients. We report the case of a 10-year-old girl who developed pulmonary zygomycosis because of Cunninghamella bertholletiae 1 year after undergoing bone marrow transplantation complicated with severe cutaneous and digestive graft-versus-host disease. Treatment with surgery and liposomal amphoteric…	Article	2010
Ovid Technologies	Embase	Embase	[Translated article] Diagnosis and Emergency Treatment of Ruptured Mucormycotic Pulmonary Pseudoaneurysm.	Archivos de Bronconeumologia. 58(1) (pp T85), 2022. Date of Publication: January 2022.	Garcia Gallardo M.D.M. Berma Gascon M.L.	(Garcia Gallardo, Berma Gascon) FEA Radiodiagnostico, Hospital Universitario Virgen de la Victoria, Malaga, Spain	Sociedad Espanola de Neumologia y Cirugia Toracica (SEPAR)		Article	2022
Ovid Technologies	Ovid MEDLINE(R)	MEDLINE	Epidemiology, diagnosis and treatment of fungal respiratory infections in the critically ill patient. [Review]	Revista Espanola de Quimioterapia. 26(2):173-88, 2013 Jun.	Garnacho-Montero J Olaechea P Alvarez-Lerma F Alvarez-Rocha L Blanquer J Galvan B Rodriguez A Zaragoza R Aguado JM Mensa J Sole A Barberan J	Garnacho-Montero, Jose. Critical Care and Emergency Clinical Unit, Hospital Universitario Virgen del Rocio, Avda. Manuel Siurot s/n, 41013 Sevilla, Spain. jgarnachom@gmail.com		OBJECTIVE: To elaborate practical recommendations based on scientific evidence, when available, or on expert opinions for the diagnosis, treatment and prevention of fungal respiratory infections in the critically ill patient, including solid organ transplant recipients. METHODS: Twelve experts from two scientific societies (The Spanish Society for Chemotherapy and The Spanish Society of Intensive…	Journal Article Review	2013
Ovid Technologies	Embase	Embase	Rhinocerebral mucormycosis.	Journal of the Pakistan Medical Association. 54(12) (pp 632-634), 2004. Date of Publication: December 2004.	Ghafoor T. Majeed A. Muhammad S. Mahmud S. Mahmood A.	(Ghafoor, Majeed, Muhammad, Mahmud, Mahmood) Dept. of Paediatr. and Otolaryngol., PNS Shifa, Karachi, Pakistan	Pakistan Medical Association (Garden Road, Karachi - 3, Pakistan)		Article	2004
Ovid Technologies	Embase	Embase	Zygomycosis - Current epidemiological aspects.	Mycoses. 50(SUPPL. 1) (pp 50-55), 2007. Date of Publication: May 2007.	Glockner A. Vehreschild J.J. Cornely O.A.	(Glockner) Neurologisches Rehabilitationszentrum Greifswald, Karl-Liebknecht-Ring 26A, 17491 Greifswald, Germany (Glockner) Neurologisches Rehabilitationszentrum, Greifswald, Germany (Vehreschild, Cornely) Klinikum der Universitat, Klinik I fur Innere Medizin, Koln, Germany	Blackwell Publishing Ltd (9600 Garsington Road, Oxford OX4 2XG, United Kingdom)	Zygomycoses are very rare invasive fungal infections (IFI). They primarily occur in the immunocompromised patients and are associated with a high mortality. During the last years, a rising incidence of zygomycosis in patients undergoing allogeneic haematopoietic stem cell transplantation (HSCT) has been reported, which is probably a part of the trend in the incidence of mould infections that has …	Article	2007
Ovid Technologies	Ovid MEDLINE(R)	MEDLINE	Neuroinfections caused by fungi. [Review]	Infection. 46(4):443-459, 2018 Aug.	Goralska K Blaszkowska J Dzikowiec M	Goralska, Katarzyna. Department of Biomedicine and Genetics, Medical University of Lodz, Pomorska 251, 92-213, Lodz, Poland. katarzyna.goralska@umed.lodz.pl. Blaszkowska, Joanna. Department of Diagnostics and Treatment of Parasitic Diseases and Mycoses, Medical University of Lodz, Pomorska 251, 92-213, Lodz, Poland. Dzikowiec, Magdalena. Department of Diagnostics and Treatment of Parasitic Diseas…		BACKGROUND: Fungal infections of the central nervous system (FIs-CNS) have become significantly more common over the past 2 decades. Invasion of the CNS largely depends on the immune status of the host and the virulence of the fungal strain. Infections with fungi cause a significant morbidity in immunocompromised hosts, and the involvement of the CNS may lead to fatal consequences. METHODS: One h…	Journal Article Meta-Analysis Review	2018
Ovid Technologies	Embase	Embase	Mucormycosis: A rare but still fatal invasive fungal infection.	Drugs of the Future. 33(12) (pp 1051-1055), 2008. Date of Publication: December 2008.	Guinea J. Bouza E.	(Guinea, Bouza) Clinical Microbiology and Infectious Disease Department, Hospital General Universitario Gregorio Maranon, Universidad Complutense de Madrid, Madrid, Spain (Guinea, Bouza) CIBER de Entermedades Respiratorias (CIBER RES CD06/06/0058), Spain	Prous Science (P.O. Box 540, Barcelona 08080, Spain)	Although mucormycosis is not as frequent as candidiasis and aspergillosis, it remains a challenge for clinicians and microbiologists. Mucormycosis is a rare infection, although some institutions report an increasing incidence, and it continues to have a high mortality rate despite antifungal treatment. Few antifungal agents have in vitro activity against the Mucorales. Amphotericin B remains the …	Article	2008
Ovid Technologies	Ovid MEDLINE(R)	MEDLINE	Pulmonary mucormycosis. [Review]	Seminars in Respiratory & Critical Care Medicine. 32(6):693-702, 2011 Dec.	Hamilos G Samonis G Kontoyiannis DP	Hamilos, Georgios. Department of Internal Medicine, School of Medicine, University of Crete, Heraklion, Greece.		Mucormycosis (formerly zygomycosis) is a life-threatening opportunistic mycosis that infects a broad range of hosts with qualitative or quantitative defects in innate immunity, including patients with severe neutropenia, recipients of corticosteroids or other immunosuppressive medications, poorly controlled diabetes mellitus, and those with iron overload states. Mucormycosis has recently emerged …	Journal Article Research Support, N.I.H., Extramural Research Support, Non-U.S. Gov't Review	2011
Ovid Technologies	Embase	Embase	Primary and secondary fungal infections of the paranasal sinuses: Clinical features and treatment outcomes.	Acta Oto-Laryngologica. 127(SUPPL. 558) (pp 78-82), 2007. Date of Publication: 01 Oct 2007.	Han D.H. An S.-Y. Kim S.W. Kim D.-Y. Rhee C.-S. Lee C.H. Min Y.-G.	(Han, An, Kim, Kim, Rhee, Lee, Min) Department of Otorhinolaryngology, Seoul National University College of Medicine, Seoul, South Korea (Kim) 28 Yeongeondong, Jongno-gu, Seoul, 110-744, South Korea	Informa Healthcare (69-77 Paul Street, London EC2A 4LQ, United Kingdom)	Conclusion. In a retrospective study of 239 cases of fungal sinusitis, noninvasive paranasal sinus aspergillosis was most common and successfully treated by endoscopic sinus surgery (ESS) with postoperative sinus irrigation. For the treatment of fungal sinusitis, ESS with or without antifungal agents and control of predisposing factors for secondary cases are recommended. Objective. The aim of th…	Article	2007
Ovid Technologies	Ovid MEDLINE(R)	MEDLINE	Indications for orbital exenteration in mucormycosis.	Ophthalmic Plastic & Reconstructive Surgery. 22(4):286-91, 2006 Jul-Aug.	Hargrove RN Wesley RE Klippenstein KA Fleming JC Haik BG	Hargrove, Roderick N. Department of Ophthalmology, The Hamilton Eye Institute, University of Tennessee Health Science Center, Memphis, Tennessee 38163, USA. rhargro1@utmem.edu		PURPOSE: To determine whether evidence-based standards exist regarding the indications for orbital exenteration in patients with orbital mucormycosis. METHODS: A literature review was performed of 113 articles (1943 to 2004). Factors possibly related to patient survival were analyzed. Additionally, a survey was sent to all ASOPRS Fellowship Preceptors to ascertain the frequency, outcome, treatmen…	Journal Article Research Support, Non-U.S. Gov't	2006
Ovid Technologies	Embase	Embase	Noninvasive endobronchial zygomycosis: Clinical observation and review of the literature.	Clinical Pulmonary Medicine. 7(2) (pp 76-80), 2000. Date of Publication: March 2000.	Hawari F.I. Marks S. Chetty K.G. Dacosta-Iyer M.G. Sassoon C.S.H.	(Sassoon) Pulmonary and Critical Care Section, VA Medical Center (111P), 5901 East Seventh St, Long Beach, CA 90822, United States	Lippincott Williams and Wilkins (351 West Camden Street, Baltimore MD 21201-2436, United States)	Endobronchial zygomycosis is a rare disease, but it is frequently invasive. Diabetes is the most common predisposing factor for the endobronchial form of the disease. We present a patient with asymptomatic, noninvasive endobronchial zygomycosis the resolved spontaneously. The natural history of this form is unclear, but treatment of the underlying lung disease and control of the predisposing fact…	Article	2000
Ovid Technologies	Ovid MEDLINE(R)	MEDLINE	Posaconazole: a potent, extended-spectrum triazole anti-fungal for the treatment of serious fungal infections. [Review] [73 refs]	International Journal of Clinical Practice. 58(6):612-24, 2004 Jun.	Herbrecht R	Herbrecht, R. Departement d'Hematologie et d'Oncologie, Hopital de Hautepierre, Strasbourg, France. raoul.herbrecht@chru-strasbourg.fr		Posaconazole is a potent, extended-spectrum, investigational triazole anti-fungal that is highly active in pre-clinical in vitro and in vivo models against a wide array of yeasts and moulds, including Aspergillus, Fusarium and Zygomycetes, which are often refractory to polyenes and older azoles. In humans, orally administered posaconazole is absorbed under fed or fasted conditions; however, absor…	Journal Article Review	2004
Ovid Technologies	Ovid MEDLINE(R)	MEDLINE	Fungal infections in patients with neutropenia: challenges in prophylaxis and treatment. [Review] [83 refs]	Drugs & Aging. 17(5):339-51, 2000 Nov.	Herbrecht R Neuville S Letscher-Bru V Natarajan-Ame S Lortholary O	Herbrecht, R. Departement d'Hematologie et d'Oncologie, H pitaux Universitaires de Strasbourg, France. raoul.herbrecht@chru-strasbourg.fr		Fungal infections are a leading cause of mortality in patients with neutropenia. Candidiasis and aspergillosis account for most invasive fungal infections. General prophylactic measures include strict hygiene and environmental measures. Haemopoietic growth factors shorten the duration of neutropenia and thus may reduce the incidence of fungal infections. Fluconazole is appropriate for antifungal …	Journal Article Review	2000
Ovid Technologies	Ovid MEDLINE(R)	MEDLINE	Invasive infections caused by non-Aspergillus moulds identified by sequencing analysis at a tertiary care hospital in Taiwan, 2000-2008.	Clinical Microbiology & Infection. 16(8):1204-6, 2010 Aug.	Hsiue HC Ruan SY Kuo YL Huang YT Hsueh PR	Hsiue, H-C. School of Medicine, National Taiwan University College of Medicine, Taiwan.		The clinical and microbiological characteristics of 103 patients with cultures positive for non-Aspergillus moulds in the period 2000 to 2008 were described. Among these patients, 27 had proven or probable invasive infections caused by Fusarium (n = 12), Paecilomyces (n = 7), Zygomycetes (n = 5) and Scedopsorium species (n = 3). The incidence of invasive infections caused by these moulds has not …	Journal Article	2010
Ovid Technologies	Embase	Embase	Mucormycosis (The black fungus) associated with COVID-19 patients- epidemiology, pathogenesis, diagnosis and treatment regimes.	International Journal of Pharmaceutical Sciences and Research. 12(12) (no pagination), 2021. Date of Publication: December 2021.	Jain P. Pundir R.K.	(Jain, Pundir) Department of Biotechnology, University Institute of Engineering and Technology, Kurukshetra University, Haryana, Kurukshetra, India	Pharmaceutical Education and Research Society	Mucormycosis is an opportunistic fungal infection caused by a member of the order Mucorales. It is an angio-invasive fungal infection because of its propensity to invade blood vessel walls, resulting in catastrophic tissue ischemia (restriction in blood supply to tissues, causing a shortage of oxygen that is needed for cellular metabolism), infarct (tissue death that is necrosis) due to inadequat…	Article	2021
Ovid Technologies	Ovid MEDLINE(R)	MEDLINE	[Current indications for voriconazole in onco-hematological patients]. [Review] [54 refs] [Spanish]	Revista Iberoamericana de Micologia. 24(3):213-6, 2007 Sep 30.	Jarque I Sanz MA	Jarque, Isidro. Servicio de Hematologia, Hospital Universitario La Fe, Valencia, Spain. jarque_isi@gva.es		Invasive fungal infections (IFI) are the main cause of infectious death in cancer patients, especially in hematological malignancies and hematopoietic transplant recipients. Current epidemiology is characterized by a predominance of IFI caused by molds, mainly aspergillosis, along with a emergence of hard-to-treat fungi such are Zygomicetes, Fusarium and Scedosporium. Voriconazole is a broad spec…	English Abstract Journal Article Review	2007
Ovid Technologies	Ovid MEDLINE(R)	MEDLINE	Broad spectrum triazoles for invasive mould infections in adults: Which drug and when?. [Review]	Medical Mycology. 57(Supplement_2):S168-S178, 2019 Apr 01.	Jenks JD Mehta SR Hoenigl M	Jenks, Jeffrey D. Department of Medicine, University of California-San Diego, San Diego, California, USA. Mehta, Sanjay R. Division of Infectious Diseases, Department of Medicine, University of California-San Diego, San Diego, California, USA. Hoenigl, Martin. Division of Infectious Diseases, Department of Medicine, University of California-San Diego, San Diego, California, USA. Hoenigl, Martin. …		Invasive mould infections are an increasing cause of morbidity and mortality globally, mainly due to increasing numbers of immunocompromised individuals at risk for fungal infections. The introduction of broad spectrum triazoles, which are much better tolerated compared to conventional amphotericin B formulations, has increased survival, particularly in invasive mould infection. However, early in…	Journal Article Review	2019
Ovid Technologies	Ovid MEDLINE(R)	MEDLINE	Mucormycosis, The Deadly New Worry to COVID-19 Pandemic.	Mymensingh Medical Journal: MMJ. 30(3):874-880, 2021 Jul.	Kamrul-Hasan AB Selim S	Kamrul-Hasan, A B. Dr ABM Kamrul Hasan, Assistant Professor & Head, Department of Endocrinology, Mymensingh Medical College, Mymensingh, Bangladesh; E-mail: rangassmc@gmail.com.		Recently, mucormycosis, extremely rare fungal infections are emerging as a matter of concern in COVID-19. The saprophytic fungi of Mucorales species cause the disease, Mucormycosis, only in immunocompromised hosts. Clinical presentation of mucormycosis is related to the underlying conditions; rhino-cerebral disease is the most common form, especially in patients with diabetes mellitus; pulmonary,…	Journal Article	2021
Ovid Technologies	Ovid MEDLINE(R)	MEDLINE	Second-line treatment in invasive mould infections. [Review] [8 refs]	Mycoses. 49 Suppl 1:23-6, 2006.	Karthaus M Cornely OA	Karthaus, Meinolf. Medizinische Klinik II, Onkologie und Palliativmedizin, Evangelisches Krankenhaus Bielefeld, Med. Klinik Hamatologie/Onkologie und Palliativmedizin im Johannesstift, Bielefeld, Germany. meinolf.karthaus@evkb.de		A prevalence of up to 30% of invasive fungal infections (IFI) has been reported from autopsy studies in patients treated for haematological malignancies. Despite substantial advances in the last decade, IFI are still associated with a mortality of up to more than 70%, in particular for those patients suffering from invasive aspergillosis. Some progress has been made in diagnostics with the advent…	Journal Article Review	2006
Ovid Technologies	Ovid MEDLINE(R)	MEDLINE	Why is mucormycosis more difficult to cure than more common mycoses?. [Review]	Clinical Microbiology & Infection. 20 Suppl 6:74-81, 2014 Jun.	Katragkou A Walsh TJ Roilides E	Katragkou, A. Infectious Diseases Unit, 3rd Department of Pediatrics, Faculty of Medicine, Aristotle University School of Health Sciences, Hippokration Hospital, Thessaloniki, Greece; Transplantation-Oncology Infectious Diseases Program, Weill Cornell Medical Center, New York, NY, USA.		Although considered to be a rare infection, mucormycosis (zygomycosis) has emerged as the second most common invasive mould infection. Despite the advent of newer antifungal agents, mortality rate of mucormycosis remains exceedingly high. Successful management of mucormycosis requires early diagnosis, reversal of underlying predisposing risk factors, surgical debridement and prompt administration…	Journal Article Review	2014
Ovid Technologies	Embase	Embase	Best practice in treating infants and children with proven, probable or suspected invasive fungal infections.	Current Opinion in Infectious Diseases. 24(3) (pp 225-229), 2011. Date of Publication: June 2011.	Katragkou A. Roilides E.	(Katragkou, Roilides) 3rd Department of Pediatrics, Aristotle University School of Medicine, Hippokration Hospital, Konstantinoupoleos 49, GR-546 42 Thessaloniki, Greece	Lippincott Williams and Wilkins (250 Waterloo Road, London SE1 8RD, United Kingdom)	Purpose of review: Invasive fungal infections are an escalating problem in paediatrics. The purpose of this review is to update the recent evidence on antifungal treatment options as well as to provide an outline of best practices in treating children. Recent findings: Candida and Aspergillus species are the leading causes of invasive fungal infections in paediatric patients. Invasive fungal infe…	Article	2011
Ovid Technologies	Embase	Embase	Invasive fungal infections in pediatric solid organ transplant patients: Epidemiology and management.	Current Fungal Infection Reports. 9(2) (pp 57-64), 2015. Article Number: A001. Date of Publication: 17 Mar 2015.	Katragkou A. Walsh T.J. Roilides E.	(Katragkou, Walsh) Weill Cornell Medical Center of Cornell University, New York, NY, United States (Walsh) Department of Pediatrics and Department of Microbiology and Immunology, Weill Cornell Medical College of Cornell University, New York, NY, United States (Roilides) Infectious Disease Unit, 3rd Department of Pediatrics, Aristotle University School of Health Sciences, Hippokration Hospital, Ko…	Current Medicine Group LLC 1 (E-mail: info@phl.cursci.com)	Invasive fungal infections are important causes of morbidity and mortality in pediatric patients undergoing solid organ transplantation (SOT). Invasive candidiasis, cryptococcosis, and mold infections such as aspergillosis and mucormycosis are among the most prevalent fungal infections in this population. Invasive candidiasis is more common in high-risk liver transplantation as well as of pancrea…	Article	2015
Ovid Technologies	Embase	Embase	Fungal infections.	Infections in Medicine. 20(9) (pp 424-436), 2003. Date of Publication: 01 Sep 2003.	Kauffman C.A.	(Kauffman) Ann Arbor Vet. Aff. Healthcare Syst., Univ. of Michigan Medical School, Ann Arbor, MI, United States	CMP Healthcare Media LLC (330 Boston Post Road, Darien CT 06820-4027, United States)	Opportunistic fungal infections in immunocompromised patients are associated with a high mortality rate. Endemic mycoses are often asymptomatic, but in appropriate hosts, fungi can cause severe and even fatal infection. Skin lesions and multiple nodules or mass-like lung lesions seen on CT scans or radiographs may be clues to specific types of fungal infections. Some fungi grow better in the pres…	Article	2003
Ovid Technologies	Ovid MEDLINE(R)	MEDLINE	Gastrointestinal mucormycosis in apparently immunocompetent hosts-A review. [Review]	Mycoses. 61(12):898-908, 2018 Dec.	Kaur H Ghosh A Rudramurthy SM Chakrabarti A	Kaur, Harsimran. Department of Medical Microbiology, Postgraduate Institute of Medical Education and Research PGIMER, Chandigarh, India. Ghosh, Anup. Department of Medical Microbiology, Postgraduate Institute of Medical Education and Research PGIMER, Chandigarh, India. Rudramurthy, Shivaprakash M. Department of Medical Microbiology, Postgraduate Institute of Medical Education and Research PGIMER,…		The diagnosis of gastrointestinal (GI) mucormycosis is always a challenge due to its non-specific clinical presentations and often diagnosed at autopsy. Recently increased number of GI mucormycosis has been reported in immunocompetent hosts and during 1948 through 2017, 200 cases of GI mucormycosis are available in literature. We could review 176 cases where case details were available. Majority …	Journal Article Review	2018
Ovid Technologies	Ovid MEDLINE(R)	MEDLINE	Quantifying guideline adherence in mucormycosis management using the EQUAL score.	Mycoses. 63(4):343-351, 2020 Apr.	Koehler P Mellinghoff SC Stemler J Otte F Berkhoff A Beste N Budin S Cornely FB Evans JM Fuchs F Pesch L Rebholz AW Reiner O Schmitt M Schuckelt J Spiertz A Salmanton-Garcia J Kron F Cornely OA	Koehler, Philipp. University of Cologne, Faculty of Medicine and University Hospital Cologne, Department I of Internal Medicine, Center for Integrated Oncology Aachen Bonn Cologne Duesseldorf, Cologne, Germany. Koehler, Philipp. University of Cologne, Cologne Excellence Cluster on Cellular Stress Responses in Aging-Associated Diseases (CECAD), Cologne, Germany. Mellinghoff, Sibylle C. University …		OBJECTIVES: Mucormycosis is a difficult-to-diagnose life-threatening disease with high morbidity and mortality. Adherence to guidelines that lead through complex management and support clinical decisions is however rarely reported. By applying the EQUAL Score, our study evaluates the management of mucormycosis at the University Hospital of Cologne, Germany. METHODS: We performed a retrospective c…	Journal Article	2020
Ovid Technologies	Embase	Embase	Development and validation of the European QUALity (EQUAL) score for mucormycosis management in haematology.	Journal of Antimicrobial Chemotherapy. 74(6) (pp 1704-1712), 2019. Article Number: dkz051. Date of Publication: 01 Jun 2019.	Koehler P. Mellinghoff S.C. Lagrou K. Alanio A. Arenz D. Hoenigl M. Koehler F.C. Lass-Florl C. Meis J.F. Richardson M. Cornely O.A.	(Koehler, Mellinghoff, Arenz, Cornely) Department I for Internal Medicine, Excellence Centre for Medical Mycology (ECMM), University Hospital Cologne, Kerpener Str. 62, Cologne D-50937, Germany (Koehler, Mellinghoff, Koehler, Cornely) CECAD Cluster of Excellence, University of Cologne, Cologne, Germany (Lagrou) Laboratory of Clinical Bacteriology and Mycology, Department of Microbiology and Immun…	Oxford University Press	Background: Mucormycosis is a life-threatening infection in immunocompromised patients and in haematological malignancy patients in particular. Objective(s): Our aim was to develop and evaluate a scoring tool to measure adherence to current guidelines for mucormycosis. Method(s): Current guidelines of scientific societies on mucormycosis management were reviewed. We assembled diagnostic, treatmen…	Article	2019
Ovid Technologies	Ovid MEDLINE(R)	MEDLINE	[Fungal infections]. [Review] [German]	Internist. 60(7):684-689, 2019 Jul.	Kohler P Cornely OA Vehreschild JJ	Kohler, P. Medizinische Fakultat, Klinik I fur Innere Medizin, Centrum fur Integrierte Onkologie (CIO ABCD), Universitat zu Koln, Koln, Deutschland. Kohler, P. Cologne Excellence Cluster on Cellular Stress Responses in Aging-Associated Diseases (CECAD), Universitat zu Koln, Koln, Deutschland. Cornely, O A. Medizinische Fakultat, Klinik I fur Innere Medizin, Centrum fur Integrierte Onkologie (CIO …		BACKGROUND: Invasive aspergillosis, mucormycosis, and cryptococcosis are severe opportunistic infections in patients with long phases of neutropenia and also after allogeneic stem cell and organ transplantation. Due to the late appearance of clinical signs and the often poor outcome, these diseases require special attention and proactive interventions. MATERIAL AND METHODS: Published guidelines a…	Journal Article Review	2019
Ovid Technologies	Embase	Embase	Emerging infectious diseases with cutaneous manifestations Fungal, helminthic, protozoan and ectoparasitic infections.	Journal of the American Academy of Dermatology. 75(1) (pp 19-30), 2016. Date of Publication: 01 Jul 2016.	Kollipara R. Peranteau A.J. Nawas Z.Y. Tong Y. Woc-Colburn L. Yan A.C. Lupi O. Tyring S.K.	(Kollipara) Department of Dermatology, Texas Tech Health Sciences Center, Lubbock, TX, United States (Peranteau, Nawas, Tong, Tyring) Center for Clinical Studies, Dermatological Association, 1401 Binz St, Ste 200, Houston, TX 77030, United States (Woc-Colburn) Section of Infectious Diseases, Department of Medicine, National School of Tropical Medicine, Baylor College of Medicine, Houston, TX, Uni…	Mosby Inc. (E-mail: customerservice@mosby.com)	Given increased international travel, immigration, changing climate conditions, and the increased incidence of iatrogenic immunosuppression, fungal, protozoan, helminthic, and ectoparasitic infections that were once uncommon are being seeing more frequently in the Western hemisphere. However, the diagnosis and management of these infections is fraught with a lack of consistency because there is a…	Article	2016
Ovid Technologies	Ovid MEDLINE(R)	MEDLINE	How I treat mucormycosis. [Review]	Blood. 118(5):1216-24, 2011 Aug 04.	Kontoyiannis DP Lewis RE	Kontoyiannis, Dimitrios P. Department of Infectious Diseases, Infection Control and Employee Health, University of Texas M. D. Anderson Cancer Center, Houston, TX 77030, USA. dkontoyi@mdanderson.org		Unlike invasive aspergillosis, the prognosis and outcome of hematologic malignancy patients who develop invasive mucormycosis have not significantly improved over the past decade as a majority of patients who develop the infection still die 12 weeks after diagnosis. However, early recognition and treatment of invasive mucormycosis syndromes, as well as individualized approaches to treatment and s…	Journal Article Research Support, N.I.H., Extramural Research Support, Non-U.S. Gov't Review	2011
Ovid Technologies	Embase	Embase	Epidemiology and treatment approaches in management of invasive fungal infections.	Clinical Epidemiology. 3(1) (pp 175-191), 2011. Date of Publication: 2011.	Kriengkauykiat J. Ito J.I. Dadwal S.S.	(Kriengkauykiat) Department of Pharmacy, City of Hope, Duarte CA, United States (Kriengkauykiat, Ito, Dadwal) Division of Infectious Diseases, City of Hope, Duarte CA, United States	Dove Medical Press Ltd (Beechfield House, Winterton Way, Macclesfield SK11 0JL, United Kingdom)	Over the past 20 years, the number of invasive fungal infections has continued to persist, due primarily to the increased numbers of patients subjected to severe immunosuppression. Despite the development of more active, less toxic antifungal agents and the standard use of antifungal prophylaxis, invasive fungal infections (especially invasive mold infections) continue to be a significant factor …	Article	2011
Ovid Technologies	Embase	Embase	Epidemiology and treatment outcome of invasive fungal infections in patients with hematological malignancies.	International Journal of Hematology. 96(6) (pp 748-757), 2012. Date of Publication: December 2012.	Kurosawa M. Yonezumi M. Hashino S. Tanaka J. Nishio M. Kaneda M. Ota S. Koda K. Suzuki N. Yoshida M. Hirayama Y. Takimoto R. Torimoto Y. Mori A. Takahashi T. Iizuka S. Ishida T. Kobayashi R. Oda T. Sakai H. Yamamoto S. Takahashi F. Fukuhara T.	(Kurosawa, Yonezumi) Department of Hematology, National Hospital Organization Hokkaido Cancer Center, 4-2-3-54 Kikusui, Shiroishi-ku, Sapporo 003-0804, Japan (Hashino, Tanaka, Nishio) Stem Cell Transplantation Center, Hokkaido University Hospital, Sapporo, Japan (Kaneda) Department of Pediatrics, Hokkaido University, Graduate School of Medicine, Sapporo, Japan (Ota) Department of Hematology, Sapp…	Springer Japan (1-11-11 Kudan-kita, Chiyoda-ku, No. 2 Funato Bldg., Tokyo 102-0073, Japan)	Invasive fungal infection (IFI) causes morbidity and mortality among patients with hematological malignancies who receive cytotoxic chemotherapy or hematopoietic stem cell transplantation (HSCT). We evaluated the incidence and treatment outcomes of proven and probable IFI in 22 institutions between 2006 and 2008 following the recent European Organization for Research and Treatment of Cancer/Mycos…	Article	2012
Ovid Technologies	Ovid MEDLINE(R)	MEDLINE	Therapeutic Challenges of Non-Aspergillus Invasive Mold Infections in Immunosuppressed Patients. [Review]	Antimicrobial Agents & Chemotherapy. 63(11), 2019 11.	Lamoth F Kontoyiannis DP	Lamoth, Frederic. Infectious Diseases Service and Institute of Microbiology, University Hospital of Lausanne and Lausanne University, Lausanne, Switzerland Frederic.Lamoth@chuv.ch dkontoyi@mdanderson.org. Kontoyiannis, Dimitrios P. Department of Infectious Diseases, Infection Control and Employee Health, The University of Texas MD Anderson Cancer Center, Houston, Texas, USA Frederic.Lamoth@chuv.c…		While Aspergillus spp. remain the major cause of invasive mold infections in hematologic cancer patients and transplant recipients, other opportunistic molds, such as Mucorales, Fusarium, and Scedosporium spp. are increasingly encountered in an expanding population of patients with severe and prolonged immunosuppression. High potential for tissue invasion and dissemination, resistance to multiple…	Journal Article Research Support, Non-U.S. Gov't Review	2019
Ovid Technologies	Ovid MEDLINE(R)	MEDLINE	The changing face of epidemiology of invasive fungal disease in Europe. [Review] [84 refs]	Mycoses. 52(3):197-205, 2009 May.	Lass-Florl C	Lass-Florl, Cornelia. Department of Hygiene, Microbiology and Social Medicine, Division of Hygiene and Medical Microbiology, Innsbruck Medical University, Innsbruck, Austria. cornelia.lass-floerl@i-med.ac.at		Invasive fungal diseases (IFDs) are an increasingly common complication in critically ill patients in Europe and are frequently fatal. Because of changes in treatment strategies and the increased use of antifungal prophylaxis, the epidemiology of IFDs has changed substantially in recent years and infections due to Candida species are no longer the majority in many institutions. In contrast, the e…	Journal Article Review	2009
Ovid Technologies	Ovid MEDLINE(R)	MEDLINE	Isavuconazole: A new broad-spectrum azole. Part 2: pharmacokinetics and clinical activity. [Review]	Journal de Mycologie Medicale. 28(1):15-22, 2018 Mar.	Ledoux MP Denis J Nivoix Y Herbrecht R	Ledoux, M-P. Department of oncology and hematology, university hospital of Strasbourg, university of Strasbourg, 67098 Strasbourg, France. Denis, J. Service de parasitologie-mycologie, plateau technique de microbiologie, FMTS, universite de Strasbourg, hopitaux universitaires, 67200 Strasbourg, France. Nivoix, Y. Pharmacy, university hospital of Strasbourg, 67200 Strasbourg, France. Herbrecht, R.…		Isavuconazole, the active moiety of its prodrug isavuconazonium, is a new extended-spectrum triazole whose activity against yeasts, molds, including Aspergillus and mucorales, and dimorphic fungi has been shown in vitro and in preclinical models. The most relevant pharmacokinetics features are water-solubility of the prodrug, rapid cleavage of the prodrug into active moiety and cleavage product b…	Journal Article Review	2018
Ovid Technologies	Ovid MEDLINE(R)	MEDLINE	How does antifungal pharmacology differ for mucormycosis versus aspergillosis?.	Clinical Infectious Diseases. 54 Suppl 1:S67-72, 2012 Feb.	Lewis RE Lortholary O Spellberg B Roilides E Kontoyiannis DP Walsh TJ	Lewis, Russell E. Department of College of Pharmacy, The University of Houston, TX 77030, USA. rlewis@uh.edu		Over the last decade, advances in diagnostic systems and the introduction of new antifungal agents have significantly improved outcomes in immunocompromised patients who develop invasive aspergillosis. However, mortality rates remain relatively unchanged for less common, but highly aggressive, mold infections such as mucormycosis. Recent genome sequencing of Rhizopus oryzae revealed evidence of a…	Comparative Study Journal Article	2012
Ovid Technologies	Ovid MEDLINE(R)	MEDLINE	Amphotericin B lipid complex for the treatment of invasive fungal infections. [Review] [92 refs]	Expert Opinion on Pharmacotherapy. 4(11):2099-110, 2003 Nov.	Linden PK	Linden, Peter K. Abdominal Organ Transplant ICU, University of Pittsburgh Medical Center, Dept Critical Care Medicine, 602-A Scaife Hall, 3550 Terrace Street, Pittsburgh, PA 15261, USA. lindenpk@ccm.upmc.edu		Amphotericin B lipid complex (ABLC; Abelcet, Enzon Pharmaceuticals) has become the dominant marketed lipid amphotericin B compound to emerge since the approval of these agents from the mid-1990s onwards. This agent is a 1:1 combination of amphotericin B and a lipid moiety consisting of dimyristoyl phosphatidylcholine and dimyrisoyl phosphatidylcholine, which exists in a ribbon-like molecular stru…	Journal Article Review	2003
Ovid Technologies	Ovid MEDLINE(R)	MEDLINE	Mucormycosis in Burns: A Review. [Review]	Journal of Burn Care & Research. 43(2):353-360, 2022 03 23.	Littlehales E Teague R Andrew D Yassaie E	Littlehales, Emma. Department of Plastic Surgery, Christchurch Hospital, New Zealand. Teague, Rebecca. Hutt Hospital, New Zealand. Andrew, Dale. Christchurch Hospital, New Zealand. Yassaie, Emily. Department of Plastic Surgery, Hutt Hospital, New Zealand.		Mucormycosis is a rare fungal infection with a high mortality rate. It presents with scattered black/necrotic ulcers, white fungal elements, and progression of wounds despite seemingly adequate debridement. Diagnosis is confirmed on wound histology; however, this is often delayed. There is currently no comprehensive review of burn-related mucormycosis within the literature, making this the first …	Journal Article Review	2022
Ovid Technologies	Embase	Embase	Primary cutaneous mucormycosis: Guide to surgical management.	Annals of Plastic Surgery. 49(4) (pp 385-390), 2002. Date of Publication: 01 Oct 2002.	Losee J.E. Selber J. Vega S. Hall C. Scott G. Serletti J.M.	(Losee, Selber, Vega, Hall, Scott, Serletti) Pediatric Plast./Craniofacial Surg., Division of Plastic Surgery, Box 661, 601 Elmwood Avenue, Rochester, NY 14642, United States	Lippincott Williams and Wilkins (530 Walnut Street,P O Box 327, Philadelphia PA 19106-3621, United States)	Mucormycosis is the most acute, fulminate, and fatal of all fungal infections in humans. It presents most frequently in immunocompromised patients, but can occur in healthy patients in the presence of often-insignificant trauma. Surgical management of primary cutaneous mucormycosis is almost always required. Case reports of surgical treatment for primary cutaneous mucormycosis are reported in the…	Article	2002
Ovid Technologies	Ovid MEDLINE(R)	MEDLINE	Evaluating prophylaxis of invasive fungal infections in patients with haematologic malignancies. [Review] [56 refs]	European Journal of Haematology. 78(4):275-82, 2007 Apr.	Maertens J	Maertens, Johan. University Hospital Gasthuisberg, Leuven, Belgium. johan.maertens@uz.kuleuven.ac.be		OBJECTIVE: Patients with hematologic malignancies are at substantial risk of developing invasive fungal infections (IFI) that are associated with substantial morbidity and mortality. This article reviews the epidemiology, risk factors, and efficacy of antifungal prophylaxis in patients with hematologic malignancies. METHODS: A PubMed search was conducted to identify relevant studies with special …	Journal Article Review	2007
Ovid Technologies	Ovid MEDLINE(R)	MEDLINE	Changing epidemiology of rare mould infections: implications for therapy. [Review] [91 refs]	Drugs. 67(13):1803-12, 2007.	Malani AN Kauffman CA	Malani, Anurag N. Division of Infectious Diseases, University of Michigan Health System, Veterans Affairs Ann Arbor Healthcare System, Ann Arbor, Michigan, USA.		There has been an increase in rare mould infections in recent decades. These infections have been reported primarily in severely immunocompromised patients. The emergence of these organisms is multifactorial and can be related to more intense immunosuppression, the prolonged survival of patients who have what were previously fatal diseases, and the selective pressure of broad spectrum antifungal …	Journal Article Review	2007
Ovid Technologies	Ovid MEDLINE(R)	MEDLINE	Mucormycosis complicating interstitial nephritis--two cases and brief literature review. [Review] [10 refs]	JPMA - Journal of the Pakistan Medical Association. 54(6):332-4, 2004 Jun.	Malik A Soofi A Ahmad A Kayani N	Malik, A. Departments of Medicine and Pathology, The Aga Khan University, Karachi.			Journal Article Review	2004
Ovid Technologies	Ovid MEDLINE(R)	MEDLINE	[Mucormycosis: Current and future management perspective]. [Spanish]	Revista Iberoamericana de Micologia. 38(2):91-100, 2021 Apr-Jun.	Martin Gomez MT Salavert Lleti M	Martin Gomez, Maria Teresa. Seccion de Micologia, Servicio de Microbiologia, Hospital Universitario Vall d'Hebron, Barcelona, Espana. Salavert Lleti, Miguel. Unidad de Enfermedades Infecciosas (Area Clinica Medica), Hospital Universitario y Politecnico La Fe, Valencia, Espana. Electronic address: Salavert_mig@gva.es.		Infections caused by mucorales, with an increasing incidence after candidiasis and aspergillosis, are characterized by the fast angioinvasion of blood vessels and invasion of neighboring organs or structures. Mucorales most commonly cause rhinocerebral, pulmonary, cutaneous, digestive or disseminated infections, and their spread is favored by certain underlying diseases (diabetes, kidney failure)…	Journal Article	2021
Ovid Technologies	Ovid MEDLINE(R)	MEDLINE	Rhinocerebral mucormycosis: five cases and a literature review. [Review]	B-ENT. 7(3):189-93, 2011.	Mbarek C Zribi S Khamassi K Hariga I Ouni H Ben Amor M Ben Gamra O El Khedim A	Mbarek, C. Department of Otorhinolaryngology-Head and Neck Surgery, Habib Thameur Hospital, Tunis, Tunisia.		OBJECTIVE: In this retrospective study, we describe our experience in the diagnosis and management of rhinocerebral mucormycosis (RCM), a rapidly lethal fungal infection. METHODOLOGY: Between 1997 and 2007, five patients hospitalized for suspicion of RCM. Computed tomography was performed in all cases, and diagnosis was confirmed after anatomopathological or mycological examination. All patients …	Journal Article Review	2011
Ovid Technologies	Embase	Embase	Advances in the management of fungal infections.	Clinical Advances in Hematology and Oncology. 15(11) (pp 837-839), 2017. Date of Publication: November 2017.	McCarthy M.W.	(McCarthy) Weill Cornell Medical College, New York, NY, United States	Millennium Medical Publishing, Inc. (611 Broadway, Suite 828, New York NY 10012, United States. E-mail: info@clinadvances.com)		Article	2017
Ovid Technologies	Ovid MEDLINE(R)	MEDLINE	Isavuconazole: A New Broad-Spectrum Triazole Antifungal Agent. [Review]	Clinical Infectious Diseases. 61(10):1558-65, 2015 Nov 15.	Miceli MH Kauffman CA	Miceli, Marisa H. Division of Infectious Diseases, Department of Internal Medicine, University of Michigan Health System. Kauffman, Carol A. Division of Infectious Diseases, Department of Internal Medicine, University of Michigan Health System Veterans Affairs Ann Arbor Healthcare System, Michigan.		Isavuconazole is a new extended-spectrum triazole with activity against yeasts, molds, and dimorphic fungi. It is approved for the treatment of invasive aspergillosis and mucormycosis. Advantages of this triazole include the availability of a water-soluble intravenous formulation, excellent bioavailability of the oral formulation, and predictable pharmacokinetics in adults. A randomized, double-b…	Journal Article Review	2015
Ovid Technologies	Ovid MEDLINE(R)	MEDLINE	Liposomal amphotericin B: a review of its use as empirical therapy in febrile neutropenia and in the treatment of invasive fungal infections. [Review] [117 refs]	Drugs. 69(3):361-92, 2009.	Moen MD Lyseng-Williamson KA Scott LJ	Moen, Marit D. Wolters Kluwer Health Adis, Auckland, New Zealand. demail@adis.co.nz		Liposomal amphotericin B (AmBisome) is a lipid-associated formulation of the broad-spectrum polyene antifungal agent amphotericin B. It is active against clinically relevant yeasts and moulds, including Candida spp., Aspergillus spp. and filamentous moulds such as Zygomycetes, and is approved for the treatment of invasive fungal infections in many countries worldwide. It was developed to improve …	Comparative Study Journal Article Review	2009
Ovid Technologies	Embase	Embase	Treatment of invasive fungal infections in cancer patients - Updated recommendations of the Infectious Diseases Working Party (AGIHO) of the German Society of Hematology and Oncology (DGHO).	Annals of Hematology. 93(1) (pp 13-32), 2014. Date of Publication: January 2014.	Mousset S. Buchheidt D. Heinz W. Ruhnke M. Cornely O.A. Egerer G. Kruger W. Link H. Neumann S. Ostermann H. Panse J. Penack O. Rieger C. Schmidt-Hieber M. Silling G. Sudhoff T. Ullmann A.J. Wolf H.-H. Maschmeyer G. Bohme A.	(Mousset) Interdisziplinares Zentrum fur Palliativmedizin, Agaplesion Markus Krankenhaus, Wilhelm Epstein-Strase 4, 60431 Frankfurt, Germany (Buchheidt) III. Medizinische Klinik, Hamatologie und Internistische Onkologie, Universitatsmedizin Mannheim, Theodor-Kutzer-Ufer 1-3, 68167 Mannheim, Germany (Heinz, Ullmann) Schwerpunkt Infektiologie, Medizinische Klinik und Poliklinik II, Universitatsklin…	Springer Verlag (Tiergartenstrasse 17, Heidelberg D-69121, Germany)	The Infectious Diseases Working Party (AGIHO) of the German Society of Hematology and Oncology (DGHO) here presents its updated recommendations for the treatment of documented fungal infections. Invasive fungal infections are a main cause of morbidity and mortality in cancer patients undergoing intensive chemotherapy regimens. In recent years, new antifungal agents have been licensed, and agents …	Article	2014
Ovid Technologies	Ovid MEDLINE(R)	MEDLINE	Biology, systematics, and clinical manifestations of Zygomycota infections. [Review]	European Journal of Clinical Microbiology & Infectious Diseases. 33(8):1273-87, 2014 Aug.	Muszewska A Pawlowska J Krzysciak P	Muszewska, A. Institute of Biochemistry and Biophysics, Polish Academy of Sciences, Pawiskiego 5a, 02-106, Warsaw, Poland, musze@ibb.waw.pl.		Fungi cause opportunistic, nosocomial, and community-acquired infections. Among fungal infections (mycoses) zygomycoses are exceptionally severe, with a mortality rate exceeding 50%. Immunocompromised hosts, transplant recipients, and diabetic patients with uncontrolled keto-acidosis and high iron serum levels are at risk. Zygomycota are capable of infecting hosts immune to other filamentous fung…	Journal Article Research Support, Non-U.S. Gov't Review	2014
Ovid Technologies	Embase	Embase	Fungal infections in marrow transplant recipients under antifungal prophylaxis with fluconazole.	Brazilian Journal of Medical and Biological Research. 35(7) (pp 789-798), 2002. Date of Publication: July 2002.	Oliveira J.S.R. Kerbauy F.R. Colombo A.L. Bahia D.M.M. Pinheiro G.S. Silva M.R.R. Ribeiro M.S.S. Raineri G. Kerbauy J.	(Oliveira, Kerbauy, Bahia, Pinheiro, Kerbauy) Disciplina de Hematologia e Hemoterapia, Escola Paulista de Medicina, Universidade Federal de Sao Paulo, Sao Paulo, SP, Brazil (Oliveira, Ribeiro, Raineri) Servico de Hematologia, Casa de Saude Santa Marcelina, Sao Paulo, SP, Brazil (Silva) Departamento de Patologia, Escola Paulista de Medicina, Universidade Federal de Sao Paulo, Sao Paulo, SP, Brazil…	Associacao Brasileira de Divulgacao Cientifica	Fungal infection is one of the most important causes of morbidity and mortality in bone marrow transplant (BMT) recipients. The growing incidence of these infections is related to several factors including prolonged granulocytopenia, use of broad-spectrum antibiotics, conditioning regimens, and use of immunosuppression to avoid graft-versus-host disease (GvHD). In the present series, we report fi…	Article	2002
Ovid Technologies	Ovid MEDLINE(R)	MEDLINE	Fungal CNS infections in patients with hematologic malignancy. [Review] [107 refs]	Expert Review of Antiinfective Therapy. 3(5):775-85, 2005 Oct.	Pagano L Caira M Falcucci P Fianchi L	Pagano, Livio. Istituto di Ematologia, Universita Cattolica S. Cuore, Largo Francesco Vito, 1I-00168 Rome, Italy. lpagano@rm.unicatt.it		Various fungal agents can cause CNS infections. CNS fungal infections may present as a mass (i.e., brain abscess) typically in the course of aspergillosis or zygomycosis, or may primarily involve the meninges (i.e., meningitis), as can be observed in patients with candidiasis or cryptococcosis. Most commonly, fungal brain abscesses are due to aspergillosis. CNS aspergillosis is observed particula…	Journal Article Review	2005
Ovid Technologies	Ovid MEDLINE(R)	MEDLINE	Developments in identifying and managing mucormycosis in hematologic cancer patients. [Review]	Expert Review of Hematology. 13(8):895-905, 2020 08.	Pagano L Dragonetti G De Carolis E Veltri G Del Principe MI Busca A	Pagano, Livio. Hematology Section, Fondazione Policlinico Universitario Agostino Gemelli- IRCCS, Rome, Italy. Pagano, Livio. Hematology Section, Universita Cattolica Del Sacro Cuore, Rome, Italy. Dragonetti, Giulia. Hematology Section, Fondazione Policlinico Universitario Agostino Gemelli- IRCCS, Rome, Italy. De Carolis, Elena. Microbiology Section, Fondazione Policlinico Universitario Agostino G…		INTRODUCTION: Mucormycoses represent a rare but very aggressive class of mold infections occurring in patients with hematological malignancies (HMs). In the past, patients at high risk of invasive mucomycosis (IM) were those affected by acute myeloid leukemia but over the last ten years the prophylaxis with a very effective mold-active drug, such as posaconazole, has completely modified the epide…	Journal Article Meta-Analysis Review	2020
Ovid Technologies	Ovid MEDLINE(R)	MEDLINE	Fungal pneumonia due to molds in patients with hematological malignancies. [Review] [168 refs]	Journal of Chemotherapy. 18(4):339-52, 2006 Aug.	Pagano L Fianchi L Leone G	Pagano, L. Istituto di Ematologia, Universita Cattolica del Sacro Cuore, Largo Francesco Vito 1, 00168 Rome, Italy. lpagano@rm.unicatt.it		Invasive fungal infections are an important cause of morbidity and mortality in patients with hematological malignancies. In particular, patients with neutropenia and those who have undergone allogeneic hematopoietic stem cell transplantation are at highest risk, with fungal pneumonia being the main clinical manifestation in these patients. The most common pathogens associated with fungal pneumon…	Journal Article Research Support, Non-U.S. Gov't Review	2006
Ovid Technologies	Ovid MEDLINE(R)	MEDLINE	Mucormycosis in hematologic patients. [Review] [45 refs]	Haematologica. 89(2):207-14, 2004 Feb.	Pagano L Offidani M Fianchi L Nosari A Candoni A Picardi M Corvatta L D'Antonio D Girmenia C Martino P Del Favero A GIMEMA (Gruppo Italiano Malattie EMatologiche dell'Adulto) Infection Program	Pagano, Livio. Istituto di Ematologia, Universita Cattolica S. Cuore, Roma, Italy. lpagano@rm.unicatt.it Picardi, Marco. Dipartimento de Medicina Clinica-Azienda Ospedaliera Universitaria Federico II, Napoli, Italy.		BACKGROUND AND OBJECTIVES: To evaluate the clinical characteristics of patients affected by hematologic malignancies who developed mucormycosis and to ascertain the factors which influenced the outcome following mycotic infection. DESIGN AND METHODS: This was a retrospective study conducted over a 15-year period (1987-2001). The study included 59 patients with hematologic malignancies with a prov…	Journal Article Research Support, Non-U.S. Gov't Review	2004
Ovid Technologies	Embase	Embase	Current therapeutic approaches to fungal infections in immunocompromised hematological patients.	Blood Reviews. 24(2) (pp 51-61), 2010. Date of Publication: March 2010.	Pagano L. Caira M. Valentini C.G. Posteraro B. Fianchi L.	(Pagano, Caira, Valentini, Fianchi) Istituto di Ematologia, Universita Cattolica del Sacro Cuore, Rome, Italy (Posteraro) Istituto di Microbiologia, Universita Cattolica del Sacro Cuore, Rome, Italy	Churchill Livingstone (1-3 Baxter's Place, Leith Walk, Edinburgh EH1 3AF, United Kingdom)	Invasive fungal infections are significant causes of morbidity and mortality in patients with hematological malignancies. Patients with acute myeloid leukemia and those who have undergone allogeneic hematopoietic stem cell transplantation are at especially high risk. Various fungal agents are responsible for this complication, but Aspergillus spp. and Candida spp. are the most frequently isolated…	Article	2010
Ovid Technologies	Ovid MEDLINE(R)	MEDLINE	[State of the art in invasive diseases by filamentous fungi]. [Review] [Spanish]	Revista Iberoamericana de Micologia. 31(4):213-8, 2014 Oct-Dec.	Peman J Quindos G	Peman, Javier. Servicio de Microbiologia, Hospital Universitario y Politecnico La Fe, Valencia, Espana. Quindos, Guillermo. Unidad de formacion e investigacion multidisciplinar Microbios y Salud (UFI 11/25), Departamento de Inmunologia, Microbiologia y Parasitologia, Facultad de Medicina y Odontologia, Universidad del Pais Vasco/Euskal Herriko Unibertsitatea, Bilbao, Vizcaya, Espana. Electronic a…		Invasive fungal infections have become a major cause of morbimortality in intensive care patients, persons suffering from cancer or immune deficiencies, and other diseases with impaired immunity. Candida albicans remains the most frequent fungal pathogen, but advances in the diagnosis, prevention and treatment of invasive candidiasis are leading to important etiological changes. Among the emergin…	Journal Article Research Support, Non-U.S. Gov't Review	2014
Ovid Technologies	Embase	Embase	Our current understanding of therapies for invasive fungal infections.	Advanced Studies in Medicine. 4(4 A) (pp S276-S282), 2004. Date of Publication: April 2004.	Perfect J.R.	(Perfect) Department of Medicine, Division of Infectious Diseases, Duke School of Medicine, Durham, NC, United States (Perfect) Duke Univ. Mycology Research Unit, Duke School of Medicine, Durham, NC, United States (Perfect) Division of Infectious Diseases, Duke School of Medicine, DUMC Box 3353, Durham, NC 27710, United States	John Hopkins University (11100 John Hopkins Road, Laurel 20723-6099, United States)	This article provides an update on the current state of the art for treating invasive fungal infections, with insights, based on the experience of the author, into future directions for antifungal treatment strategies. Amphotericin B deoxycholate (amBd) is a very effective and life-saving drug, but its toxicity profile has always complicated its use. Newer lipid formulations of amphotericin B sho…	Conference Paper	2004
Ovid Technologies	Embase	Embase	Update on epidemiology of and preventive strategies for invasive fungal infections in cancer patients.	Clinical Infectious Diseases. 59(Supplement5) (pp S352-S355), 2014. Date of Publication: 2014.	Perfect J.R. Hachem R. Wingard J.R.	(Perfect) Department of Medicine, Division of Infectious Diseases, Duke University Mycology Research Unit (DUMRU), 163 Hanes House, Trent Dr, Durham, NC 27710, United States (Hachem) Department of Infectious Diseases, Division of Internal Medicine, University of Texas MD Anderson Cancer Center, Houston, United States (Wingard) Division of Hematology/Oncology, University of Florida College of Medi…	Oxford University Press (E-mail: jnl.info@oup.co.uk)	Changes in antineoplastic treatments and transplant practices are driving shifts in the epidemiology of invasive fungal diseases (IFDs). Patients with acute myelogenous leukemia (AML) and those undergoing bone marrow transplant (BMT) are at greatest risk for contracting IFDs. Unfortunately, there are few large population studies that can be used to track trends and help us to better understand wh…	Article	2014
Ovid Technologies	Ovid MEDLINE(R)	MEDLINE	Use of newer antifungal therapies in clinical practice: what do the data tell us?. [Review] [63 refs]	Oncology (Williston Park). 18(13 Suppl 7):15-23, 2004 Nov.	Perfect JR	Perfect, John R. Division of Infectious Diseases, Duke University Medical Center, Durham, North Carolina 27710, USA.		Considering the significant morbidity and mortality associated with invasive fungal infections in immunocompromised patients, it is particularly important to make the diagnosis as early as possible and to make best use of the available antifungal drugs for prophylaxis and treatment. The newer antifungal drugs include the lipid products of amphotericin B, such as amphotericin B lipid complex (ABLC…	Journal Article Research Support, Non-U.S. Gov't Review	2004
Ovid Technologies	Ovid MEDLINE(R)	MEDLINE	Isavuconazole treatment for rare fungal diseases and for invasive aspergillosis in patients with renal impairment: Challenges and lessons of the VITAL trial. [Review]	Mycoses. 61(7):420-429, 2018 Jul.	Perfect JR Cornely OA Heep M Ostrosky-Zeichner L Mullane KM Maher R Croos-Dabrera R Lademacher C Engelhardt M Chen C Marty FM	Perfect, John R. Division of Infectious Diseases, Department of Medicine, Duke University, Durham, NC, USA. Cornely, Oliver A. Department I of Internal Medicine, Clinical Trials Centre Cologne, ZKS Koln, Cologne, Germany. Cornely, Oliver A. Cologne Excellence Cluster on Cellular Stress Responses in Aging-Associated Diseases (CECAD), University of Cologne, Cologne, Germany. Heep, Markus. Basilea P…		Invasive fungal disease (IFD) confers a substantial risk for morbidity and mortality to immunocompromised patients. Invasive aspergillosis (IA) is the most common IFD caused by moulds but the prevalence of other rare mould diseases, such as mucormycosis, hyalohyphomycosis and phaeohyphomycosis, may be increasing. Treatments are available for IA, but evidence to support efficacy and safety of anti…	Journal Article Review	2018
Ovid Technologies	Ovid MEDLINE(R)	MEDLINE	Recent advances in antifungal chemotherapy. [Review] [92 refs]	International Journal of Antimicrobial Agents. 30(2):108-17, 2007 Aug.	Petrikkos G Skiada A	Petrikkos, George. National and Kapodistrian University of Athens, Medical School, 1st Department of Propedeutic Medicine, Research Laboratory for Infectious Diseases and Antimicrobial Chemotherapy G.K. Daikos, Greece. petrikos@med.uoa.gr		For over 50 years, amphotericin B deoxycholate (AmBD) has been the 'gold standard' in antifungal chemotherapy, despite its frequent toxicities. However, improved treatment options for invasive fungal infections (IFIs) have been developed during the last 15 years. Newer antifungal agents, including less toxic lipid preparations of AmBD, triazoles and the echinocandins, have been added to our armam…	Journal Article Review	2007
Ovid Technologies	Ovid MEDLINE(R)	MEDLINE	Lipid formulations of amphotericin B as first-line treatment of zygomycosis. [Review] [89 refs]	Clinical Microbiology & Infection. 15 Suppl 5:87-92, 2009 Oct.	Petrikkos GL	Petrikkos, G L. 1st Department of Propaedeutic Internal Medicine, School of Medicine, National and Kapodistrian University of Athens, Laikon General Hospital, Athens, Greece. petrikos@hol.gr		Zygomycosis is a difficult to treat and frequently fatal infection affecting immunocompromised and, rarely, immunocompetent patients. The early diagnosis and immediate initiation of treatment with an antifungal agent in combination with surgical intervention has proved critical for the favourable outcome of the disease. Few antifungal agents are available for treatment. Amphotericin B (AmB) deoxy…	Journal Article Review	2009
Ovid Technologies	Embase	Embase	Recent advances in the understanding and management of mucormycosis.	F1000Research. 7 (no pagination), 2018. Article Number: 1429. Date of Publication: 2018.	Pilmis B. Alanio A. Lortholary O. Lanternier F.	(Pilmis, Lortholary, Lanternier) Paris Descartes University, Sorbonne Paris Cite, Infectious Diseases Unit, Necker-Enfants Malades University Hospital, AP-HP, Imagine Institute, Paris, France (Pilmis) Antimicrobial Stewardship Team, Microbiology Unit, Groupe Hospitalier Paris Saint Joseph, Paris, France (Alanio) Universite Paris Diderot, Sorbonne Paris Cite, Laboratoire de Parasitologie-Mycologie…	F1000 Research Ltd	Mucormycoses were difficult-to-manage infections owing to limited diagnostic tools and therapeutic options. We review here advances in pathology understanding, diagnostic tools including computed tomography, and serum polymerase chain reaction and therapeutic options.Copyright © 2018 Pilmis B et al.	Article	2018
Ovid Technologies	Embase	Embase	Echinocandin pharmacodynamics: Review and clinical implications.	Journal of Antimicrobial Chemotherapy. 65(6) (pp 1108-1118), 2010. Date of Publication: June 2010.	Pound M.W. Townsend M.L. Drew R.H.	(Pound, Townsend, Drew) Campbell University School of Pharmacy, Buies Creek, NC, United States (Drew) Duke University School of Medicine, Durham, NC, United States	Oxford University Press (Great Clarendon Street, Oxford OX2 6DP, United Kingdom)	Echinocandins have made a significant impact in the treatment of select invasive fungal infections, most notably invasive candidiasis and aspergillosis. However, treatment outcomes for such infections are still less than optimal, prompting an examination of dosing and administration techniques in an attempt to exploit known pharmacodynamic properties and improve outcomes. Echinocandins generally …	Article	2010
Ovid Technologies	Ovid MEDLINE(R)	MEDLINE	Mucormycosis and entomophthoramycosis: a review of the clinical manifestations, diagnosis and treatment. [Review] [194 refs]	Clinical Microbiology & Infection. 10 Suppl 1:31-47, 2004 Mar.	Prabhu RM Patel R	Prabhu, R M. Division of Infectious Diseases Division of Clinical Microbiology, Mayo Clinic College of Medicine, Rochester, Minnesota 55905, USA.		The class Zygomycetes is divided into two orders, Mucorales and Entomophthorales. These two orders produce dramatically different infections. Genera from the order Mucorales (Rhizopus, Mucor, Rhizomucor, Absidia, Apophysomyces, Cunninghamella and Saksenaea) cause an angioinvasive infection called mucormycosis. Mucormycosis presents with rhino-orbito-cerebral, pulmonary, disseminated, cutaneous, o…	Journal Article Review	2004
Ovid Technologies	Embase	Embase	New antifungal therapies.	Clinical Microbiology Newsletter. 28(22) (pp 169-173), 2006. Date of Publication: 15 Nov 2006.	Proia L.A.	(Proia) Rush Medical College, Chicago, IL, United States	Elsevier Inc. (360 Park Avenue South, New York NY 10010, United States)	Invasive fungal infections may be difficult to diagnose and equally challenging to treat. In the last few years, a number of new antifungal agents have become available that have expanded therapeutic options for patients with invasive fungal infections. What is yet unclear is whether these medications will also lead to improved patient survival. © 2006 Elsevier Inc. All rights reserved.	Article	2006
Ovid Technologies	Ovid MEDLINE(R)	MEDLINE	[Mucormycosis in patients with hematological diseases: seven cases reports and literature review]. [Chinese]	Chung-Hua Hsueh Yeh Hsueh Tsa Chih: Chinese Journal of Hematology. 40(11):943-947, 2019 Nov 14.	Qi Y Zhao MF Deng Q Geng L	Qi, Y. Department of Hematology, Tianjin First Central Hospital, The First Central Clinical College of Tianjin Medical University 300192, China.		Objective: To explore the clinical characteristics, diagnosis, treatment and prognosis of patients with hematological diseases that complicated by mucormycosis, and to improve the understanding and clinical diagnosis and treatment of the disease. Methods: The clinical data of 7 patients suffering from mucormycosis during September 2012 and September 2018 were retrospectively analyzed, and their c…	Journal Article	2019
Ovid Technologies	Ovid MEDLINE(R)	MEDLINE	[Prophylaxis against fungal infections in solid organ and hematopoietic stem cells transplantation]. [Review] [Spanish]	Revista Chilena de Infectologia. 29 Suppl 1:S11-8, 2012 Sep.	Rabagliati R Santolaya ME	Rabagliati, Ricardo. Departamento de Enfermedades Infecciosas, Escuela de Medicina, Pontificia Universidad Catolica de Chile, Santiago, Chile. rabagliati@med.puc.cl		Invasive fungal infections are an important cause of morbidity and mortality in SOT and HSCT recipients. The main species involved are Candida spp. and Aspergillus spp, less frequently Cryptococcus spp., causal agents of mucormycosis and Fusarium spp. Usually occur within the first six months post-transplant, but they do it later, especially during episodes of rejection, which maintains the state…	Journal Article Review	2012
Ovid Technologies	Embase	In-Process	Sinonasal Mucormycosis in Diabetes Mellitus: Our Approach in a Tertiary Care Hospital in Eastern India.	NeuroQuantology. 20(6) (pp 9156-9165), 2022. Date of Publication: June 2022.	Rautray S.L. Hazra K. Mohanta G.S. Mallik K.C.	(Rautray) Department of Otorhinolaryngology and Head and Neck Surgery, S C B Medical College, Odisha, Cuttack 753001, India (Hazra) Dept of Pathology, S L N Medical College, Odisha, Koraput, India (Mohanta) ENT Specialist, District Headquarter Hospital, Odisha, Balasore, India (Mallik) Department of Otorhinolaryngology and Head and Neck Surgery, SLN Medical College, Odisha, Koraput, India	Anka Publishers	Objective: Sinonasal mucormycosis is an increasing opportunistic life-threatening infection among uncontrolled diabetes mellitus patients. We present our management approach for it in a premier tertiary care teaching hospital in eastern India. Study Design: Retrospective study of 10 patients in ENT & HNS Department, S.C.B Medical College & Hospital, Cuttack from Nov. 2014-2017. Method(s): All sus…	Article	2022
Ovid Technologies	Ovid MEDLINE(R)	MEDLINE	Fungal infections of the central nervous system: A review of fungal pathogens and treatment. [Review] [95 refs]	Neurology India. 55(3):251-9, 2007 Jul-Sep.	Redmond A Dancer C Woods ML	Redmond, Andrew. Princess Alexandra Hospital, Department of Microbiology, Brisbane, Australia.		Multiple factors influence the outcome of fungal infection of the central nervous system (CNS). The host and the pathogen in concert with drug delivery across the blood-brain barrier and drug activity are key factors in outcome. Drug costs can be prohibitively expensive. Drug toxicity with standard antifungal agents such as amphotericin B (infusion rate toxicity) can be reduced using simple techn…	Journal Article Research Support, Non-U.S. Gov't Review	2007
Ovid Technologies	Ovid MEDLINE(R)	MEDLINE	Mucormycosis. [Review]	Seminars in Respiratory & Critical Care Medicine. 41(1):99-114, 2020 02.	Reid G Lynch JP 3rd Fishbein MC Clark NM	Reid, Gail. Division of Infectious Diseases, Department of Medicine, Loyola University Medical Center and Stritch School of Medicine, Maywood, Illinois. Lynch, Joseph P 3rd. Division of Pulmonary, Critical Care Medicine, Allergy, and Clinical Immunology, Department of Medicine, David Geffen School of Medicine at UCLA, Los Angeles, California. Fishbein, Michael C. Department of Pathology and Labor…		Mucormycosis is an infection caused by a group of filamentous molds within the order Mucorales. Infections may result from ingestion of contaminated food, inhalation of spores into the nares or lungs, or inoculation into disrupted skin or wounds. In developed countries, mucormycosis occurs primarily in severely immunocompromised hosts (e.g., those with hematological malignancies, organ transplant…	Journal Article Review	2020
Ovid Technologies	Ovid MEDLINE(R)	MEDLINE	Breaking the Mold: A Review of Mucormycosis and Current Pharmacological Treatment Options. [Review]	Annals of Pharmacotherapy. 50(9):747-57, 2016 09.	Riley TT Muzny CA Swiatlo E Legendre DP	Riley, Treavor T. Wingate University, Hendersonville, NC, USA t.riley@wingate.edu. Muzny, Christina A. University of Alabama at Birmingham, AL, USA. Swiatlo, Edwin. University of Mississippi Medical Center, Jackson, MS, USA. Legendre, Davey P. Comprehensive Pharmacy Services, Woodstock, GA, USA.		OBJECTIVE: To review the current literature for the pathogenesis of mucormycosis, discuss diagnostic strategies, and evaluate the efficacy of polyenes, triazoles, and echinocandins as pharmacological treatment options. DATA SOURCES: An electronic literature search was conducted in PubMed using the MESH terms Rhizopus, zygomycetes, zygomycosis, Mucorales and mucormycosis, with search terms amphote…	Journal Article Review	2016
Ovid Technologies	Embase	Embase	Rhino-orbito-cerebral mucormycosis in an acute lymphoblastic leukemia pediatric patient. Case report and review of literature.	Infezioni in Medicina. 30(2) (pp 298-303), 2022. Date of Publication: 2022.	Rincon C.C.A. Silva-Ramos C.R. Arancibia J.A. Prada-Avella M.C. Suarez A.	(Rincon) Servicio de Pediatria, Clinica Pediatrica Colsanitas, DC, Colombia (Silva-Ramos) Grupo de Enfermedades Infecciosas, Departamento de Microbiologia, Facultad de Ciencias, Pontificia Universidad Javeriana, DC, Bogota, Colombia (Arancibia) Servicio de Pediatria, Hospital Universitario Clinica San Rafael, DC, Bogota, Colombia (Prada-Avella, Suarez) Servicio de Hemato-Oncologia Pediatrica, Cli…	EDIMES Edizioni Medico Scientifiche	Mucormycosis is a disease caused by opportunistic fungi of the order Mucorales that generally affects immunocompromised patients or those with underlying disease. It has a high mortality rate and is the third most common invasive fungal infection. The following is a case report of a 12-year-old pediatric patient diagnosed with B-cell acute lymphoblastic leukemia, who presented an aggressive infec…	Article	2022
Ovid Technologies	Ovid MEDLINE(R)	MEDLINE	Mucormycosis: a new concern in the transplant ward?. [Review]	Current Opinion in Hematology. 21(6):482-90, 2014 Nov.	Robin C Alanio A Cordonnier C	Robin, Christine. aHematology Department, Henri Mondor Teaching Hospital, Assistance Publique-Hopitaux de Paris (AP-HP) bParis-Est Creteil University (UPEC), Creteil cParasitology-Mycology Laboratory, Groupe hospitalier Lariboisiere Saint-Louis Fernand Widal dUniversite Paris-Diderot, Sorbonne Paris Cite eInstitut Pasteur, Unite de mycologie moleculaire, CNRS URA3012, Centre National de Reference…		PURPOSE OF REVIEW: This study focuses on the epidemiology and management of mucormycosis in hematopoietic stem cell transplant patients, a life-threatening mold infection whose incidence has increased over the past decades. RECENT FINDINGS: Mucormycosis may occur in hematopoietic stem cell transplant recipients with severe graft-versus-host disease, steroids, neutropenia, iron overload, diabetes,…	Journal Article Review	2014
Ovid Technologies	Ovid MEDLINE(R)	MEDLINE	Zygomycosis in neonates: an uncommon but life-threatening infection. [Review] [57 refs]	American Journal of Perinatology. 26(8):565-73, 2009 Sep.	Roilides E Zaoutis TE Katragkou A Benjamin DK Jr Walsh TJ	Roilides, Emmanuel. 3rd Department of Pediatrics, Aristotle University, Thessaloniki, Greece. roilides@med.auth.gr		We systematically reviewed all published cases of zygomycosis, an increasingly important infection with high mortality, in neonates. We searched PubMed and individual references for English publications of single cases or case series of neonatal (0 to 1 month) zygomycosis. Cases were included if they fulfilled prespecified criteria. Fifty-nine cases were published through July 2007. Most of the i…	Journal Article Review	2009
Ovid Technologies	Ovid MEDLINE(R)	MEDLINE	Invasive zygomycosis in neonates and children. [Review] [23 refs]	Clinical Microbiology & Infection. 15 Suppl 5:50-4, 2009 Oct.	Roilides E Zaoutis TE Walsh TJ	Roilides, E. 3rd Department of Paediatrics, Aristotle University, Thessaloniki, Greece. roilides@med.auth.gr		Invasive zygomycosis in neonates and children has both similarities to and differences from that in adults. We searched PubMed and individual references for English-language reports of single cases or case series of neonatal (<1 month) and paediatric (< or =18 years) zygomycosis and compared the results with published results in adults. Cases were included if they fulfilled pre-specified criteria…	Comparative Study Journal Article Review	2009
Ovid Technologies	Ovid MEDLINE(R)	MEDLINE	[The treatment of mucormycosis (zygomycosis) in the 21st century]. [Review] [Spanish]	Revista Iberoamericana de Micologia. 35(4):217-221, 2018 Oct - Dec.	Ruiz Camps I Salavert Lleti M	Ruiz Camps, Isabel. Servicio de Enfermedades Infecciosas, Hospital Universitario Vall d'Hebron, Barcelona, Espana. Salavert Lleti, Miguel. Unidad de Enfermedades Infecciosas, Hospital Universitario y Politecnico La Fe, Valencia, Espana. Electronic address: salavert_mig@gva.es.		Infections due to zygomycetes, caused by mucorales and entomophthorales, are characterized by angioinvasion and invasion of neighboring organs or structures. Mucorales most commonly cause rhinocerebral, pulmonary, cutaneous or disseminated infection and its spread is favored by several diseases (such as diabetes or chronic kidney disease) and risk factors (neutropenia, immunosuppression, iron ove…	Journal Article Review	2018
Ovid Technologies	Ovid MEDLINE(R)	MEDLINE	[Invasive mould disease in haematological patients]. [Review] [Spanish]	Revista Iberoamericana de Micologia. 31(4):249-54, 2014 Oct-Dec.	Ruiz-Camps I Jarque I	Ruiz-Camps, Isabel. Servicio de Enfermedades Infecciosas, Hospital Universitario Vall d'Hebron, Barcelona, Espana. Electronic address: isabelruizcamps@gmail.com. Jarque, Isidro. Servicio de Hematologia, Hospital Universitario y Politecnico La Fe, Valencia, Espana.		Invasive mould infections (IMI) are a persistent problem with high morbidity and mortality rates among patients receiving chemotherapy for hematological malignancies and hematopoietic stem cell transplant recipients. Management of IMI in this setting has become increasingly complex with the advent of new antifungal agents and diagnostic tests, which have resulted in different therapeutic strategi…	Journal Article Review	2014
Ovid Technologies	Ovid MEDLINE(R)	MEDLINE	Isavuconazole: Pharmacology, Pharmacodynamics, and Current Clinical Experience with a New Triazole Antifungal Agent. [Review]	Pharmacotherapy:The Journal of Human Pharmacology & Drug Therapy. 35(11):1037-51, 2015 Nov.	Rybak JM Marx KR Nishimoto AT Rogers PD	Rybak, Jeffrey M. Department of Clinical Pharmacy, University of Tennessee Health Science Center, Memphis, Tennessee. Marx, Kayleigh R. Division of Pharmacy, University of Texas MD Anderson Cancer Center, Houston, Texas. Nishimoto, Andrew T. Department of Clinical Pharmacy, University of Tennessee Health Science Center, Memphis, Tennessee. Rogers, P David. Department of Clinical Pharmacy, Univers…		Coinciding with the continually increasing population of immunocompromised patients worldwide, the incidence of invasive fungal infections has grown over the past 4 decades. Unfortunately, infections caused by both yeasts such as Candida and molds such as Aspergillus or Mucorales remain associated with unacceptably high morbidity and mortality. In addition, the available antifungals with proven e…	Journal Article Review	2015
Ovid Technologies	Embase	Embase	A REVIEW ON HERBAL DRUGS USED IN TREATMENT OF MUCORMYCOSIS.	Journal of Cardiovascular Disease Research. 12(6) (pp 440-448), 2021. Date of Publication: 2021.	Sai Sri Lakshmi G. Mahima Prasanna K. Supriya Ch. Poojamanisai K. Krishnaveni K.	(Sai Sri Lakshmi, Mahima Prasanna, Supriya, Poojamanisai, Krishnaveni) Department of Pharmaceutical Analysis, Nirmala College of Pharmacy, Atmakur, Mangalagiri Andhra Pradesh, Guntur, India	EManuscript Technologies	Across the globe and mainly in India, several cases of mucormycosis in people with COVID-19 have been increasingly reported. The rise in the number of cases, the emergence of new risk factors and causative agents, mortality associated with mucormycosis in India is considerably high and the challenges in managing the disease..Mucormycosisis a rare but often fatal disease caused by certain fungi. I…	Article	2021
Ovid Technologies	Embase	Embase	Gastric necrosis and recurrent small bowel perforation resulting from gastrointestinal mucormycosis.	American Surgeon. 80(11) (pp E293-E294), 2014. Date of Publication: 01 Nov 2014.	Saltmarsh G. Plurad D. Bricker S. Bongard F. Neville A. Putnam B. Kim D.	(Saltmarsh, Plurad, Bricker, Bongard, Neville, Putnam, Kim) Division of Trauma/Acute Care Surgery/Surgical Critical Care, Department of Surgery, Harbor-UCLA Medical Center, Torrance, CA, United States	Southeastern Surgical Congress (E-mail: SESC@sesc.org)		Article	2014
Ovid Technologies	Ovid MEDLINE(R)	MEDLINE	Rhino-orbito-cerebral mucormycosis, a retrospective study of 7 cases. [Review] [19 refs]	Acta Otorrinolaringologica Espanola. 61(1):48-53, 2010 Jan-Feb.	Santos Gorjon P Blanco Perez P Batuecas Caletrio A Munoz Herrera AM Sanchez Gonzalez F de la Fuente Canibano R	Santos Gorjon, Pablo. Servicio de Otorrinolaringologia y Patologia Cervico-Facial, Hospital Universitario de Salamanca, Salamanca, Espana. pabmaransantos@hotmail.com		Mucormycosis is an opportunistic fungal infection caused by fungi of the Mucorales order. It has a low incidence and is a potentially lethal infection which generally affects patients who are immunocompromised due to systemic disease. We report 7 cases of rhinocerebral mucormycosis in a retrospective study of 8 years (2000-2008) in haematological patients. An early diagnosis is essential, and the…	Journal Article Review	2010
Ovid Technologies	Ovid MEDLINE(R)	MEDLINE	Antifungal combinations in Mucorales: A microbiological perspective. [Review]	Mycoses. 62(9):746-760, 2019 Sep.	Schwarz P Cornely OA Dannaoui E	Schwarz, Patrick. Department of Internal Medicine, Respiratory and Critical Care Medicine, University Hospital Marburg, Marburg, Germany. Schwarz, Patrick. Center for Invasive Mycoses and Antifungals, Philipps University Marburg, Marburg, Germany. Cornely, Oliver A. Cologne Excellence Cluster on Cellular Stress Responses in Aging-Associated Diseases (CECAD), ZKS Koln, University of Cologne, Colog…		Mucormycosis mostly affects immunocompromised patients and is associated with a high morbidity and mortality despite currently available treatments. In that context, combination therapy might be the key to a better outcome for these patients. Purpose of this review is to summarise and to discuss the current combination data obtained in vitro, in vivo in animal models of mucormycosis, and in patie…	Journal Article Review	2019
Ovid Technologies	Embase	Embase	MR imaging spectrum in COVID associated Rhino-Orbito-Cerebral mucormycosis with special emphasis on intracranial disease and impact on patient prognosis.	European Journal of Radiology. 152 (no pagination), 2022. Article Number: 110341. Date of Publication: July 2022.	Sehgal A. Kumar J. Garg A. Jain A. Meher R. Singh M. Goel R.	(Sehgal, Kumar, Garg, Jain) Department of Radiodiagnosis, Maulana Azad Medical College and Lok Nayak Hospital, New Delhi 110002, India (Meher) Department of ENT, Maulana Azad Medical College and Lok Nayak Hospital, New Delhi 110002, India (Singh) Department of Pathology, Maulana Azad Medical College and Lok Nayak Hospital, New Delhi 110002, India (Goel) Department of Ophthalmology, Maulana Azad M…	Elsevier Ireland Ltd	In the wake of the ongoing Coronavirus Disease 2019 (COVID-19) pandemic, a new epidemic of COVID associated mucormycosis (CAM) emerged in India. Early diagnosis and prompt treatment of this deadly disease are of paramount importance in improving patient survival. MRI is the cornerstone of diagnosis of early extrasinus disease, particularly intracranial complications which have traditionally been …	Article	2022
Ovid Technologies	Ovid MEDLINE(R)	MEDLINE	Mucormycosis: risk factors, diagnosis, treatments, and challenges during COVID-19 pandemic. [Review]	Folia Microbiologica. 67(3):363-387, 2022 Jun.	Sharma A Goel A	Sharma, Ayushi. Department of Biotechnology, Institute of Applied Sciences & Humanities, GLA University, 281 406, Mathura, UP, India. Goel, Anjana. Department of Biotechnology, Institute of Applied Sciences & Humanities, GLA University, 281 406, Mathura, UP, India. anjanagoel2000@gmail.com.		Mucormycosis is a deadly opportunistic disease caused by a group of fungus named mucormycetes. Fungal spores are normally present in the environment and the immune system of the body prevents them from causing disease in a healthy immunocompetent individual. But when the defense mechanism of the body is compromised such as in the patients of diabetes mellites, neustropenia, organ transplantation …	Journal Article Review	2022
Ovid Technologies	Embase	Embase	Cerebral mucormycosis: intranasal route to deliver amphotericin B for effective management?.	Current Medical Research and Opinion. 38(2) (pp 299-301), 2022. Date of Publication: 2022.	Siddiqui R. Abouleish M.Y. Khamis M. Ibrahim T. Khan N.A.	(Siddiqui, Abouleish, Khamis) College of Arts and Sciences, American University of Sharjah, University City, Sharjah, United Arab Emirates (Ibrahim) College of Engineering, American University of Sharjah, University City, Sharjah, United Arab Emirates (Khan) Department of Clinical Sciences, University of Sharjah, University City, Sharjah, United Arab Emirates	Taylor and Francis Ltd.	As cerebral mucormycosis is devastating in nature, here we discuss possible use of the intranasal route, in comparison to or in addition to intravenous administration, as a therapeutic approach to manage cases of mucormycosis with central nervous system involvement.Copyright © 2021 Informa UK Limited, trading as Taylor & Francis Group.	Article	2022
Ovid Technologies	Embase	Embase	Epidemiology of invasive fungal infections in Latin America.	Current Fungal Infection Reports. 6(1) (pp 23-34), 2012. Date of Publication: March 2012.	Sifuentes-Osornio J. Corzo-Leon D.E. Ponce-De-Leon L.A.	(Sifuentes-Osornio, Ponce-De-Leon) Laboratory of Microbiology, Salvador Zubiran National Institute of Medical Science and Nutrition, 15 Vasco de Quiroga, seccion XVI, Tlalpan, Mexico City, ZC 14000, Mexico (Corzo-Leon) Infectious Diseases, Salvador Zubiran National Institute of Medical Science and Nutrition, Mexico City, Mexico	Current Medicine Group LLC (400 Market St, Ste 700 Philadelphia PA 19106, United States)	The pathogenic role of invasive fungal infections (IFIs) has increased during the past two decades in Latin America and worldwide, and the number of patients at risk has risen dramatically. Working habits and leisure activities have also been a focus of attention by public health officials, as endemic mycoses have provoked a number of outbreaks. An extensive search of medical literature from Lati…	Article	2012
Ovid Technologies	Embase	Embase	Invasive mould infections in intensive care units: Epidemiology, microbiologic diagnosis and antifungal resistance. [Turkish]	Journal of Medical and Surgical Intensive Care Medicine. 10(2) (pp 63-69), 2019. Date of Publication: 2019.	Sig A.K. Arikan Akdagli S.	(Sig, Arikan Akdagli) Hacettepe Universitesi Tip Fakultesi, Tibbi Mikrobiyoloji Anabilim Dali, Ankara, Turkey	Turkish Society of Medical and Surgical Intensive Care Medicine (AnkaraTurkey)	Invasive fungal infections present with a rising incidence and high morbidity and mortality rates. Among these infections are those due to moulds which draw particular attention per the diagnostic difficulties and higher mortality rates. While a relative decrease is observed in mortality rates regarding the use of prophylactic, empirical or preemptive antifungal regimens, there is a tendency of i…	Article	2019
Ovid Technologies	Ovid MEDLINE(R)	MEDLINE	Chasing the culprit in shadow - Sinonasal mucormycosis in an immunocompetent host.	Tropical Doctor. 51(4):665-668, 2021 Oct.	Singh A Choudhary I Handa AC	Singh, Anup. Attending consultant, ENT, Department of Otolaryngology and Head & Neck Surgery, 204687Medanta-The Medicity, Gurugram, India. Choudhary, Ishan. Junior Resident, Department of Otolaryngology and Head & Neck Surgery, 204687Medanta-The Medicity, Gurugram, India. Handa, Aru C. Associate Director, ENT, Department of Otolaryngology and Head & Neck Surgery, 204687Medanta-The Medicity, Gurug…		Rhino-orbital mucormycosis is an uncommon, rapidly progressive, fulminant, angio-invasive deep mycosis usually affecting individuals with underlying immunosuppression, the most common being diabetes mellitus. In such, the course may be fatal with dissemination. Early detection with control of underlying predisposing conditions is critical with respect to the prognosis. Rarely, mucormycosis may de…	Journal Article	2021
Ovid Technologies	Embase	Embase	Donor-derived fungal infections in organ transplant recipients: Guidelines of the American society of transplantation, infectious diseases community of practice.	American Journal of Transplantation. 12(9) (pp 2414-2428), 2012. Date of Publication: September 2012.	Singh N. Huprikar S. Burdette S.D. Morris M.I. Blair J.E. Wheat L.J.	(Singh) University of Pittsburgh, Pittsburgh, PA, United States (Huprikar) Mount Sinai School of Medicine, New York, NY, United States (Burdette) Wright State University, Dayton, OH, United States (Morris) University of Miami, Miami, FL, United States (Blair) Mayo Clinic, Scottsdale, AZ, United States (Wheat) MiraVista Diagnostics, Indianapolis, IN, United States	Blackwell Publishing Ltd (9600 Garsington Road, Oxford OX4 2XG, United Kingdom)	Donor-derived fungal infections can be associated with serious complications in transplant recipients. Most cases of donor-derived candidiasis have occurred in kidney transplant recipients in whom contaminated preservation fluid is a commonly proposed source. Donors with cryptococcal disease, including those with unrecognized cryptococcal meningoencephalitis may transmit the infection with the al…	Article	2012
Ovid Technologies	Ovid MEDLINE(R)	MEDLINE	Diagnosis and treatment of mucormycosis in patients with hematological malignancies: guidelines from the 3rd European Conference on Infections in Leukemia (ECIL 3). [Review]	Haematologica. 98(4):492-504, 2013 Apr.	Skiada A Lanternier F Groll AH Pagano L Zimmerli S Herbrecht R Lortholary O Petrikkos GL European Conference on Infections in Leukemia	Skiada, Anna. Department of Propaedeutic Medicine, Laikon General Hospital, National and Kapodistrian University of Athens, Athens, Greece.		Mucormycosis is an emerging cause of infectious morbidity and mortality in patients with hematologic malignancies. However, there are no recommendations to guide diagnosis and management. The European Conference on Infections in Leukemia assigned experts in hematology and infectious diseases to develop evidence-based recommendations for the diagnosis and treatment of mucormycosis. The guidelines …	Journal Article Practice Guideline Review	2013
Ovid Technologies	Ovid MEDLINE(R)	MEDLINE	Challenges in the diagnosis and treatment of mucormycosis. [Review]	Medical Mycology. 56(suppl_1):93-101, 2018 Apr 01.	Skiada A Lass-Floerl C Klimko N Ibrahim A Roilides E Petrikkos G	Skiada, A. Laiko Hospital, National and Kapodistrian University of Athens, Greece. Lass-Floerl, C. Division of Hygiene and Medical Microbiology, Laboratory for Invasive Fungal Infections, Medical University of Innsbruck, Austria. Klimko, N. Department of Clinical Mycology, Allergy and Immunology, North Western State Medical University, Saint Petersburg, Russia. Ibrahim, A. Division of Infectious …		The diagnosis and treatment of mucormycosis are challenging. The incidence of the disease seems to be increasing. Hematological malignancies are the most common underlying disease in countries with high income and uncontrolled diabetes in developing countries. Clinical approach to diagnosis lacks sensitivity and specificity. Radiologically, multiple (>=10) nodules and pleural effusion are reporte…	Journal Article Review	2018
Ovid Technologies	Ovid MEDLINE(R)	MEDLINE	Cutaneous zygomycosis. [Review] [72 refs]	Clinical Microbiology & Infection. 15 Suppl 5:41-5, 2009 Oct.	Skiada A Petrikkos G	Skiada, A. 1st Department of Propaedeutic Medicine, Athens University, Athens, Greece. askiada@otenet.gr		The prevalence of cutaneous and soft tissue zygomycosis appears to have increased in recent years. We reviewed 78 case reports of cutaneous zygomycosis published from 2004 through 2008. Most patients with cutaneous zygomycosis have underlying conditions such as haematological malignancies, diabetes mellitus or solid organ transplantation, but a large proportion of them are immunocompetent. Trauma…	Journal Article Review	2009
Ovid Technologies	Ovid MEDLINE(R)	MEDLINE	Cutaneous mucormycosis. [Review]	SKINmed. 11(3):155-9; quiz 159-60, 2013 May-Jun.	Skiada A Petrikkos G	Skiada, Anna. 1st Department of Propedeutic Medicine, Athens University, Laikon General Hospital, M. Asias 75, Goudi 11527, Athens, Greece. askiada@otenet.gr		Mucormycosis is an invasive fungal infection caused by fungi of the order Mucorales, mainly affecting immunocompromised patients. Cutaneous mucormycosis is the third most common clinical form of the disease, after pulmonary and rhino-cerebral. The usual factors predisposing to this infection are hematological malignancies and diabetes mellitus, but a significant proportion of patients are immunoc…	Journal Article Review	2013
Ovid Technologies	Ovid MEDLINE(R)	MEDLINE	Global epidemiology of cutaneous zygomycosis. [Review]	Clinics in Dermatology. 30(6):628-32, 2012 Nov-Dec.	Skiada A Rigopoulos D Larios G Petrikkos G Katsambas A	Skiada, Anna. First Department of Propaedeutic Medicine, University of Athens, School of Medicine, Laikon General Hospital, M. Asias 75, Goudi 11527, Athens, Greece. askiada@otenet.gr		The large majority of cases reported worldwide as zygomycosis are infections caused by fungi belonging to the order Mucorales. These infections are invasive, often lethal, and they primarily affect immunocompromised patients. Cutaneous zygomycosis is the third most common clinical presentation, after sinusitis and pulmonary disease. Most patients with cutaneous zygomycosis have underlying disease…	Journal Article Review	2012
Ovid Technologies	Ovid MEDLINE(R)	MEDLINE	Invasive fungal sinusitis in the pediatric population: Systematic review with quantitative synthesis of the literature. [Review]	International Journal of Pediatric Otorhinolaryngology. 90:231-235, 2016 Nov.	Smith A Thimmappa V Shepherd B Ray M Sheyn A Thompson J	Smith, Aaron. Department of Otolaryngology, University of Tennessee Health Science Center, Memphis, TN, USA. Thimmappa, Vikrum. Department of Otolaryngology, University of Tennessee Health Science Center, Memphis, TN, USA. Shepherd, Brandon. Department of Otolaryngology, University of Mississippi, Jackson, MS, USA. Ray, Meredith. University of Memphis, Department of Biostatistics, Memphis, TN, US…		BACKGROUND: Invasive fungal sinusitis (IFS) represents an often fatal condition within the pediatric population. In an effort to characterize demographics, treatment modalities, and prognostic factors, we performed a systematic review. METHODS: We systematically reviewed EMBASE, Medline, TRIPdatabase, SCOPUS and the Cochrane database for invasive fungal nasal and sinus infections limited to indiv…	Journal Article Review Systematic Review	2016
Ovid Technologies	Ovid MEDLINE(R)	MEDLINE	Posaconazole's impact on prophylaxis and treatment of invasive fungal infections: an update. [Review] [115 refs]	Expert Review of Antiinfective Therapy. 7(2):165-81, 2009 Mar.	Smith WJ Drew RH Perfect JR	Smith, Winter J. University of Oklahoma Health Sciences Center College of Pharmacy, PO Box 26901, Oklahoma City, OK 73126, USA. winter-smith@ouhsc.edu		Owing to the morbidity and mortality associated with invasive fungal infections, particularly in the immunocompromised host, development of new agents for both prevention and treatment is essential. Posaconazole is a recently approved extended-spectrum triazole available as an oral suspension. It exhibits fungistatic activity against a variety of fungal pathogens. Pharmacokinetic data in special …	Journal Article Review	2009
Ovid Technologies	Ovid MEDLINE(R)	MEDLINE	Novel perspectives on mucormycosis: pathophysiology, presentation, and management. [Review] [179 refs]	Clinical Microbiology Reviews. 18(3):556-69, 2005 Jul.	Spellberg B Edwards J Jr Ibrahim A	Spellberg, Brad. Department of Medicine, Los Angeles Biomedical Institute at Harbor-UCLA Medical Center, Torrance, 1124 West Carson St. RB2, Torrance, CA 90502, USA. bspellberg@labiomed.org		Mucormycosis is a life-threatening fungal infection that occurs in immunocompromised patients. These infections are becoming increasingly common, yet survival remains very poor. A greater understanding of the pathogenesis of the disease may lead to future therapies. For example, it is now clear that iron metabolism plays a central role in regulating mucormycosis infections and that deferoxamine p…	Journal Article Review	2005
Ovid Technologies	Ovid MEDLINE(R)	MEDLINE	Combination therapy for mucormycosis: why, what, and how?.	Clinical Infectious Diseases. 54 Suppl 1:S73-8, 2012 Feb.	Spellberg B Ibrahim A Roilides E Lewis RE Lortholary O Petrikkos G Kontoyiannis DP Walsh TJ	Spellberg, Brad. Division of General Internal Medicine, Los Angeles Biomedical Research Institute at Harbor-UCLA Medical Center, University of California at Los Angeles, 1124 West Carson St., Torrance, CA 90502, USA. bspellberg@labiomed.org		The high mortality rate of mucormycosis with currently available monotherapy, particularly in hematology patients, has stimulated interest in studying novel combinations of antifungal agents to determine whether superior outcomes might be achieved. Combination lipid polyene-echinocandin therapy is the most promising of such regimens based on safety profile, the availability of parenteral formulat…	Journal Article	2012
Ovid Technologies	Ovid MEDLINE(R)	MEDLINE	Recent advances in the management of mucormycosis: from bench to bedside. [Review] [96 refs]	Clinical Infectious Diseases. 48(12):1743-51, 2009 Jun 15.	Spellberg B Walsh TJ Kontoyiannis DP Edwards J Jr Ibrahim AS	Spellberg, Brad. Division of Infectious Diseases, Los Angeles Biomedical Research Institute at Harbor-University of California at Los Angeles Medical Center, 1124 West Carson St., RB2, Torrance, CA 90502, USA. bspellberg@labiomed.org		Recent therapeutic advances have the potential to improve outcomes of mucormycosis. Lipid formulations of amphotericin B (LFAB) have evolved as the cornerstone of primary therapy for mucormycosis. Posaconazole may be useful as salvage therapy, but it cannot be recommended as primary therapy for mucormycosis on the basis of available data. Preclinical and limited retrospective clinical data sugges…	Journal Article Research Support, N.I.H., Extramural Research Support, N.I.H., Intramural Review	2009
Ovid Technologies	Embase	Embase	Emerging importance of infections due to zygomycetes in organ transplant recipients.	International Journal of Antimicrobial Agents. 32(SUPPL. 2) (pp S115-S118), 2008. Date of Publication: November 2008.	Sun H.-Y. Singh N.	(Sun) Department of Internal Medicine, National Taiwan University Hospital, National Taiwan University College of Medicine, Taipei, Taiwan (Republic of China) (Singh) Infectious Diseases Section, University of Pittsburgh, Pittsburgh, PA, United States	Elsevier (P.O. Box 211, Amsterdam 1000 AE, Netherlands)	Zygomycetes are being increasingly recognised as important opportunistic pathogens in immunocompromised hosts, including transplant recipients. Conflicting data exist with regard to the contribution of newer antifungal agents such as voriconazole as risk factors for zygomycosis. Although survival rates have improved, outcomes in patients with zygomycosis remain suboptimal. Combination antifungal …	Article	2008
Ovid Technologies	Ovid MEDLINE(R)	MEDLINE	Our 2014 approach to mucormycosis. [Review]	Mycoses. 57(9):519-24, 2014 Sep.	Tacke D Koehler P Markiefka B Cornely OA	Tacke, Daniela. Department I of Internal Medicine, University Hospital of Cologne, Cologne, Germany.		Mucormycosis, previously termed as zygomycosis, is caused by fungi belonging to the order Mucorales and is a very severe disease in immunocompromised patients with an often unfavourable outcome. Given the high morbidity and mortality of mucormycosis, establishing a timely diagnosis followed by immediate treatment is of major importance. As randomised clinical trials are lacking, we present our cu…	Journal Article Review	2014
Ovid Technologies	Ovid MEDLINE(R)	MEDLINE	Bone and joint infections caused by mucormycetes: A challenging osteoarticular mycosis of the twenty-first century. [Review]	Medical Mycology. 55(7):691-704, 2017 Oct 01.	Taj-Aldeen SJ Gamaletsou MN Rammaert B Sipsas NV Zeller V Roilides E Kontoyiannis DP Henry M Petraitis V Moriyama B Denning DW Lortholary O Walsh TJ International Osteoarticular Mycoses Consortium	Taj-Aldeen, Saad J. Mycology Unit, Microbiology Division, Department of Laboratory Medicine and Pathology, Hamad Medical Corporation, Doha, Qatar. Taj-Aldeen, Saad J. Center for Osteoarticular Mycoses, Hospital for special Surgery, New York, NY, USA. Taj-Aldeen, Saad J. International Osteoarticular Mycoses Study Consortium, New York, NY, USA and Paris, France. Taj-Aldeen, Saad J. Weill Cornell Me…		Osteomyelitis and arthritis caused by mucormycetes are rare diseases that rank among the most challenging complications in orthopedic and trauma surgery. The aim of this work is to review the epidemiological, clinical, diagnostic, and therapeutic aspects of the osteoarticular mucormycosis with particular emphasis on high-risk patients. A systematic review of osteoarticular mucormycosis was perfor…	Journal Article Review Systematic Review	2017
Ovid Technologies	Ovid MEDLINE(R)	MEDLINE	[Zygomycosis]. [Review] [9 refs] [Japanese]	Nippon Rinsho - Japanese Journal of Clinical Medicine. 66(12):2356-61, 2008 Dec.	Takakura S	Takakura, Shunji. Department of Infection Control and Prevention, Kyoto University Hospital.		Zygomycosis is an invasive fungal infection with extremely high mortality caused by filamentous fungi which belong to Class Zygomycetes (Rhizopus spp., Mucor spp., Cunninghamella spp., etc). Despite of the similarities of the ecological characteristics and of the patients' backgrounds, zygomycosis is much rarer than invasive aspergillosis. In addition to well known immunosuppressive risk factors …	English Abstract Journal Article Review	2008
Ovid Technologies	Embase	Embase	Ocular complications in patients with lung transplants.	British Journal of Ophthalmology. 95(9) (pp 1295-1298), 2011. Date of Publication: September 2011.	Tarabishy A.B. Khatib O.F. Nocero J.R. Budev M. Kaiser P.K.	(Tarabishy, Kaiser) Cole Eye Institute, Cleveland Clinic, 9500 Euclid Avenue, Desk i32, Cleveland, OH 44195, United States (Khatib) Department of Internal Medicine, Cleveland Clinic, Cleveland, OH, United States (Nocero) Neurological Institute, Cleveland Clinic, Cleveland, OH, United States (Budev) Respiratory Institute, Cleveland Clinic, Cleveland, OH, United States	BMJ Publishing Group (Tavistock Square, London WC1H 9JR, United Kingdom)	Aim: To describe infectious and non-infectious ocular complications found in patients with lung transplants. Method(s): 545 patients underwent lung transplantation from January 1998 to September 2008 at the Cleveland Clinic. Patients who underwent ophthalmic examination at the Cole Eye Institute after lung transplantation were included in the study. Outcome(s): Diagnoses, treatments, surgeries, l…	Article	2011
Ovid Technologies	Ovid MEDLINE(R)	MEDLINE	Neuro-ophthalmology of invasive fungal sinusitis: 14 consecutive patients and a review of the literature. [Review]	Clinical & Experimental Ophthalmology. 41(6):567-76, 2013 Aug.	Thurtell MJ Chiu AL Goold LA Akdal G Crompton JL Ahmed R Madge SN Selva D Francis I Ghabrial R Ananda A Gibson J Chan R Thompson EO Rodriguez M McCluskey PJ Halmagyi GM	Thurtell, Matthew J. Department of Ophthalmology and Visual Sciences, University of Iowa, Iowa City, USA. mj.thurtell@gmail.com		BACKGROUND: Invasive fungal sinusitis is a rare condition that usually occurs in immunocompromised patients and often presents as an orbital apex syndrome. It is frequently misdiagnosed on presentation and is almost always lethal without early treatment. DESIGN: Retrospective case series of 14 consecutive patients with biopsy-proven invasive fungal sinusitis from four tertiary hospitals. PARTICIP…	Journal Article Review	2013
Ovid Technologies	Ovid MEDLINE(R)	MEDLINE	[Mucormycosis. An emergent mycosis]. [Spanish]	Medicina. 72(1):23-7, 2012.	Tiraboschi I Bravo M Fernandez N Stecher D Melero M Lasala M	Tiraboschi, Iris. Division Infectologia, Hospital de Clinicas Jose de San Martin, Universidad de Buenos Aires, Argentina. dratiraboschi@hotmail.com		Mucormycosis is an opportunistic infection caused by fungi of the order Mucorales. It is characterized by rapid progression and high morbidity and mortality in the absence of early diagnosis and prompt treatment. It was an infrequent disease, but in recent years, its incidence appears to have increased. The aim of this paper is to report the cases of mucormycosis diagnosed from 1982 to 2010 at th…	English Abstract Journal Article	2012
Ovid Technologies	Ovid MEDLINE(R)	MEDLINE	Posaconazole: a broad-spectrum triazole antifungal. [Review] [139 refs]	The Lancet Infectious Diseases. 5(12):775-85, 2005 Dec.	Torres HA Hachem RY Chemaly RF Kontoyiannis DP Raad II	Torres, Harrys A. Department of Infectious Diseases, Infection Control and Employee Health, University of Texas M D Anderson Cancer Center, Houston, Texas 77030-4009, USA.		Posaconazale is a new triazole drug being investigated in phase III clinical trials for the treatment and prevention of invasive fungal infections. In-vitro and in-vivo studies showed that posaconazole has broad-spectrum activity against most Candida species, Cryptococcus neoformans, Aspergillus species, Fusarium species, zygomycetes, and endemic fungi. Posaconazole is given orally two to four ti…	Journal Article Research Support, Non-U.S. Gov't Review	2005
Ovid Technologies	Ovid MEDLINE(R)	MEDLINE	Hyperbaric oxygen therapy and other adjunctive treatments for zygomycosis. [Review] [52 refs]	Clinical Microbiology & Infection. 15 Suppl 5:82-6, 2009 Oct.	Tragiannidis A Groll AH	Tragiannidis, A. Second Department of Paediatrics, Aristotle University, AHEPA Hospital, Thessaloniki, Greece. atriagia@auth.gr		Zygomycetes are increasingly reported as a cause of life-threatening invasive fungal infections in profoundly immunocompromised patients and in those with diabetic ketoacidosis. Zygomycosis, typically presents as soft tissue, rhino-orbitocerebral, pulmonary or disseminated disease and is characterized by rapid clinical progression and high mortality rates. Treatment with amphotericin B lipid form…	Journal Article Review	2009
Ovid Technologies	Ovid MEDLINE(R)	MEDLINE	Breakthrough zygomycosis after voriconazole administration among patients with hematologic malignancies who receive hematopoietic stem-cell transplants or intensive chemotherapy.	Bone Marrow Transplantation. 39(7):425-9, 2007 Apr.	Trifilio SM Bennett CL Yarnold PR McKoy JM Parada J Mehta J Chamilos G Palella F Kennedy L Mullane K Tallman MS Evens A Scheetz MH Blum W Kontoyiannis DP	Trifilio, S M. Department of Pharmacy, Division of Hematology/Oncology, Northwestern Memorial Hospital, Chicago, IL, USA.		Zygomycosis is increasingly reported as a cause of life-threatening fungal infections. A higher proportion of cases reported over the last decades have been in cancer patients, with or without hematopoietic stem cell transplantation (HSCT). The new anti-fungal agent voriconazole is a recently identified risk factor for developing zygomycosis. We reviewed the clinical characteristics and outcomes …	Journal Article	2007
Ovid Technologies	Embase	Embase	Medical and adjunctive treatment of mucormycosis in children: Scientific rationale and analysis of cases reported in the literature.	Current Fungal Infection Reports. 8(1) (pp 12-20), 2014. Date of Publication: March 2014.	Tsoulas C. Tragiannidis A. Groll A.H.	(Tsoulas) Medical Department, Pfizer Hellas, 243, Messogion Avenue, 15451 Athens, Greece (Tragiannidis) 2nd Department of Pediatrics, Aristotle University, AHEPA Hospital, 1 S. Kiriakidi str, 54636 Thessaloniki, Greece (Groll) Department of Pediatric Hematology/Oncology, University Children's Hospital, Albert-Schweitzer-Campus 1, 48149 Muenster, Germany	Current Medicine Group LLC 1	Mucormycosis is associated with significant morbidity and mortality in both children and adults. Studies have shown an increase in the incidence of mucormycosis, particularly among hematopoietic stem cell transplant (HSCT) recipients, patients with hematologic malignancies, and those with diabetic ketoacidosis. The infection typically presents as soft tissue, rhinoorbitocerebral, pulmonary, or di…	Article	2014
Ovid Technologies	Embase	Embase	Antifungal agents in current pediatric practice.	Current Infectious Disease Reports. 15(3) (pp 278-287), 2013. Date of Publication: June 2013.	Valerio C. Perillo T. Brescia L. Russo F.G.	(Valerio) Division of Pediatric Hematology and Oncology, Department of Hematology, Spirito Santo Hospital, Via Fonte Romana, Pescara, Italy (Perillo, Brescia) Department of Biomedicine in Childhood, University of Bari, Piazza Giulio Cesare 11, Bari, Italy (Russo) Department of Neonatology Spedali Civili Brescia, Brescia, Italy	Current Medicine Group LLC (400 Market St, Ste 700 Philadelphia PA 19106, United States)	Invasive fungal infections are an important cause of morbidity and mortality in immunocompromised children. Increases in the incidence of systemic mycoses have been observed during the last 2 decades. Treatment of invasive fungal infections has improved through a better knowledge and application of current treatment strategies and through the development of new antifungal compounds. The purpose o…	Article	2013
Ovid Technologies	Ovid MEDLINE(R)	MEDLINE	[New developments in antifungal therapy: fluconazole, itraconazole, voriconazole, caspofungin]. [Review] [37 refs] [Dutch]	Nederlands Tijdschrift voor Geneeskunde. 148(34):1679-84, 2004 Aug 21.	van 't Wout JW Kuijper EJ Verweij PE Kullberg BJ	van 't Wout, J W. Afd. Infectieziekten, Leids Universitair Medisch Centrum, Leids Centrum voor Infectieziekten, Gebouw 1, C5P, Postbus 9600, 2300 RC Leiden. jwvantwout@planet.nl		The azole antifungal voriconazole and the echinocandin caspofungin have recently become available for the treatment of invasive mycoses. Fluconazole remains the drug of choice for candidemia, except for infections with one of the resistent species such as Candida krusei and some strains of Candida glabrata. In these cases, as well as in patients who cannot tolerate azoles in connection with side …	Journal Article Review	2004
Ovid Technologies	Ovid MEDLINE(R)	MEDLINE	Early clinical and laboratory diagnosis of invasive pulmonary, extrapulmonary, and disseminated mucormycosis (zygomycosis).	Clinical Infectious Diseases. 54 Suppl 1:S55-60, 2012 Feb.	Walsh TJ Gamaletsou MN McGinnis MR Hayden RT Kontoyiannis DP	Walsh, Thomas J. Transplantation-Oncology Infectious Diseases Program, Weill Cornell University Medical Center, 1300 York Avenue, New York, NY 10065, USA. thw2003@med.cornell.edu		Early diagnosis of invasive mucormycosis is important for timely therapeutic intervention, improved survival, and reduced morbidity. Given the importance of an accurate and rapid diagnosis of invasive mucormycosis to guide the timely initiation of amphotericin B and possible surgical intervention, a coordinated multidisciplinary approach of clinical assessment, diagnostic imaging, and laboratory …	Journal Article	2012
Ovid Technologies	Ovid MEDLINE(R)	MEDLINE	A Review of the Clinical Pharmacokinetics and Pharmacodynamics of Isavuconazole. [Review]	European Journal of Drug Metabolism & Pharmacokinetics. 43(3):281-290, 2018 Jun.	Wilby KJ	Wilby, Kyle John. College of Pharmacy, Qatar University, PO Box 2713, Doha, Qatar. kjw@qu.edu.qa.		Invasive fungal infections are a major cause of morbidity and mortality, especially for immunocompromised patients. Treatment options are few and most are limited by safety and formulation concerns. Isavuconazole is a new triazole antifungal agent with official indications for the treatment of invasive fungal infections caused by Aspergillus and Mucormycosis. Its clinical efficacy has been proven…	Journal Article Review	2018
Ovid Technologies	Ovid MEDLINE(R)	MEDLINE	Antifungal therapy for invasive fungal diseases in allogeneic stem cell transplant recipients: an update. [Review] [121 refs]	Mycopathologia. 168(6):313-27, 2009 Dec.	Wilson DT Drew RH Perfect JR	Wilson, Dustin T. Division of Infectious Diseases, Department of Medicine, Duke University Medical Center, PO Box 3353, Durham, NC 27710, USA.		Invasive fungal diseases (IFDs) remain a major cause of morbidity and mortality in allogeneic stem cell transplant (SCT) recipients. While the most common pathogens are Candida spp. and Aspergillus spp., the incidence of infections caused by non-albicans Candida species as well as molds such as Zygomycetes has increased. For many years, amphotericin B deoxycholate (AMB-D) was the only available a…	Journal Article Review	2009
Ovid Technologies	Ovid MEDLINE(R)	MEDLINE	Fungal respiratory disease. [Review] [49 refs]	Current Opinion in Pulmonary Medicine. 12(3):222-7, 2006 May.	Yao Z Liao W	Yao, Zhirong. Medical Mycology Laboratory, Shanghai Jiaotong University Xinhua Hospital, Shanghai, China. zryaosmu@sohu.com		PURPOSE OF REVIEW: Fungal respiratory disease is associated with a high mortality in immunocompromised patients. This review aims to describe the recent advances in the aetiology, clinical presentation, diagnosis and management of fungal respiratory disease. RECENT FINDINGS: Invasive aspergillosis is an uncommon complication of hematopoietic stem cell transplants and solid-organ transplants but c…	Journal Article Review	2006
Ovid Technologies	Ovid MEDLINE(R)	MEDLINE	Cutaneous mucormycosis secondary to penetrative trauma. [Review]	Injury. 47(7):1383-7, 2016 Jul.	Zahoor B Kent S Wall D	Zahoor, Bilal. Department of Trauma, Royal Brisbane and Women's Hospital, Brisbane, QLD AU 4005, Australia; School of Medicine, University of Queensland, Brisbane, QLD AU 4005, Australia; School of Public Health, Johns Hopkins University, Baltimore, MD 21231, USA. Electronic address: bilal.zahoor@uqconnect.edu.au. Kent, Stephen. Department of Orthopaedics, Royal Brisbane and Women's Hospital, Bri…		INTRODUCTION: Mucormycosis is a rare but serious sequelae of penetrating trauma [1-5]. In spite of aggressive management, mortality remains high due to dissemination of infection. We completed a review of literature to determine the most optimal treatment of cutaneous mucormycosis which occurs secondary to penetrating trauma. METHODS: We completed a review regarding the management of mucormycosis…	Journal Article Review	2016
Ovid Technologies	Ovid MEDLINE(R)	MEDLINE	Zygomycosis in children: a systematic review and analysis of reported cases. [Review] [124 refs]	Pediatric Infectious Disease Journal. 26(8):723-7, 2007 Aug.	Zaoutis TE Roilides E Chiou CC Buchanan WL Knudsen TA Sarkisova TA Schaufele RL Sein M Sein T Prasad PA Chu JH Walsh TJ	Zaoutis, Theoklis E. Department of Pediatrics and the Center for Clinical Epidemiology and Biostatistics, University of Pennsylvania School of Medicine, Philadelphia, PA, USA. zaoutis@email.chop.edu		BACKGROUND: Zygomycosis has emerged as an increasingly important infection with a high mortality especially in immunocompromised patients. No comprehensive analysis of pediatric zygomycosis cases has been published to date. METHODS: We used a PUBMED search for English publications of pediatric (0-18 years) zygomycosis cases and references from major books as well as single case reports or case se…	Journal Article Research Support, N.I.H., Extramural Research Support, N.I.H., Intramural Review Systematic Review	2007
Ovid Technologies	Ovid MEDLINE(R)	MEDLINE	Zygomycosis (mucormycosis): emerging clinical importance and new treatments. [Review] [64 refs]	Current Opinion in Infectious Diseases. 17(6):517-25, 2004 Dec.	Greenberg RN Scott LJ Vaughn HH Ribes JA	Greenberg, Richard N. Medicine Service, Department of Veterans Affairs Medical Center, University of Kentucky College of Medicine, Lexington, Kentucky 40536-0084, USA. mgree01@email.uky.edu		PURPOSE OF REVIEW: New importance has been given to zygomycosis, as what was uncommon is no longer. Zygomycosis (mucormycosis) typically occurs in patients with leukemia, with solid-organ transplants or bone marrow transplants, with diabetic ketoacidosis, in those who have received steroids or are neutropenic, and after desferioxamine therapy. Often, both diagnostic and therapeutic measures are p…	Journal Article Review	2004
Ovid Technologies	Embase	Embase	Fungal infections in primary immunodeficiency diseases.	Clinical Immunology. 219 (no pagination), 2020. Article Number: 108553. Date of Publication: October 2020.	Abd Elaziz D. Abd El-Ghany M. Meshaal S. El Hawary R. Lotfy S. Galal N. Ouf S.A. Elmarsafy A.	(Abd Elaziz, Lotfy, Galal, Elmarsafy) Pediatrics Department, Faculty of Medicine, Cairo University, Cairo, Egypt (Abd El-Ghany, Ouf) Botany and Microbiology Department, Faculty of Science, Cairo University, Cairo, Egypt (Meshaal, El Hawary) Clinical Pathology Department, Faculty of Medicine, Cairo University, Cairo, Egypt	Academic Press Inc. (E-mail: apjcs@harcourt.com)	Primary immunodeficiency diseases (PID), encompass a heterogeneous group of diseases, with increased susceptibility to recurrent, severe infections. Invasive fungal infections raise a serious concern related to their morbidity and mortality. Herein, we describe various fungal infections among different PID patients. Twenty-eight PID patients diagnosed with fungal infections were included; fourtee…	NR	2020
Ovid Technologies	Embase	Embase	Inherited IFNAR1 Deficiency in a Child with Both Critical COVID-19 Pneumonia and Multisystem Inflammatory Syndrome.	Journal of Clinical Immunology. 42(3) (pp 471-483), 2022. Date of Publication: April 2022.	Abolhassani H. Landegren N. Bastard P. Materna M. Modaresi M. Du L. Aranda-Guillen M. Sardh F. Zuo F. Zhang P. Marcotte H. Marr N. Khan T. Ata M. Al-Ali F. Pescarmona R. Belot A. Beziat V. Zhang Q. Casanova J.-L. Kampe O. Zhang S.-Y. Hammarstrom L. Pan-Hammarstrom Q.	(Abolhassani, Du, Zuo, Hammarstrom, Pan-Hammarstrom) Department of Biosciences and Nutrition, Karolinska Institutet, Huddinge Stockholm 14183, Sweden (Abolhassani) Research Center for Immunodeficiencies, Pediatrics Center of Excellence, Children's Medical Center, Tehran University of Medical Sciences, Tehran, Iran, Islamic Republic of (Landegren, Aranda-Guillen, Sardh) Department of Medical Bioch…	Springer	Background: Inborn errors of immunity (IEI) and autoantibodies to type I interferons (IFNs) underlie critical COVID-19 pneumonia in at least 15% of the patients, while the causes of multisystem inflammatory syndrome in children (MIS-C) remain elusive. Objective(s): To detect causal genetic variants in very rare cases with concomitant critical COVID-19 pneumonia and MIS-C. Method(s): Whole exome s…	NR	2022
Ovid Technologies	Embase	Embase	Isavuconazonium for the treatment of Purpureocillium lilacinum infection in a patient with pyoderma gangrenosum.	Medical Mycology Case Reports. 29 (pp 18-21), 2020. Date of Publication: September 2020.	Accetta J. Powell E. Boh E. Bull L. Kadi A. Luk A.	(Accetta, Luk) Tulane University, Department of Medicine, 1415 Tulane Avenue, New Orleans 70112, United States (Powell, Boh) Tulane University, Department of Dermatology, 1415 Tulane Avenue, New Orleans 70112, United States (Bull, Kadi) Tulane University, Department of Pathology, 1415 Tulane Avenue, New Orleans 70112, United States	Elsevier B.V.	Purpureocillium lilacinum is a rare but emerging pathogen in immunocompromised patients that primarily infects the skin and subcutaneous tissue. We present a novel case of Purpureocillium lilacinum infection in a patient with pyoderma gangrenosum who was successfully treated with isavuconazonium, followed by a literature review of 13 total cases of infection with Purpureocillium lilacinum gathere…	NR	2020
Ovid Technologies	Embase	Embase	Spectrum of fungal infection in a neurology tertiary care center in India.	Neurological Sciences. 33(6) (pp 1305-1310), 2012. Date of Publication: 23 Mar 2012.	Agarwal R. Kalita J. Marak R.S.K. Misra U.K.	(Agarwal, Kalita, Misra) Department of Neurology, Sanjay Gandhi Post-Graduate Institute of Medical Sciences, Raebareily Road, Lucknow 226014, India (Marak) Department of Microbiology, Sanjay Gandhi Post-Graduate Institute of Medical Sciences, Lucknow, India	Springer-Verlag Italia s.r.l. (E-mail: springer@springer.it)	There is a paucity of studies on spectrum of fungal infections in neurology care. This study reports clinical, MRI and outcome of patients with central nervous system (CNS) fungal infections. 39 patients with CNS fungal infections treated in neurology service during the last 3 years were included and a detailed medical history and clinical examination were undertaken. Cranial MRI including parana…	NR	2012
Ovid Technologies	Embase	Embase	Species identification, antifungal susceptibility profiles and biofilm formation attributes of Rhodotorula isolates from ocular infections.	Mycoses. 64(10) (pp 1183-1196), 2021. Date of Publication: October 2021.	Ahmed N.H. Xess I. Singh G. Satpathy G. Sharma N. Agarwal T. Hussain T. Chawla R. Tandon R.	(Ahmed, Satpathy) Ocular Microbiology, Dr. RP Centre, All India Institute of Medical Sciences, New Delhi, India (Xess, Singh, Satpathy) Department of Microbiology, All India Institute of Medical Sciences, New Delhi, India (Sharma, Agarwal, Chawla, Tandon) Ophthalmology, Dr. RP Centre, All India Institute of Medical Sciences, New Delhi, India (Hussain) Department of Epigenetics and Molecular Carci…	John Wiley and Sons Inc	Background: Members of genus Rhodotorula are widely distributed in nature and have been traditionally considered non-pathogenic. Last few decades have seen the yeast as an emerging pathogen. We observed increase in numbers of Rhodotorula isolates from ocular infections in last few years, thus this prospective study was planned. Objective(s): To identify the species of Rhodotorula isolates from oc…	NR	2021
Ovid Technologies	Embase	Embase	Sinonasal mucormycosis: Diagnosis using computed tomography.	Medical Journal Armed Forces India. 59(3) (pp 243-245), 2003. Date of Publication: July 2003.	Alam A. Chander B.N. Sabhikhi G.S. Bhatia M.	(Alam, Chander) Command Hospital, Bangalore - 560 007, India (Sabhikhi) 5 Air Force Hospital, Kanpur, India (Bhatia) 7 Air Force Hospital, Kanpur, India	Medical Journal Armed Forces India (Pune 411040, India)		Article	2003
Ovid Technologies	Embase	Embase	Epidemiology of Aspergillus species causing keratitis in Mexico.	Mycoses. 62(2) (pp 144-151), 2019. Date of Publication: February 2019.	Al-Hatmi A.M.S. Castro M.A. de Hoog G.S. Badali H. Alvarado V.F. Verweij P.E. Meis J.F. Zago V.V.	(Al-Hatmi, de Hoog) Westerdijk Fungal Biodiversity Institute, Utrecht, Netherlands (Al-Hatmi) Directorate General of Health Services, Ministry of Health, Ibri, Oman (Al-Hatmi, de Hoog, Verweij, Meis) Centre of Expertise in Mycology, Radboud University Medical Centre / Canisius Wilhelmina Hospital, Nijmegen, Netherlands (Castro, Alvarado, Zago) Laboratory of Microbiology, Asociacion para Evitar la…	John Wiley and Sons Inc	Background: The incidence of fungal keratitis has increased in recent years. While the epidemiology and clinical roles of various Candida and Fusarium species have been relatively well-identified in infections of the eye, data regarding keratitis caused by Aspergillus species are scant. Accurate and rapid diagnosis is important for successful management of this infection. Objective(s): To present…	Article	2019
Ovid Technologies	Embase	Embase	Diabetes mellitus and rhinocerebral mucormycosis: An association with unfavorable prognosis. [Spanish]	Endocrinologia y Nutricion. 53(6) (pp 387-389), 2006. Date of Publication: June/July 2006.	Alonso G. Fernandez Garcia D. Reyes Garcia R. Munoz Torres M.	(Alonso, Fernandez Garcia, Reyes Garcia, Munoz Torres) Servicio de Endocrinologia y Nutricion, Hospital San Cecilio, Granada, Spain (Alonso) Servicio de Endocrinologia y Nutricion, Hospital San Cecilio, Avda. Doctor Oloriz, 16, 18012 Granada, Spain	Ediciones Doyma, S.L. (Travesera de Gracia 17-21, Barcelona 08021, Spain)	Fungi from the Zygomycetes family can cause many types of human infections, mostly in predisposed hosts such as patients with diabetes mellitus. Various clinical forms of human infections have been described: pulmonary, gastrointestinal, cutaneous, renal, central nervous system and rhino-cerebral. The latter is the most frequent form and is caused by Rhizopus oryzae in 90% of cases. The key thera…	Article	2006
Ovid Technologies	Embase	Embase	Invasive Scedosporium and Lomentosora infections in the era of antifungal prophylaxis: A 20-year experience from a single centre in Spain.	Mycoses. 63(11) (pp 1195-1202), 2020. Date of Publication: 01 Nov 2020.	Alvarez-Uria A. Guinea J.V. Escribano P. Gomez-Castella J. Valerio M. Galar A. Vena A. Bouza E. Munoz P.	(Alvarez-Uria, Guinea, Escribano, Gomez-Castella, Valerio, Galar, Vena, Bouza, Munoz) Clinical Microbiology and Infectious Diseases, Hospital General Universitario Gregorio Maranon, Spain (Alvarez-Uria, Guinea, Escribano, Gomez-Castella, Valerio, Galar, Vena, Bouza, Munoz) Instituto de Investigacion Sanitaria Hospital Gregorio Maranon, Madrid, Spain (Guinea, Bouza, Munoz) CIBER Enfermedades Respi…	Blackwell Publishing Ltd	Background: Non-Aspergillus mould infections such as those caused by Scedosporium apiospermum or Lomentospora prolificans are an emerging threat. Few studies have monitored their long-term incidence. Objective(s): To analyse the epidemiology, risk factors, clinical features and incidence of patients with proven and probable infections. Patients/Methods: Patients admitted to Gregorio Maranon Hospi…	Article	2020
Ovid Technologies	Ovid MEDLINE(R)	MEDLINE	Isavuconazole: a new extended spectrum triazole for invasive mold diseases.	Future Microbiology. 10(5):693-708, 2015.	Ananda-Rajah MR Kontoyiannis D	Ananda-Rajah, Michelle R. 1Infectious Diseases Unit, Alfred Health, Melbourne, VIC, Australia.		Isavuconazole is the first broad spectrum prodrug triazole with efficacy against invasive fungal diseases including aspergillosis and mucormycosis. Characteristics include linear dose-proportional pharmacokinetics, intravenous and oral formulations allowing therapeutic streamlining, once daily dosing, absence of nephrotoxic solubilizing agents and excellent oral bioavailability independent of pra…	Journal Article Research Support, Non-U.S. Gov't	2015
Ovid Technologies	Embase	Embase	Incidence and Treatment Protocol for Maxillofacial Fungal Osteomyelitis: A 12-Year Study.	Journal of Oral and Maxillofacial Surgery. 77(11) (pp 2285-2291), 2019. Date of Publication: November 2019.	Anehosur V. Agrawal S.M. Joshi V.K. Anand J. Krishnamuthy K. Kumar N.	(Anehosur) Professor and Head of Department, Department of Oral and Maxillofacial Surgery, SDM Craniofacial Research Centre, SDM College of Dental Sciences & Hospital, Dharwad, India (Agrawal, Krishnamuthy) Resident, Department of Oral and Maxillofacial Surgery, SDM Craniofacial Research Centre, SDM College of Dental Sciences & Hospital, Dharwad, India (Joshi) Anesthesiologist, Department of Oral…	W.B. Saunders	Purpose: The aim was to retrospectively determine the incidence of fungal osteomyelitis and outcome of the surgical protocol and complications. Material(s) and Method(s): Data were recorded from the medical records of patients treated from 2006 to 2018. Predictor variables were drawn from demographic characteristics (age and gender), etiology, most common site, associated comorbidities involved, …	Article	2019
Ovid Technologies	Embase	Embase	Disseminated Fusarium solani complex infection.	Clinical Microbiology and Infection. 26(12) (pp 1636-1637), 2020. Date of Publication: December 2020.	Ang A. Chew K.L.	(Ang) Department of Medicine, National University Hospital, Singapore (Chew) Department of Laboratory Medicine, National University Hospital, Singapore	Elsevier B.V.		Note	2020
Ovid Technologies	Embase	Embase	Fungal infections in cancer patients.	Cancer Treatment and Research. 161 (pp 129-155), 2015. Date of Publication: 2015.	Angarone M.	(Angarone) Division of Infectious Disease, Northwestern University Feinberg School of Medicine, 645 N. Michigan Ave, Suite 900, Chicago, IL 60611, United States	Kluwer Academic Publishers	Invasive fungal infections (IFI) have become a leading cause of morbidity and mortality in cancer patients. Infections with these organisms are often difficult to diagnose and treat. Appropriate and timely diagnosis requires a high index of suspicion and invasive procedures, including biopsy, to confirm the diagnosis. Treatment may be difficult, secondary to variable susceptibility and difficulty…	Article	2015
Ovid Technologies	Embase	Embase	An alarming triad: Diabetes, facial pain, and evidence of infection.	Headache. 44(7) (pp 722), 2004. Date of Publication: July/August 2004.	Anonymous		Blackwell Publishing Inc. (350 Main Street, Malden MA 02148, United States)		Article	2004
Ovid Technologies	Ovid MEDLINE(R)	MEDLINE	The cost-effectiveness of isavuconazole compared to voriconazole, the standard of care in the treatment of patients with invasive mould diseases, prior to differential pathogen diagnosis in Spain.	Mycoses. 64(1):66-77, 2021 Jan.	Azanza JR Grau S Vazquez L Rebollo P Peral C Lopez-Ibanez de Aldecoa A Lopez-Gomez V	Azanza, Jose Ramon. Clinical Pharmacology Department, Clinica Universidad de Navarra, Pamplona, Spain. Grau, Santiago. Pharmacy Department, Hospital del Mar, Universitat Autonoma de Barcelona, Barcelona, Spain. Vazquez, Lourdes. Hematology Department, Hospital Clinico Universitario de Salamanca, Salamanca, Spain. Rebollo, Pablo. Ingress-health, Oviedo, Spain. Peral, Carmen. Pharmacoeconomics Depa…		BACKGROUND: Invasive mould diseases are associated with high morbidity, mortality and economic impact. Its treatment is often started prior to differential pathogen diagnosis. Isavuconazole is approved for treatment of invasive aspergillosis (IA) and invasive mucormycosis (IM) when amphotericin-B is not indicated. OBJECTIVES: To estimate the cost-effectiveness of isavuconazole vs voriconazole for…	Journal Article	2021
Ovid Technologies	Ovid MEDLINE(R)	MEDLINE	Economic impact of treating invasive mold disease with isavuconazole compared with liposomal amphotericin B in the UK.	Future Microbiology. 13:1283-1293, 2018 09.	Bagshaw E Enoch DA Blackney M Posthumus J Kuessner D	Bagshaw, Emma. Covance Market Access, London, UK. Enoch, David A. Clinical Microbiology & Public Health Laboratory, Public Health England, National Infection Service, Box 236, Addenbrooke's Hospital, Cambridge University Hospitals NHS Foundation Trust, Cambridge, UK. Blackney, Michael. Covance Market Access, London, UK. Posthumus, Jan. Basilea Pharmaceutica International Ltd, Basel, Switzerland. …		AIM: Invasive mold diseases (IMDs) are associated with significant morbidity and mortality. Approved treatments include voriconazole (VORI), liposomal amphotericin B (L-AMB), posaconazole (POSA) and isavuconazole (ISAV). A UK-based economic model was developed to explore the cost of treating IMDs with ISAV versus L-AMB followed by POSA. MATERIALS & METHODS: As indirect comparisons have demonstrat…	Comparative Study Journal Article Research Support, Non-U.S. Gov't	2018
Ovid Technologies	Ovid MEDLINE(R)	MEDLINE	The cost of treating mucormycosis with isavuconazole compared with standard therapy in the UK.	Future Microbiology. 12:515-525, 2017 05.	Bagshaw E Kuessner D Posthumus J Escrig C Blackney M Heimann SM Cornely OA	Bagshaw, Emma. Covance Market Access, Covance, London, UK. Kuessner, Daniel. Global Market Access and Health Economics, Basilea Pharmaceutica International Ltd, Basel, Switzerland. Posthumus, Jan. Global Market Access and Health Economics, Basilea Pharmaceutica International Ltd, Basel, Switzerland. Escrig, Cesar. Global Medical Affairs, Basilea Pharmaceutica International Ltd, Basel, Switzerland…		AIM: Mucormycosis is a fungal infection associated with high mortality. Until recently, the only licensed treatments were amphotericin B (AMB) formulations. Isavuconazole (ISAV) is a new mucormycosis treatment. A UK-based economic model explored treatment costs with ISAV versus liposomal AMB followed by posaconazole. MATERIALS & METHODS: As a matched case-control analysis showed similar efficacy …	Journal Article Research Support, Non-U.S. Gov't	2017
Ovid Technologies	Embase	Embase	Home intravenous antibiotics in a tertiary care hospital in Saudi Arabia.	Annals of Saudi Medicine. 31(5) (pp 457-461), 2011. Date of Publication: September-October 2011.	Baharoon S. Almodaimeg H. Al Watban H. Al Jahdali H. Alenazi T. Al Sayyari A. Al Dawood A. Al-Sultan M. Al Safi E.	(Baharoon, Al Dawood) Department of Critical Care, King Saud Bin Abdulaziz University for Health Sciences, Riyadh, Saudi Arabia (Almodaimeg) Pharmaceutical Care Services, King Abdulaziz Medical City, Riyadh, Saudi Arabia (Al Watban) Home Health Care Program, King Abdulaziz Medical City, Riyadh, Saudi Arabia (Al Jahdali, Al Sayyari) Department of Medicine, King Saud Bin Abdulaziz University for He…	Medknow Publications and Media Pvt. Ltd (B9, Kanara Business Centre, off Link Road, Ghatkopar (E), Mumbai 400 075, India)	Background and Objective: Home intravenous (IV) antibiotic programs are becoming increasingly popular worldwide because of their efficacy and safety. However, in Saudi Arabia these programs have not yet become an integrated part of the health care system. We present our experience with a home IV antibiotic program, as one of the major health care providers in Saudi Arabia. Design and Setting: Ret…	Article	2011
Ovid Technologies	Embase	Embase	Economic evaluation of isavuconazole for suspected invasive pulmonary aspergillosis in Canada.	Expert Review of Pharmacoeconomics and Outcomes Research. 22(5) (pp 805-814), 2022. Date of Publication: 2022.	Beauchemin C. Guinan K. Claveau D. Dufresne S.F. Rotstein C.	(Beauchemin) Faculte de Pharmacie, Universite de Montreal, Montreal, Canada (Beauchemin, Guinan) PeriPharm Inc, Montreal, Canada (Claveau) Medical Affairs, AVIR Pharma Inc, Blainville, Canada (Dufresne) Division of Infectious Diseases and Clinical Microbiology, Department of Medicine, Maisonneuve-Rosemont Hospital, Montreal, Canada (Dufresne) Department of Microbiology, Immunology and Infectious …	Taylor and Francis Ltd.	Background: Invasive mold infections (IMI) directly impact life expectancy, especially with delayed therapy. Among IMI, aspergillosis (IA) is more common than mucormycosis (IM), resulting in IA-targeted empirical treatment with voriconazole for suspected invasive pulmonary aspergillosis (IPA), despite IM ineffectiveness. Recently, isavuconazole was approved in Canada for IA and IM. The primary ob…	Article	2022
Ovid Technologies	Embase	Embase	Nontuberculous empyema necessitatis.	American Journal of Respiratory and Critical Care Medicine. 188(8) (pp e65-e66), 2013. Date of Publication: 15 Oct 2013.	Bhaskar N. Jagana R. Johnson L.G.	(Bhaskar, Jagana, Johnson) Division of Pulmonary and Critical Care Medicine, Department of Internal Medicine, University of Arkansas for Medical Sciences, Little Rock, AR, United States	American Thoracic Society (61 Broadway 4th Floor, New York NY 10006 - 2755, United States)		Note	2013
Ovid Technologies	Embase	Embase	Treatment of fungal infections in haematology and oncology. Guidelines of the working party on infections in haematology and oncology (AGIHO) of the german society for haematology and oncology (DGHO). [German]	Deutsche Medizinische Wochenschrift. 126(50) (pp 1440-1447), 2001. Date of Publication: 14 Dec 2001.	Bohme A. Ruhnke M. Karthaus M. Einsele H. Guth S. Heussel G. Heulssel C.P. Junghanss C. Kern W.V. Kubin T. Sezer O. Silling G. Sudhoff T. Szelenyi H. Ullmann A.J.	(Bohme) Med. Klin. III, J. W. Goethe-Universita, Theodor-Stern-Kai 7, 60590 Frankfurt, Germany (Ruhnke, Sezer) Abt. Innere Med., Schwerp. Hamatologie/Onkologie, Der Humboldt-Universitat zu Berlin, Charite, Campus Mitte, Germany (Karthaus) Med. Klinik II, Ev. Johannes-Krankenhaus, Bielefeld, Germany (Einsele) Med. Klinik u. Poliklinik, Abt. und Lehrstuhl II, Univ.klinikum Tubingen, Germany (Guth) …	Georg Thieme Verlag (Rudigerstrasse 14, Stuttgart D-70469, Germany)		Conference Paper	2001
Ovid Technologies	Embase	Embase	Active Surveillance Program to Increase Awareness on Invasive Fungal Diseases: the French RESSIF Network (2012 to 2018).	mBio. 13(3) (no pagination), 2022. Date of Publication: June 2022.	Bretagne S. Sitbon K. Desnos-Ollivier M. Garcia-Hermoso D. Letscher-Bru V. Cassaing S. Millon L. Morio F. Gangneux J.-P. Hasseine L. Favennec L. Cateau E. Bailly E. Moniot M. Bonhomme J. Desbois-Nogard N. Chouaki T. Paugam A. Bouteille B. Pihet M. Dalle F. Eloy O. Sasso M. Demar M. Mariani-Kurkdjian P. Robert V. Lortholary O. Dromer F.	(Bretagne, Sitbon, Desnos-Ollivier, Garcia-Hermoso, Lortholary, Dromer) Institut Pasteur, Universite Paris Cite, CNRS, Mycologie Moleculaire, Centre National de Reference Mycoses Invasives et Antifongiques, UMR 2000, Paris, France (Bretagne) Laboratoire de Parasitologie-Mycologie, Hopital Saint Louis, Assistance Publique-Hopitaux De Paris (AP-HP), Paris, France (Letscher-Bru) Laboratory of Parasi…	American Society for Microbiology	The French National Reference Center for Invasive Mycoses and Antifungals leads an active and sustained nationwide surveillance program on probable and proven invasive fungal diseases (IFDs) to determine their epidemiology in France. Between 2012 and 2018, a total of 10,886 IFDs were recorded. The incidence increased slightly over time (2.16 to 2.36/10,000 hospitalization days, P = 0.0562) in rel…	Article	2022
Ovid Technologies	Embase	Embase	Nonmyeloablative hematopoietic stem cell transplantation for systemic lupus erythematosus.	Journal of the American Medical Association. 295(5) (pp 527-535), 2006. Date of Publication: 01 Feb 2006.	Burt R.K. Traynor A. Statkute L. Barr W.G. Rosa R. Schroeder J. Verda L. Krosnjar N. Quigley K. Yaung K. Villa M. Takahashi M. Jovanovic B. Oyama Y.	(Burt, Traynor, Statkute, Verda, Krosnjar, Quigley, Yaung, Villa, Takahashi, Oyama) Division of Immunotherapy, Department of Medicine, Northwestern University Feinberg School of Medicine, Chicago, IL, United States (Barr, Schroeder) Division of Rheumatology, Department of Medicine, Northwestern University Feinberg School of Medicine, Chicago, IL, United States (Rosa) Division of Nephrology, Depar…	American Medical Association (515 North State Street, Chicago IL 60654, United States)	Context: Manifestations of systemic lupus erythematosus (SLE) may in most patients be ameliorated with medications that suppress the immune system. Nevertheless, there remains a subset of SLE patients for whom current strategies are insufficient to control disease. Objective(s): To assess the safety of intense immunosuppression and autologous hematopoietic stem cell support in patients with sever…	Article	2006
Ovid Technologies	Embase	Embase	Is it time to include CT "reverse halo sign" and qPCR targeting mucorales in serum to EORTC-MSG criteria for the diagnosis of pulmonary mucormycosis in leukemia patients?.	Open Forum Infectious Diseases. 3(4) (no pagination), 2016. Date of Publication: 01 Oct 2016.	Caillot D. Valot S. Lafon I. Basmaciyan L. Chretien M.L. Sautour M. Million L. Legouge C. Payssot A. Dalle F.	(Caillot, Lafon, Chretien, Legouge, Payssot) Department of Clinical Haematology, University Hospital, Dijon, France (Caillot, Chretien, Legouge) Inserm Unit 866, LabEx Team, Dijon School of Medicine, Dijon, France (Valot, Basmaciyan, Sautour, Dalle) Mycology and Parasitology Department, University Hospital, Dijon, France (Basmaciyan, Sautour, Dalle) Bourgogne Franche-Comte University, Agrosup Dij…	Oxford University Press	In 23 leukemia patients with proven (n = 17) or possible (n = 6) pulmonary mucormycosis (PM), the presence of reversed halo sign on computed tomography was strongly associated with the positivity of quantitative polymerase chain reaction assays targeting Mucorales in the serum, confirming the value of these two tools for the diagnosis of PM in this setting.Copyright © 2016 The Author.	Article	2016
Ovid Technologies	Embase	Embase	Pythium aphanidermatum infection following combat trauma.	Journal of Clinical Microbiology. 49(10) (pp 3710-3713), 2011. Date of Publication: October 2011.	Calvano T.P. Blatz P.J. Vento T.J. Wickes B.L. Sutton D.A. Thompson E.H. White C.E. Renz E.M. Hospenthal D.R.	(Calvano, Vento, Hospenthal) Department of Medicine, Brooke Army Medical Center, Fort Sam Houston, TX, United States (Blatz) Department of Medicine, Keesler Medical Center, Keesler Air Force Base, Biloxi, MS, United States (White, Renz) U.S. Army Institute of Surgical Research, Fort Sam Houston, TX, United States (Wickes) Department of Microbiology and Immunology, University of Texas Health Scien…	American Society for Microbiology (1752 N Street N.W., Washington DC 20036-2904, United States)	Pythium aphanidermatum is a fungus-like plant pathogen which has never been reported as a cause of human infection. We report a case of P. aphanidermatum invasive wound infection in a 21-year-old male injured during combat operations in Afghanistan. Copyright © 2011, American Society for Microbiology. All Rights Reserved.	Article	2011
Ovid Technologies	Embase	Embase	Increased risk of 100-day and 1-year infection-related mortality and complications in haploidentical stem cell transplantation.	Journal of Blood Medicine. 10 (pp 135-143), 2019. Date of Publication: 2019.	Chang J. Hsiao M. Blodget E. Akhtari M.	(Chang) Department of Internal Medicine, Los Angeles County and University of Southern California, Los Angeles, CA, United States (Hsiao, Akhtari) Department of Hematology/Oncology, Norris Comprehensive Cancer Center, Los Angeles, CA, United States (Blodget) Division of Infectious Diseases, University of Southern California, Los Angeles, United States (Chang) 2051 Marengo Street, Los Angeles, CA …	Dove Medical Press Ltd (PO Box 300-008, Albany, 44 Corinthian Drive, Albany,Auckland 0752, New Zealand. E-mail: angela@dovepress.com)	Background: While haploidentical transplantation has led to the near-universal availability of donors, several challenges for this form of transplant still exist. This study sought to investigate the rates of infection-related mortality and other complications following haploidentical vs nonhaploidentical transplant. Method(s): We conducted a retrospective cohort study in adults with various mali…	Article	2019
Ovid Technologies	Embase	Embase	Sinus aspergillosis in a hemodialysis patient.	Dialysis and Transplantation. 34(3) (pp 172-174), 2005. Date of Publication: March 2005.	Chen S.-W. Lin H.-H. Lee K.-F. Chang C.-T. Yen T.-H.	(Chen, Lin, Chang, Yen) Department of Internal Medicine, Chang Gung Memorial Hospital, Taipei, Taiwan (Republic of China) (Lee) Department of Pathology, Chang Gung Memorial Hospital, Taipei, Taiwan (Republic of China) (Yen) Histopathology Unit, Cancer Research UK, London Research Institute, London, United Kingdom	John Wiley and Sons Inc. (P.O.Box 18667, Newark NJ 07191-8667, United States)	Unlike mucormycosis, which often is discussed in the nephrology literature, sinus aspergillosis is rarely reported. This phenomenon would appear to indicate that mucormycosis is more common than aspergillosis in dialysis patients. A review of the literature, however, demonstrates the contrary. We report a case of sinus aspergillosis in a middle-aged woman on chronic hemodialysis for 12 years. The…	Article	2005
Ovid Technologies	Ovid MEDLINE(R)	MEDLINE	Cryptococcosis in Australasia and the treatment of cryptococcal and other fungal infections with liposomal amphotericin B.	Journal of Antimicrobial Chemotherapy. 49 Suppl 1:57-61, 2002 Feb.	Chen SC Australasian Society for Infectious Diseases (ASID) Mycoses Iterest Group	Chen, Sharon C A. Centre of Infectious Diseases and Microbiology, Westmead Hospital, Sydney, Australia. sharonc@icpmr.wsahs.nsw.gov		Cryptococcus neoformans is an important fungal pathogen in both immunocompromised and immunocompetent hosts. The mean annual incidence during 1994-1997 was 6.6 cases per million people per year in Australia, and 2.2 cases per million people per year in New Zealand. C. neoformans var. neoformans caused 85% of 312 episodes (98% of episodes in immunocompromised hosts) and C. neoformans var. gattii c…	Journal Article Multicenter Study	2002
Ovid Technologies	Embase	Embase	Vacuum Sealing Drainage Therapy for Refractory Infectious Wound on 16 Renal Transplant Recipients.	Transplantation Proceedings. 50(8) (pp 2479-2484), 2018. Date of Publication: October 2018.	Chen X. Liu L. Nie W. Deng R. Li J. Fu Q. Fei J. Wang C.	(Chen, Liu, Nie, Deng, Li, Fu, Fei, Wang) Organ Transplant Center, First Affiliated Hospital of Sun Yat-sen University, Guangzhou, China	Elsevier USA	Background: Refractory infectious wounds on renal transplantation (RT) recipients significantly prolong hospital stay, increase medical costs, and threaten allograft survival. Vacuum sealing drainage (VSD) therapy is a new technique for managing wounds based on the principle of application of controlled negative pressure. The aim of this study was to summarize the efficacy and safety of VSD thera…	Article	2018
Ovid Technologies	Embase	Embase	Decline in the Use of Surgical Biopsy for Diagnosis of Pulmonary Disease in Hematopoietic Cell Transplantation Recipients in an Era of Improved Diagnostics and Empirical Therapy.	Biology of Blood and Marrow Transplantation. 22(12) (pp 2243-2249), 2016. Date of Publication: 01 Dec 2016.	Cheng G.-S. Stednick Z.J. Madtes D.K. Boeckh M. McDonald G.B. Pergam S.A.	(Cheng, Madtes, Boeckh, McDonald, Pergam) Clinical Research Division, Fred Hutchinson Cancer Research Center, Seattle, Washington, United States (Cheng, Madtes) Division of Pulmonary and Critical Care Medicine, Department of Medicine, University of Washington, Seattle, Washington, United States (Stednick, Boeckh, Pergam) Vaccine and Infectious Diseases Division, Fred Hutchinson Cancer Research Ce…	Elsevier Inc. (E-mail: usjcs@elsevier.com)	Historically, diagnosis of enigmatic pulmonary disease after hematopoietic cell transplantation (HCT) required lung biopsy, but recent advancements in diagnosis and therapy for respiratory infections have changed how clinicians approach pulmonary abnormalities. We examined temporal trends in the use of lung biopsy after HCT. We retrospectively reviewed patients who underwent their first allogenei…	Article	2016
Ovid Technologies	Embase	Embase	Targeted Aspergillus Prophylaxis With Voriconazole in Heart Transplant Patients: A Focus on the Interaction With Tacrolimus.	Journal of Pharmacy Technology. 35(4) (pp 164-171), 2019. Date of Publication: 01 Aug 2019.	Chheda J.J. Tarleton A. Eidem J.H.	(Chheda, Tarleton, Eidem) Abbott Northwest Hospital, Minneapolis, MN, United States	SAGE Publications Inc. (E-mail: claims@sagepub.com)	Background: Voriconazole is a commonly used agent for the treatment and prophylaxis of invasive aspergillosis (IA) in heart transplant recipients. Complicating its use with this population is its significant interaction with the calcineurin inhibitors tacrolimus and cyclosporine. Most primary literature pertaining to this interaction focuses on use of voriconazole in allogeneic hematopoietic stem…	Article	2019
Ovid Technologies	Embase	Embase	Deferiprone as adjunctive treatment for patients with invasive mucormycosis: A retrospective case series.	Infectious Disease Reports. 10(2) (pp 30-35), 2018. Date of Publication: 2018.	Chitasombat M.N. Niparuck P.	(Chitasombat) Division of Infectious Diseases, Thailand (Niparuck) Division of Hematology, Department of Medicine, Faculty of Medicine Ramathibodi Hospital, Mahidol University, Bangkok, Thailand	Page Press Publications (via Giuseppe Belli, Pavia 7, 27100, Italy. E-mail: lucia.zoppi@pagepress.org)	Mucormycosis is a life-threatening disease requiring multimodal treatment with antifungals and surgery. The mortality rate remains high, prompting consideration of alternative treatment strategies. Deferiprone has in vitro activity against Mucorales, but its efficacy has never been evaluated in humans. Here, we retrospectively analyzed patients with confirmed mucormycosis who received deferiprone…	Article	2018
Ovid Technologies	Embase	Embase	Cerebrovascular disease in central nervous system infections.	Seminars in Neurology. 31(3) (pp 286-306), 2011. Date of Publication: 2011.	Chow F.C. Marra C.M. Cho T.A.	(Chow, Cho) Department of Neurology, Massachusetts General Hospital, Boston, MA, United States (Chow, Cho) Department of Neurology, Brigham and Women's Hospital, Boston, MA, United States (Chow, Cho) Harvard Medical School, Boston, MA, United States (Marra) Department of Neurology, University of Washington, Seattle, WA, United States	Thieme Medical Publishers, Inc. (333 7th Avenue, New York NY 10001-5004, United States)	Cerebrovascular disease is a complication of a variety of infections affecting the central nervous system (CNS). Infection may cause vasculitis affecting primarily the vessels at the base of the brain in the setting of meningitis; an immune-mediated parainfectious process leading to vasospasm or thrombosis; or a hypercoagulable state in combination with endothelial dysfunction resulting from acti…	Article	2011
Ovid Technologies	Embase	Embase	Emergency and elective pulmonary surgical resection in haematological patients with invasive fungal infections: a report of 50 cases in a single centre.	Clinical Microbiology and Infection. 22(9) (pp 782-787), 2016. Date of Publication: 01 Sep 2016.	Chretien M.-L. Legouge C. Pages P.-B. Lafon I. Ferrant E. Plocque A. Favennec C. Estivalet L. Bottolier-Lemallaz E. Dalle F. Bastie J.-N. Bernard A. Caillot D.	(Chretien, Legouge, Lafon, Ferrant, Plocque, Favennec, Bottolier-Lemallaz, Bastie, Caillot) Department of Clinical Haematology, Dijon University Hospital, Dijon, France (Chretien, Bastie, Caillot) Inserm Unit 866, LabEx Team, Dijon School of Medicine, Dijon, France (Pages, Bernard) Department of Thoracic Surgery, Dijon University Hospital, Dijon, France (Estivalet) Department of Radiology, Dijon …	Elsevier B.V. (E-mail: customerservices@oxonblackwellpublishing.com)	Invasive fungal infections (IFI) remain life-threatening complications in haematological patients. The aim of the study was to present the experience of a single centre in the surgical treatment of pulmonary IFI. Between 1992 and 2014, 50 haematological patients with IFI underwent pulmonary resection. In 27 cases it was an emergency procedure to avoid haemoptysis (if the lesion threatened pulmona…	Article	2016
Ovid Technologies	Embase	Embase	Simultaneous mold infections in an orthotopic heart transplant recipient.	Transplant Infectious Disease. 10(5) (pp 343-345), 2008. Date of Publication: October 2008.	Clauss H. Samuel R.	(Clauss, Samuel) Section of Infectious Diseases, Temple University, School of Medicine, Philadelphia, PA, United States (Samuel) Section of Infectious Diseases, Temple University Hospital, School of Medicine, 3401 North Broad Street, Philadelphia, PA 19140, United States	Blackwell Publishing Ltd (9600 Garsington Road, Oxford OX4 2XG, United Kingdom)	Simultaneous mold infections in heart transplant recipients have not been previously reported. Here we describe early onset post-transplant pulmonary aspergillosis and cutaneous zygomycosis in a 46-year-old heart transplant recipient who was also treated with basiliximab. Along with surgical debridement, medical treatment of his cutaneous abdominal wall zygomycosis at the former left ventricular …	Article	2008
Ovid Technologies	Embase	Embase	Intracranial fungal granuloma: Analysis of 40 patients and review of the literature - Commentary.	Surgical Neurology. 63(3) (pp 260), 2005. Date of Publication: March 2005.	Cone L.A.	(Cone) Eisenhower Medical Center, Rancho Mirage, CA 92270, United States	Elsevier Inc. (360 Park Avenue South, New York NY 10010, United States)		Note	2005
Ovid Technologies	Embase	Embase	Infections in Patients with Chronic Granulomatous Disease Treated with Tumor Necrosis Factor Alpha Blockers for Inflammatory Complications.	Journal of Clinical Immunology. 41(1) (pp 185-193), 2021. Date of Publication: January 2021.	Conrad A. Neven B. Mahlaoui N. Suarez F. Sokol H. Ruemmele F.M. Rouzaud C. Moshous D. Lortholary O. Blanche S. Lanternier F.	(Conrad, Rouzaud, Lortholary, Lanternier) Department of Infectious Diseases and Tropical Medicine, Necker-Enfants Malades University Hospital, AP-HP, Paris, France (Conrad) Department of Infectious Diseases and Tropical Medicine, Croix-Rousse Hospital, Claude Bernard University Lyon I and International Centre for Infectiology Research (INSERM U1111), Lyon, France (Neven, Mahlaoui, Moshous, Blanch…	Springer	Purpose: Management of inflammatory complications of chronic granulomatous disease (CGD) is challenging. The aim of this study was to assess safety, with a focus on infections, and effectiveness of tumor necrosis factor alpha (TNF-alpha) blockers in CGD patients. Method(s): A retrospective, single-center cohort study of CGD patients treated by anti-TNF-alpha agents at Necker-Enfants Malades Unive…	Article	2021
Ovid Technologies	Embase	Embase	Severe Coagulopathy Secondary to Fulminant Herpes Simplex Virus Hepatitis in a Severely Burned Patient: A Case Report and Review of the Literature.	Journal of Burn Care and Research. 39(6) (pp 1071-1076), 2018. Date of Publication: 23 Oct 2018.	Cook G. Patel S. Williams R. Hodge J. Ingram W. Gayed R.	(Cook, Patel, Gayed) Department of Pharmacy and Clinical Nutrition, Grady Health System, 80 Jesse Hill Jr Dr SE, Atlanta, GA 30303, United States (Williams, Hodge, Ingram) Department of Surgery, Emory University, Atlanta, GA, United States	Oxford University Press	Fulminant hepatic failure secondary to herpes simplex virus (HSV) is a rare complication that is associated with high mortality. Here, we describe the case of a critically ill patient with severe burns and inhalation injury who developed severe coagulopathy during her hospital stay, which was later found to be caused by HSV hepatitis. In addition, we review the current literature on HSV hepatitis…	Conference Paper	2018
Ovid Technologies	Embase	Embase	Current antifungal agents for treatment of central nervous system infections.	Current Fungal Infection Reports. 8(2) (pp 146-152), 2014. Date of Publication: June 2014.	Coulter K.S. Bariola J.R.	(Coulter, Bariola) Division of Infectious Diseases, University of Arkansas for Medical Sciences, 4301 W Markham St, Slot #639, Little Rock, AR 72205, United States	Current Medicine Group LLC 1 (E-mail: info@phl.cursci.com)	Invasive fungal infections have been increasing in incidence worldwide, primarily due to the growing population of immunosuppressed patients. Fungal central nervous system infections carry a high rate of morbidity and mortality due to difficulty in diagnosis and treatment. This paper provides a review of antifungal agents currently available in the United States, highlighting the pros and cons of…	Article	2014
Ovid Technologies	Embase	Embase	Mould Infections.	Hematologic Malignancies. (pp 241-257), 2021. Date of Publication: 2021.	de Kort E.A. Blijlevens N.M.A. Lagrou K.	(de Kort, Blijlevens) Department of Hematology, Radboud University Medical Center, Nijmegen, Netherlands (Lagrou) Department of Microbiology and Immunology, KU Leuven, Leuven, Belgium (Lagrou) Clinical Department of Laboratory Medicine and National Reference Center for Mycosis, University Hospitals Leuven, Leuven, Belgium	Springer Science and Business Media Deutschland GmbH (E-mail: info@springer-sbm.com)	In the hematological patient receiving intensive chemotherapy or hematopoietic stem cell transplantation (HSCT), early diagnosis and treatment of invasive mould disease (IMD) is critical for outcome and survival. However, establishing a definitive diagnosis of IMD is laborious and time consuming. To make matters more complicated, isolation of a particular mould does not necessarily reflect invasi…	Chapter	2021
Ovid Technologies	Embase	Embase	Multimodal management for acute invasive fungal rhinosinusitis.	Operative Techniques in Otolaryngology - Head and Neck Surgery. 28(4) (pp 204-207), 2017. Date of Publication: December 2017.	Diaz Garcia L. Lam K.	(Diaz Garcia, Lam) Department of Otolaryngology-Head and Neck Surgery, Eastern Virginia Medical School, Norfolk, Virginia, United States	W.B. Saunders	Acute invasive fungal rhinosinusitis (IFRS) is an aggressive sinonasal infection that is associated with a high risk of morbidity and mortality. Acute IFRS typically affects individuals with a deficient immune system and is characterized by a fulminant proliferation of tissue invasion by opportunistic fungal species. The early diagnosis and management of acute IFRS play important roles in improvi…	Article	2017
Ovid Technologies	Embase	Embase	Epidemiology of invasive mold infections in lung transplant recipients.	American Journal of Transplantation. 14(6) (pp 1328-1333), 2014. Date of Publication: June 2014.	Doligalski C.T. Benedict K. Cleveland A.A. Park B. Derado G. Pappas P.G. Baddley J.W. Zaas D.W. Harris M.T. Alexander B.D.	(Doligalski) Department of Pharmacy, Tampa General Hospital, Tampa FL, United States (Benedict, Cleveland, Park) Mycotic Diseases Branch, US Centers for Disease Control and Prevention, Atlanta GA, United States (Derado) Division of Foodborne, Waterborne, and Environmental Diseases, US Centers for Disease Control and Prevention, Atlanta GA, United States (Pappas, Baddley) Department of Medicine, U…	Blackwell Publishing Ltd (E-mail: customerservices@oxonblackwellpublishing.com)	Invasive mold infections (IMIs) are a major source of morbidity and mortality among lung transplant recipients (LTRs), yet information regarding the epidemiology of IMI in this population is limited. From 2001 to 2006, multicenter prospective surveillance for IMIs among LTR was conducted by the Transplant-Associated Infection Surveillance Network. The epidemiology of IMI among all LTRs in the coh…	Article	2014
Ovid Technologies	Ovid MEDLINE(R)	MEDLINE	Deferasirox as adjunctive therapy for mucormycosis.	Journal of Antimicrobial Chemotherapy. 67(3):519-20, 2012 Mar.	Donnelly JP Lahav M	Donnelly, J Peter. Department of Haematology, Radboud University Nijmegen Medical Centre, Nijmegen, The Netherlands. p.donnelly@usa.net		Mucormycosis can be devastating and, as yet, there are no ideal therapies available. Observations that iron chelation may be a useful adjunct to antifungal treatment encouraged Spellberg et al. (J Antimicrob Chemother 2012; 715-22) to undertake a trial of deferasirox combined with liposomal amphotericin B (AmBisome( R)) as short-term therapy for mucormycosis. The results were disappointing as pat…	Journal Article Comment	2012
Ovid Technologies	Ovid MEDLINE(R)	MEDLINE	Intracranial fungal granuloma: analysis of 40 patients and review of the literature.	Surgical Neurology. 63(3):254-60; discussion 260, 2005 Mar.	Dubey A Patwardhan RV Sampth S Santosh V Kolluri S Nanda A	Dubey, Arvind. Department of Neurosurgery, Louisiana State University Health Sciences Center in Shreveport, Shreveport, LA 71130-3932, USA.		OBJECTIVE: To describe the characteristics of patients diagnosed with intracranial fungal granuloma (IFG) in the largest reported series to date (to our knowledge). METHODS: A 22-year retrospective, multi-institutional review of 40 patients, aged 16 to 62 years (mean, 40.2 years), was performed in patients with histopathologically confirmed IFG. The variables were symptoms/signs at presentation, …	Journal Article	2005
Ovid Technologies	Embase	Embase	Invasive fungal infections in pediatric acute myelogenous leukemia.	Pediatric Infectious Disease Journal. 34(11) (pp 1262-1264), 2015. Date of Publication: 2015.	Ducassou S. Rivaud D. Auvrignon A. Verite C. Bertrand Y. Gandemer V. Leverger G.	(Ducassou, Rivaud, Verite) Unite D'Oncologie Hematologie Pediatrique, Groupe Hospitalier Pellegrin, Hopital des Enfants, CHU de Bordeaux, Bordeaux Cedex 33076, France (Auvrignon, Leverger) Hopital Armand-Trousseau, Service d'Onco-Hematologie Pediatrique, Paris Cedex, France (Bertrand) Institut D'Hematologie Oncologie Pediatrique, CHU Lyon, Lyon Cedex, France (Gandemer) Unite D'Hemato-Oncologie Pe…	Lippincott Williams and Wilkins (E-mail: LRorders@phl.lrpub.com)	This study investigates invasive fungal infections (IFIs) in patients with acute myelogenous leukemia who were included in the Enfant Leucemie Aigue 02 protocol between 2005 and 2011. Among 387 patients, 15 had aspergillosis, 9 had candidiasis, and 2 had mucormycosis. The most frequent localization of IFIs was in the lungs. It was found that after a median of 34 months, 2 deaths were attributable…	Article	2015
Ovid Technologies	Embase	Embase	Fungal endocarditis complicated by shock in the course of long-term permanent cardiac pacing.	Folia Cardiologica. 13(4) (pp 344-347), 2006. Date of Publication: 2006.	Duszynska W. Kubler G. Moszczynska-Stulin J. Janc J. Dumanski A. Gozdzik A. Kubler A.	(Duszynska, Kubler, Moszczynska-Stulin, Janc, Kubler) Department of Anaesthesiology and Intensive Therapy, Wroclaw Medical University, Chalubinskiego 1a, 50-368 Wroclaw, Poland (Dumanski, Gozdzik) Department of Cardiac Surgery, Wroclaw Medical University, Chalubinskiego 1a, 50-368 Wroclaw, Poland	Via Medica (Ul. Swietokrzyska 73, Gdansk 80-180, Poland)	The case is presented of a 52-year-old female patient who was diagnosed as having fungal endocarditis due to the Mucor species infection. The patient had had permanent cardiac pacing for 23 years. She was admitted to the hospital with symptoms of sepsis, and TTE revealed the development of vegetations on the pacemaker leads. Cardiac surgery with removal of the infected system was performed and a …	Article	2006
Ovid Technologies	Embase	Embase	Invasive fungal infections following renal transplantation: A review of 2410 recipients.	Annals of Transplantation. 13(4) (pp 55-58), 2008. Date of Publication: 2008.	Einollahi B. Lessan-Pezeshki M. Pourfarziani V. Nemati E. Nafar M. Pour-Reza-Gholi F. Ghadyani M.H. Samadian F. Ahmadpoor P. Aslani J.	(Einollahi, Pourfarziani, Nemati, Ghadyani) Nephrology and Urology Research Center, Baqiyatallah University of Medical Sciences, Tehran, Iran, Islamic Republic of (Lessan-Pezeshki) Nephrology Department, Emmam Komeini Hospital, Tehran University of Medical Sciences, Tehran, Iran, Islamic Republic of (Nafar, Pour-Reza-Gholi, Samadian, Ahmadpoor) Nephrology Department, Labbafi -Nejad Hospital, Shah…	Medical Science International (ul. Ustrzycka 11, Warsaw 02-141, Poland)	Background: Organ transplant recipients, on long-term graft preserving immunosuppressive therapy, are at increased risk for life threatening opportunistic fungal infections. Material/Methods: In order to evaluate the incidence of invasive fungal infections (IFIs) and to identify the most common fungal pathogens, we conducted a retrospective study on 2410 ESRD cases undergone living kidney transpl…	Article	2008
Ovid Technologies	Embase	Embase	Clinical characteristics and outcome of invasive fungal sinusitis in children with hematological malignancies.	Medical Mycology. 60(4) (pp 1-8), 2022. Date of Publication: 01 Apr 2022.	Eissa S. Khedr R. Romeih M. Halaby L. Elanany M. Madney Y.	(Khedr, Madney) Department of Pediatric Oncology, National Cancer Institute, Cairo University, Cairo 11511, Egypt (Eissa, Khedr, Madney) Department of Pediatric Oncology, Children's Cancer Hospital Egypt (57357), Cairo 11511, Egypt (Romeih) Department of Radiodiagnosis, Faculty of Medicine, Helwan University, Cairo 11511, Egypt (Romeih) Children's Cancer Hospital Egypt (57357), Cairo, Egypt (Hala…	Oxford University Press	Invasive fungal sinusitis (IFS) is a rare disease that requires careful attention and prompts management due to its high mortality among pediatric patients with hematological malignancies. This is a retrospective analysis of pediatric patients with hematological malignancies treated at Children's Cancer Hospital Egypt 57 357 (CCHE) through the period from 2008 till 2016 with proven IFS. Thirty-fo…	Article	2022
Ovid Technologies	Embase	Embase	Appropriateness of antifungal prescribing in Oman.	Pharmacy Practice. 20(1) (no pagination), 2022. Article Number: 2613. Date of Publication: Jan-Mar 2022.	El-Hussain F.I. Balkhair A. Al-Zakwani I. Al Za'Abi M.	(El-Hussain, Al-Zakwani, Al Za'Abi) Department of Pharmacology and Clinical Pharmacy, College of Medicine and Health Sciences, Sultan Qaboos University, Muscat, Oman (Balkhair) Infectious Diseases Unit, Department of Medicine, Sultan Qaboos University Hospital, Muscat, Oman	Grupo de Investigacion en Atencion Farmaceutica	Background: The inappropriate use of antimicrobials has substantially contributed to the development of antimicrobial drug resistance. Appropriate antibacterial prescribing has been emphasised, with minimal focus on appropriate prescribing of antifungals. Evaluation of antifungal use in the clinical setting is essential to prevent unnecessary drug exposure, development of resistance, adverse effe…	Article	2022
Ovid Technologies	Embase	Embase	Disseminated angioinvasive basidiobolomycosis with a favourable outcome.	Medical Mycology Case Reports. 22 (pp 30-34), 2018. Date of Publication: December 2018.	Elzein F. Mursi M. Albarrag A.M. Alfiaar A. Alzahrani A.	(Elzein, Mursi) Infectious Diseases Unit, Prince Sultan Military Medical City, (PSMMC), Riyadh, Saudi Arabia (Albarrag) Department of Histopathology, PSMMC, Riyadh, Saudi Arabia (Alfiaar) College of Medicine and The University Hospitals, King Saud University, Riyadh, Saudi Arabia (Alzahrani) Department of Surgery, PSMMC, Riyadh, Saudi Arabia	Elsevier B.V.	Basidiobolomycosis, a rare fungal infection, is of worldwide distribution but areas commonly involved include the tropical areas of Africa, USA and South East Asia. 88% of the cases are reported among patients younger than 20 years. Many of the case reports in Saudi Arabia are from Tohama area where our patient lives. The diagnosis tends to be overlooked as the presentation may mimic colonic carc…	Article	2018
Ovid Technologies	Embase	Embase	Micafungin use in a UK tertiary referral hospital.	Journal of Global Antimicrobial Resistance. 15 (pp 82-87), 2018. Date of Publication: December 2018.	Enoch D.A. Murphy M.E. Micallef C. Yang H. Brown N.M. Aliyu S.H.	(Enoch, Murphy, Brown) National Infection Service, Public Health England, Public Health Laboratory, Cambridge, United Kingdom (Murphy, Micallef, Yang, Aliyu) Cambridge University Hospitals NHS Foundation Trust, United Kingdom	Elsevier Ltd	Objectives: Here we sought to describe the real-life usage of micafungin in a UK tertiary referral hospital. Method(s): A prospective, non-interventional, observational surveillance study was performed in a large teaching hospital do we need 'in a large teaching hospital' now since we say 'UK tertiary hospital' above?. Result(s): Micafungin was commenced in 174 courses involving 148 patients to t…	Article	2018
Ovid Technologies	Ovid MEDLINE(R)	MEDLINE	[Clinical forms and treatment of infections caused by other filamentous fungi]. [Spanish]	Enfermedades Infecciosas y Microbiologia Clinica. 30(7):414-9, 2012 Aug.	Farinas MC Fernandez-Sampedro M Arminanzas C	Farinas, Maria Carmen. Unidad de Enfermedades Infecciosas, Hospital Universitario Marques de Valdecilla, IFIMAV, Universidad de Cantabria, Santander, Espana. mcfarinas@humv.es		An increase in infections by filamentous fungi other than Aspergillus has been observed in the last few years. Clear fungi or hyalohyphomycetes, dematiaceous or dark fungi, agents of mucormycosis, and Pneumocystis jirovecii are generally emerging opportunistic fungi that produce disseminated infection in patients with severe immunosuppression. The clinical manifestations in this group of patients…	English Abstract Journal Article	2012
Ovid Technologies	Ovid MEDLINE(R)	MEDLINE	The cost-effectiveness of isavuconazole compared to the standard of care in the treatment of patients with invasive fungal infection prior to differential pathogen diagnosis in the United Kingdom.	Journal of Medical Economics. 23(1):86-97, 2020 Jan.	Floros L Pagliuca A Taie AA Weidlich D Rita Capparella M Georgallis M Sung AH	Floros, Lefteris. Covance Market Access, London, United Kingdom. Pagliuca, Antonio. King's College Hospital, London, United Kingdom. Taie, Amer Al. Pfizer Ltd, Tadworth, UK. Weidlich, Diana. Covance Market Access, London, United Kingdom. Rita Capparella, Maria. Pfizer PIO, Paris, France. Georgallis, Mihalina. Covance Market Access, London, United Kingdom. Sung, Anita Hor-Yun. Pfizer Inc, New York…		Aims: To estimate the cost-effectiveness of isavuconazole compared with the standard of care, voriconazole, for the treatment of patients with invasive fungal infection disease when differential diagnosis of the causative pathogen has not yet been achieved at treatment initiation. Materials and methods: The economic model was developed from the perspective of the UK National Health Service (NHS) …	Journal Article	2020
Ovid Technologies	Embase	Embase	Cost-effectiveness analysis of isavuconazole versus voriconazole for the treatment of patients with possible invasive aspergillosis in Sweden.	BMC Infectious Diseases. 19(1) (no pagination), 2019. Article Number: 134. Date of Publication: 11 Feb 2019.	Floros L. Kuessner D. Posthumus J. Bagshaw E. Sjolin J.	(Floros, Bagshaw) Covance Market Access, London, United Kingdom (Kuessner, Posthumus) Basilea Pharmaceutica International Ltd, Basel, Switzerland (Sjolin) Department of Medical Sciences, Infectious Diseases, Uppsala University, Uppsala, Sweden	BioMed Central Ltd. (E-mail: info@biomedcentral.com)	Background: Voriconazole is well established as standard treatment for invasive aspergillosis (IA). In 2017, isavuconazole, a new antifungal from the azole class, with a broader pathogen spectrum, was introduced in Sweden. A model has therefore been developed to compare the cost-effectiveness of isavuconazole and voriconazole in the treatment of possible IA in adults in Sweden. Method(s): The cos…	Article	2019
Ovid Technologies	Embase	Embase	Role of radiology in mucormycosis: Recent trends.	Indian Journal of Public Health Research and Development. 13(1) (pp 23-26), 2022. Date of Publication: 2022.	Gheewala K. Sylonia S. Kuchay I.A. Agarwal S.	(Gheewala, Sylonia) Department of Radiodiagnosis, Saraswathi Institute of Medical Sciences, Hapur (U.P), India (Kuchay) Department of Obstretics and Gyanecology, Saraswathi Institute of Medical Sciences, Hapur (U.P), India (Agarwal) Department of ENT Saraswathi Institute of Medical Sciences, Hapur (U.P), India	Medico Legal Society	Background and Objectives: The purpose of this study was to describe common radiographic patterns that may be useful in predicting the diagnosis of rhinocerebral mucormycosis. Method(s): We retrospectively evaluated the imaging and clinical data of four males and one female, 3 to 72 years old, with rhinocerebral mucormycosis. Result(s): All the patients presented with sinusitis and ophthalmologic…	Article	2022
Ovid Technologies	Embase	Embase	Antifungal management in adults and children with hematological malignancies or undergoing hematopoietic cell transplantation: Recommendations of Polish Society of Hematology and Blood Transfusion, Polish Society of Pediatric Oncology and Hematology, and Polish Adult Leukemia Study Group, 2020.	Acta Haematologica Polonica. 51(2) (pp 60-72), 2020. Date of Publication: 01 Jun 2020.	Gil L. Kalwak K. Piekarska A. Gora-Tybor J. Wierzbowska A. Bieniaszewska M. Hus I. Szczepanski T. Giebel S. Lech-Maranda E. Styczynski J.	(Gil) Department of Hematology and Bone Marrow Transplantation, Poznan University of Medical Sciences, Poznan, Poland (Kalwak) Department of Pediatric Transplantology, Hematology and Oncology, Medical University of Wroclaw, Wroclaw, Poland (Piekarska, Bieniaszewska) Department of Hematology, Medical University of Gdansk, Gdansk, Poland (Gora-Tybor, Wierzbowska) Department of Hematology, Medical U…	Sciendo (E-mail: macvetrev@fvm.ukim.edu.mk)	Invasive fungal disease (IFD) is one of the most serious complications of therapy in patients with immune suppression. It particularly concerns patients treated for malignant hematological diseases, immune deficiencies, or undergoing hematopoietic cell transplantation (HCT). Development of IFD can abrogate the effect of previous therapy and contributes to dismal outcome of the underlying disease.…	Article	2020
Ovid Technologies	Embase	Embase	Clinically driven diagnostic antifungal approach in neutropenic patients: A prospective feasibility study.	Journal of Clinical Oncology. 28(4) (pp 667-674), 2010. Date of Publication: 01 Feb 2010.	Girmenia C. Micozzi A. Gentile G. Santilli S. Arleo E. Cardarelli L. Capria S. Minotti C. Cartoni C. Brocchieri S. Guerrisi V. Meloni G. Foa R. Martino P.	(Girmenia, Micozzi, Gentile, Santilli, Arleo, Cardarelli, Capria, Minotti, Cartoni, Brocchieri, Guerrisi, Meloni, Foa, Martino) Dipartimento di Ematologia Oncologia, Anatomia Patologica e Medicina Rigenerativa, Sapienza University of Rome, Via Benevento 6, 00161 Rome, Italy	American Society of Clinical Oncology (330 John Carlyle Street, Suite 300, Alexandria VA 22314, United States)	Purpose: Preemptive strategies in neutropenic patients based on serum galactomannan (GM) -guided triggering of diagnostic work-up may be time-consuming and expensive when applied to the entire population. We have assessed the feasibility of a clinically driven diagnostic strategy without GM screening. Patients and Methods: Patients with neutropenic fever underwent a baseline diagnostic work-up (B…	Article	2010
Ovid Technologies	Embase	Embase	Acute invasive fungal rhinosinusitis: Survival analysis and the prognostic indicators.	American Journal of Rhinology and Allergy. 29(6) (pp e164-e169), 2015. Date of Publication: November-December 2015.	Gode S. Turhal G. Ozturk K. Aysel A. Midilli R. Karci B.	(Gode, Turhal, Ozturk, Aysel, Midilli, Karci) Otolaryngology Department, Ege University Medical School, Izmir, Turkey (Turhal) Otolaryngology Department, Ege Universitesi Hastanesi, Bornova Izmir 35100, Turkey	OceanSide Publications Inc.	Background: Acute invasive fungal rhinosinusitis (AIFR) is a highly mortal, progressive fungal infection of the paranasal sinuses and surrounding structures that is almost always seen in patients who are immunocompromised. Despite the use of newer antifungal treatments and early diagnosis, the prognosis of AIFR does not improve significantly. Due to the higher incidence of patients who are immuno…	Article	2015
Ovid Technologies	Embase	Embase	Fungal Infections of the Brain.	Current Clinical Neurology. (pp 201-224), 2021. Date of Publication: 2021.	Gonzalez-Lara M.F. Ostrosky-Zeichner L.	(Gonzalez-Lara, Ostrosky-Zeichner) Department of Infectious Diseases, Instituto Nacional de Ciencias Medicas y Nutricion Salvador Zubiran, Mexico City, Mexico (Ostrosky-Zeichner) McGovern Medical School, Division of Infectious Diseases, University of Texas, Houston Health Science Center, Memorial Hermann Hospital, Texas Medical Center, Houston, TX, United States	Humana Press Inc.	CNS fungal infections are associated with high morbidity and mortality. The most frequent etiology is cryptococcosis, which causes subacute meningoencephalitis among patients with advanced HIV and solid organ transplant. Diagnosis is based on cerebrospinal fluid (CSF) antigen testing or culture. The treatment of choice is liposomal amphotericin B (LAmB) with 5-flucytosine for 2 weeks, followed by…	Chapter	2021
Ovid Technologies	Embase	Embase	Fungal infection in post-renal transplant patient: Single-center experience.	Indian Journal of Pathology and Microbiology. 63(4) (pp 587-592), 2020. Article Number: 306. Date of Publication: October-December 2020.	Gupta K. Bagai S. Ramachandran R. Kumar V. Rathi M. Kohli H. Sharma A. Chakrabarti A.	(Gupta, Bagai, Ramachandran, Kumar, Rathi, Kohli) Department of Nephrology, Pgimer, Chandigarh, India (Sharma) Department of Renal Transplant Surgery, Pgimer, Chandigarh, India (Chakrabarti) Department of Microbiology, Pgimer, Chandigarh, India	Wolters Kluwer Medknow Publications	Introduction: Fungi are ubiquitous organisms and significantly alter the post-Transplant course. They are a major cause of morbidity and mortality and more so in developing countries. Aim(s): To study the clinical profile, etiology, risk factors, treatment, and outcome of fungal infections in post-renal transplant recipients. Material(s) and Method(s): This was a cross-sectional observational ret…	Article	2020
Ovid Technologies	Embase	Embase	Economic burden of mucormycosis in the United States: Can a vaccine be cost-effective?.	Medical Mycology. 47(6) (pp 592-600), 2009. Date of Publication: 2009.	Ibrahim A.S. Edwards Jr. J.E. Bryant R. Spellberg B.	(Ibrahim, Edwards Jr., Spellberg) Division of Infectious Diseases, Harbor-UCLA, Medical Center, 1124 W. Carson St., Torrance, CA 90502, United States (Ibrahim) Los Angeles Biomedical Research Institute, Torrance, CA, United States (Ibrahim, Edwards Jr., Bryant, Spellberg) David Geffen School of Medicine, UCLA, Los Angeles, CA, United States (Bryant) Department of Orbital and Ophthalmic Plastic Su…	Informa Healthcare (69-77 Paul Street, London EC2A 4LQ, United Kingdom)	Mucormycosis is a life-threatening infection which causes unacceptably high morbidity and mortality despite treatment. Therefore, a vaccine to prevent mucormycosis is desirable. A major barrier to developing an anti-mucormycosis vaccine is the perception that such a vaccine would not be cost-effective to deploy because the disease is rare. We used data from a recent retrospective study to calcula…	Article	2009
Ovid Technologies	Ovid MEDLINE(R)	MEDLINE	Combination echinocandin-polyene treatment of murine mucormycosis.	Antimicrobial Agents & Chemotherapy. 52(4):1556-8, 2008 Apr.	Ibrahim AS Gebremariam T Fu Y Edwards JE Jr Spellberg B	Ibrahim, Ashraf S. Division of Infectious Diseases, Los Angeles Biomedical Research Institute at Harbor-UCLA Medical Center, Torrance, CA 90502, USA. ibrahim@labiomed.org		We previously found that caspofungin synergized with amphotericin B lipid complex in treating murine mucormycosis. We now report a similarly enhanced activity of liposomal amphotericin combined with micafungin or anidulafungin in mice with disseminated mucormycosis. The efficacy of combination echinocandin-polyene therapy for mucormycosis is a class effect.	Journal Article Research Support, N.I.H., Extramural Research Support, Non-U.S. Gov't	2008
Ovid Technologies	Ovid MEDLINE(R)	MEDLINE	Comparison of lipid amphotericin B preparations in treating murine zygomycosis.	Antimicrobial Agents & Chemotherapy. 52(4):1573-6, 2008 Apr.	Ibrahim AS Gebremariam T Husseiny MI Stevens DA Fu Y Edwards JE Jr Spellberg B	Ibrahim, Ashraf S. Division of Infectious Diseases, Los Angeles Biomedical Research Institute at Harbor-University of California--Los Angeles Medical Center, Torrance, CA 90502, USA. ibrahim@labiomed.org		We compared the efficacies of liposomal amphotericin B (LAmB) and an amphotericin B lipid complex (ABLC) in diabetic ketoacidotic (DKA) or neutropenic mice with disseminated zygomycosis. ABLC was as effective as LAmB in neutropenic but not DKA mice. Low-dose ABLC was less effective than LAmB at reducing brain fungal burdens in both models.	Comparative Study Journal Article Research Support, N.I.H., Extramural Research Support, Non-U.S. Gov't	2008
Ovid Technologies	Embase	Embase	Rhinocerebral mucormycosis in an inpatient with acquired immunodeficiency syndrome: A complication of therapy?.	Infectious Diseases in Clinical Practice. 19(6) (pp 431-432), 2011. Date of Publication: November 2011.	Idoko K.E. Gomez I. Sharma P.	(Idoko, Gomez, Sharma) Department of Internal Medicine, Weill Medical College, Cornell University, 234 E. 149th St #8-32, Bronx, NY 10451, United States	Lippincott Williams and Wilkins (530 Walnut Street,P O Box 327, Philadelphia PA 19106-3621, United States)	Mucormycosis is an often fatal fungal infection with increasing incidence that occurs in immunocompromised patients after inhalation of Mucorales spores into the nasal and oral mucosa. Although exceptionally rare in patients with acquired immunodeficiency syndrome (AIDS) by virtue of their relatively preserved neutrophil function, mucormycosis is a very relevant consideration in the AIDS populati…	Article	2011
Ovid Technologies	Ovid MEDLINE(R)	MEDLINE	Infections in acute leukemia: an analysis of 240 febrile episodes.	Medical Oncology. 17(2):111-6, 2000 May.	Jagarlamudi R Kumar L Kochupillai V Kapil A Banerjee U Thulkar S	Jagarlamudi, R. Department of Medical Oncology, Institute Rotary Cancer Hospital, All India Institute of Medical Sciences, New Delhi, India.		Infections are the major cause of morbidity and mortality in acute leukemia patients. Case records of 91 consecutive patients (AML-48, ALL-40, RAEB-t/AML-3) treated between January 1997 and July 1999 were studied to determine the type, frequency and severity of infections. Patients' median age was 36 y (range 6-66) and male to female ratio was 2.5:1. A total of 240 febrile episodes were recorded;…	Journal Article	2000
Ovid Technologies	Embase	Embase	Cascade plasmapheresis as preconditioning regimen for ABO-incompatible renal transplantation: A single-center experience.	Transfusion. 56(4) (pp 956-961), 2016. Date of Publication: 01 Apr 2016.	Jha P.K. Tiwari A.K. Bansal S.B. Sethi S.K. Ahlawat R. Kher V.	(Jha, Bansal, Sethi, Kher) Department of Nephrology, Medanta Institute of Kidney and Urology, Medanta, the Medicity, Gurgaon, Haryana 122001, India (Tiwari) Department of Transfusion Medicine, Medanta Institute of Kidney and Urology, Medanta, the Medicity, Gurgaon, Haryana, India (Ahlawat) Department of Urology, Medanta Institute of Kidney and Urology, Medanta, the Medicity, Gurgaon, Haryana, Ind…	Blackwell Publishing Inc. (E-mail: subscrip@blackwellpub.com)	BACKGROUND Removal of anti-ABO is an important component of the preconditioning regimen for ABO-incompatible (ABOi) renal transplant. Cascade plasmapheresis (CP) is one of the extracorporeal methods of antibody removal, others being conventional plasma exchange (PE) and immunoadsorption. There is no previous published experience with CP in this context. The purpose of this study was to present an…	Article	2016
Ovid Technologies	Embase	Embase	Community-Acquired Acute Kidney Injury in Asia.	Seminars in Nephrology. 28(4) (pp 330-347), 2008. Date of Publication: July 2008.	Jha V. Chugh K.S.	(Jha, Chugh) Postgraduate Institute of Medical Education and Research, Chandigarh, India	W.B. Saunders (Independence Square West, Philadelphia PA 19106-3399, United States)	Asia, the largest continent in the world, is heterogeneous in the ethnic, socioeconomic, and developmental status of its populations. A vast majority of it is poor with no adequate access to modern health care, making an accurate estimation of the nature and extent of acute kidney injury (AKI) difficult. Community-acquired AKI in otherwise healthy individuals is common, and the population develop…	Article	2008
Ovid Technologies	Embase	Embase	Posttransplant infections in the tropical countries.	Artificial Organs. 26(9) (pp 770-777), 2002. Date of Publication: 2002.	Jha V. Chugh K.S.	(Jha, Chugh) Department of Nephrology, Postgraduate Institute of Medical Education and Research, Chandigarh, India (Chugh) Department of Nephrology, PGIMER, Chandigarh 160018, India (Chugh) National Kidney Clinic and Research Center, 601, Chandigarh 160018, India	Blackwell Publishing Inc.	Over half of all renal transplant recipients in the tropical countries develop a serious infection at some point in the posttransplant period and 20% to 40% of them succumb to these infections. Many of these infections are endemic to the region. A multitude of factors including unhygienic conditions, hot and humid climate, late presentation, lack of knowledge about the spectrum of organisms in th…	Article	2002
Ovid Technologies	Embase	Embase	Comparison of computed tomographic findings in pulmonary mucormycosis and invasive pulmonary aspergillosis.	Clinical Microbiology and Infection. 21(7) (pp e11-684), 2015. Date of Publication: 01 Jul 2015.	Jung J. Kim M.Y. Lee H.J. Park Y.S. Lee S.-O. Choi S.-H. Kim Y.S. Woo J.H. Kim S.-H.	(Jung, Lee, Choi, Kim, Woo, Kim) Department of Infectious Diseases, Asan Medical Centre, University of Ulsan College of Medicine, Seoul, South Korea (Kim, Lee) Department of Radiology, Asan Medical Centre, University of Ulsan College of Medicine, Seoul, South Korea (Park) Department of Pathology, Asan Medical Centre, University of Ulsan College of Medicine, Seoul, South Korea	Elsevier B.V. (E-mail: customerservices@oxonblackwellpublishing.com)	Because there are no available molecular markers for pulmonary mucormycosis (PM), which has low culture sensitivity, early diagnosis and treatment rely heavily on imaging modes such as computed tomography (CT). However, there are limited data comparing CT findings for PM with those for invasive pulmonary aspergillosis (IPA). Adult patients who met the modified criteria for proven and probable PM …	Article	2015
Ovid Technologies	Embase	Embase	Deceased donor transplantation - Our experience in the last 4 years.	Indian Journal of Transplantation. 13(3) (pp 188-193), 2019. Date of Publication: July-September 2019.	Kalthoonical V.V. Nainan G.K. Abraham G.P. Mathew M. George D. Paul R. Sooraj Y. Thomas P.G. Radhakrishnan V. Manavalan F.C.	(Kalthoonical) Department of Nephrology, VPS Lakeshore Hospital, Kochi, Kerala, India (Nainan) Department of Nephrology, VPS Lakeshore Hospital, PVSM Hospital, Kochi, Kerala, India (Abraham) Department of Urology, VPS Lakeshore Hospital, PVSM Hospital, Kochi, Kerala, India (Mathew) Department of Anesthesia, VPS Lakeshore Hospital, Kochi, Kerala, India (George) Department of Urology, VPS Lakeshore…	Wolters Kluwer Medknow Publications (B9, Kanara Business Centre, off Link Road, Ghatkopar (E), Mumbai 400 075, India)	Background: Kidney transplant is the best treatment option for end stage kidney disease. Deceased donor transplantation has helped in increasing the donor pool for waitlisted dialysis patients. We received seventy deceased donor kidneys through the Kerala Network of Organ Sharing (KNOS) over the past 4 years from August 2013 to August 2017 and transplanted sixty six with good outcome. Pre-implant…	Article	2019
Ovid Technologies	Embase	Embase	Wait and see or rush and switch? New questions for the management of patients with febrile neutropenia receiving antifungal prophylaxis.	Mycoses. 54(SUPPL. 1) (pp 1-6), 2011. Date of Publication: January 2011.	Karthaus M. Hentrich M.	(Karthaus) Cancer Center Munich South, Stadtisches Klinikum Munchen, Klinikum Neuperlach und Harlaching, Munchen, Germany (Hentrich) Klinikum Harlaching, Munchen, Germany	Blackwell Publishing Ltd (9600 Garsington Road, Oxford OX4 2XG, United Kingdom)	Infections are a major threat for patients with haematological malignancies after intensive myelosuppressive chemotherapy. The severity and extent of neutropenia are considered a major risk factor for infections in these patients. Antibacterial treatment for patients with febrile neutropenia was standardised in the late 1990s with no further significant improvements within the last decade. Major …	Article	2011
Ovid Technologies	Embase	Embase	Fatal neonatal peritoneal candidiasis mimicking mucormycosis-A case report and review of literature.	Journal of Tropical Pediatrics. 62(5) (pp 425-428), 2016. Date of Publication: 01 Oct 2016.	Kashyap B. Kusumakar K. Sarin Y.K.	(Kashyap) Department of Microbiology, Maulana Azad Medical College and Lok Nayak Hospital, New Delhi 110002, India (Kusumakar) Department of Microbiology, Maulana Azad Medical College, New Delhi 110002, India (Sarin) Department of Pediatric Surgery, Maulana Azad Medical College and Lok Nayak Hospital, New Delhi 110002, India	Oxford University Press (E-mail: jnl.info@oup.co.uk)	Candida species have been implicated as significant contributors to morbidity in the neonatal period and are associated with 25-50% of mortality in invasive neonatal candidiasis. Peritoneal candidiasis, being paucisymptomatic, cannot often be correctly identified in a preterm neonate. The correct approach to diagnosis of neonatal peritoneal candidiasis is taking into account the epidemiology alon…	Article	2016
Ovid Technologies	Embase	Embase	Role of Radiology in Mucormycosis: Recent Update.	Indian Journal of Public Health Research and Development. 13(3) (pp 148-150), 2022. Date of Publication: 24 Jun 2022.	Kaur K. Singh S. Singh H. Kour M.	(Kaur) Department of Radiology, Index medical College, M.P, Indore, India (Singh) Department of Pathology, GMC khandwa, M.P, India (Singh, Kour) Department of Otolaryngology, AIMSR, India	Institute of Medico-legal Publication	The purpose of this study was to describe common radiographic patterns that may be useful in predicting the diagnosis of rhinocerebral mucormycosis. Method(s): We retrospectively evaluated the imaging and clinical data of four males and one female, 3 to 72 years old, with rhinocerebral mucormycosis. Result(s): All the patients presented with sinusitis and ophthalmological symptoms. Most of the pa…	Article	2022
Ovid Technologies	Embase	Embase	An immunocompromised patient with necrotic chin lesions.	Clinical Infectious Diseases. 42(2) (pp 242-243+296-297), 2006. Date of Publication: 15 Jan 2006.	Khan F.A. Vinjamuri M. Sarwari A.	(Khan, Vinjamuri, Sarwari) Department of Internal Medicine, West Virginia University, Morgantown, WV, United States (Khan, Sarwari) Section of Infectious Diseases, West Virginia University, Morgantown, WV, United States (Vinjamuri) Section of Hematology/Oncology, West Virginia University, Morgantown, WV, United States (Khan) Ohio Valley Medical Center, Wheeling, WV 26003, United States	Oxford University Press (2001 Evans Road, Cary NC 27513, United States)		Article	2006
Ovid Technologies	Embase	Embase	The prognostic value of gadolinium-enhanced magnetic resonance imaging in acute invasive fungal rhinosinusitis.	Journal of Infection. 70(1) (pp 88-95), 2015. Date of Publication: 01 Jan 2015.	Kim J.H. Kang B.C. Lee J.-H. Jang Y.J. Lee B.-J. Chung Y.-S.	(Kim, Kang, Jang, Lee, Chung) Department of Otolaryngology, Asan Medical Center, University of Ulsan College of Medicine, 88 Olympic-ro 43-gil, Songpa-gu, Seoul 138-736, South Korea (Lee) Department of Radiology, Asan Medical Center, University of Ulsan College of Medicine, 88 Olympic-ro 43-gil, Songpa-gu, Seoul 138-736, South Korea	W.B. Saunders Ltd	This study aimed to assess the prognostic value of gadolinium (Gd)-enhanced magnetic resonance imaging (MRI) in acute invasive fungal rhinosinusitis (AIFRS) and offer recommendations for determining surgical extent based on loss of contrast enhancement (LoCE), which reveals tissue ischemia from fungal invasion. Method(s): Preoperative and postoperative Gd-enhanced MRI was evaluated in 21 patients…	Article	2015
Ovid Technologies	Embase	Embase	Importance of open lung biopsy in the diagnosis of invasive pulmonary aspergillosis in patients with hematologic malignancies.	American Journal of Hematology. 71(2) (pp 75-79), 2002. Date of Publication: 01 Oct 2002.	Kim K. Lee M.H. Kim J. Lee K.S. Kim S.M. Jung M.P. Han J. Sung K.W. Kim W.S. Jung C.W. Yoon S.S. Im Y.-H. Kang W.K. Park K. Park C.H.	(Kim, Lee, Kim, Jung, Kim, Jung, Yoon, Im, Kang, Park, Park) Department of Medicine, Sungkyunkwan University School of Medicine, Samsung Medical Center, Seoul, South Korea (Kim) Department of Thoracic Surgery, Sungkyunkwan University School of Medicine, Samsung Medical Center, Seoul, South Korea (Lee) Department of Radiology, Sungkyunkwan University School of Medicine, Samsung Medical Center, Seo…	Wiley-Liss Inc. (111 River Street, Hoboken NJ 07030-5774, United States)	Invasive pulmonary aspergillosis is a serious infectious complication in immunocompromised patients. Recent reports indicate its favorable clinical outcomes by early diagnosis with chest computed tomography scan. We retrospectively analyzed our experiences with histopathological evaluation by open lung biopsy in 31 patients (32 cases) with hematologic malignancies, suspected of having invasive pu…	Article	2002
Ovid Technologies	Embase	Embase	Rhino-orbital-cerebral mucormycosis with different cerebral involvements: Infarct, hemorrhage, and ophthalmoplegia.	International Journal of Neuroscience. 117(12) (pp 1677-1690), 2007. Date of Publication: December 2007.	Koc Z. Koc F. Yerdelen D. Ozdogu H.	(Koc) Department of Radiology, Baskent University Medical School, Adana, Turkey (Koc) Department of Neurology, Cukurova University Medical School, Adana, Turkey (Yerdelen) Department of Neurology, Baskent University Medical School, Adana, Turkey (Ozdogu) Department of Internal Medicine, Division of Hematology, Baskent University Medical School, Adana, Turkey (Koc) Department of Neurology, Cukurov…	Informa Healthcare (69-77 Paul Street, London EC2A 4LQ, United Kingdom)	Rhino-orbital-cerebral mucormycosis is a rare but often fatal opportunistic necrotizing infection of the sinuses, orbit, and brain caused by saprophytic fungi. It usually develops in patients with diabetes or immune system deficiency. In this study, imaging features in 3 patients with rhino-orbital-cerebral mucormycosis who presented with various symptoms and different cerebral involvements are d…	Article	2007
Ovid Technologies	Ovid MEDLINE(R)	MEDLINE	A eulogy for Dr Francisco Miguel Marty Forero.	Transplant Infectious Disease. 23(4):e13645, 2021 Aug.	Koo S Bold TD Cheng MP Farmakiotis D Hill JA Knoll B Koullias Y Letourneau AR Little J Moulton EA Weiss ZF Hammond SP	Koo, Sophia. Division of Infectious Diseases, Brigham and Women's Hospital, Boston, MA, USA. Koo, Sophia. Dana-Farber Cancer Institute, Boston, MA, USA. Koo, Sophia. Harvard Medical School, Boston, MA, USA. Bold, Tyler D. Division of Infectious Diseases and International Medicine, University of Minnesota, Minneapolis, MN, USA. Cheng, Matthew Pellan. Division of Infectious Diseases, McGill Univers…		As some of those who were lucky enough to have been mentored by Dr Francisco Marty in transplant infectious diseases, we stand with the larger medical community in mourning his untimely death and in commemorating him as a uniquely exceptional and talented physician, investigator, teacher, mentor, friend, artist, and human being. Copyright © 2021 Wiley Periodicals LLC.	Journal Article	2021
Ovid Technologies	Ovid MEDLINE(R)	MEDLINE	Impact of Mucositis on Absorption and Systemic Drug Exposure of Isavuconazole.	Antimicrobial Agents & Chemotherapy. 61(6), 2017 06.	Kovanda LL Marty FM Maertens J Desai AV Lademacher C Engelhardt M Lu Q Hope WW	Kovanda, Laura L. Antimicrobial Pharmacodynamics and Therapeutics, Department of Molecular and Clinical Pharmacology, Institute of Translational Medicine, University of Liverpool, Liverpool, United Kingdom. Kovanda, Laura L. Astellas Pharma Global Development, Inc., Northbrook, Illinois, USA. Marty, Francisco M. Brigham and Women's Hospital, Boston, Massachusetts, USA. Maertens, Johan. Universita…		Isavuconazonium sulfate is the water-soluble prodrug of isavuconazole. Population analyses have demonstrated relatively predictable pharmacokinetic (PK) behavior in diverse patient populations. We evaluated the impact of mucositis on the oral isavuconazole exposure using population PK modeling. This study included patients treated in two phase 3 trials of isavuconazole, SECURE for treatment of in…	Clinical Trial, Phase III Journal Article Research Support, Non-U.S. Gov't	2017
Ovid Technologies	Embase	Embase	Aggressive necrotizing pseudomonal sinonasal infections.	International Forum of Allergy and Rhinology. 7(9) (pp 910-915), 2017. Date of Publication: September 2017.	Kuan E.C. Tajudeen B.A. Welch K.C. Chandra R.K. Glasgow B.J. Suh J.D.	(Kuan, Suh) Department of Head and Neck Surgery, University of California, Los Angeles (UCLA), Los Angeles, CA, United States (Tajudeen) Department of Otolaryngology-Head and Neck Surgery, Rush University Medical Center, Chicago, IL, United States (Welch) Department of Otolaryngology-Head and Neck Surgery, Northwestern University Medical Center, Chicago, IL, United States (Chandra) Department of …	John Wiley and Sons Inc. (P.O.Box 18667, Newark NJ 07191-8667, United States)	Background: Pseudomonas aeruginosa is a gram-negative bacterium frequently implicated in recalcitrant sinonasal infections, especially in immunocompromised hosts. We report 6 cases of rapidly progressive pseudomonal acute rhinosinusitis producing tissue necrosis and, in certain cases, cranial nerve palsies. Method(s): Retrospective review of 6 patients with aggressive necrotizing sinonasal infect…	Article	2017
Ovid Technologies	Ovid MEDLINE(R)	MEDLINE	Efficacy of Posaconazole against Rhizopus oryzae Infection in Silkworm.	Medical Mycology Journal. 62(3):53-57, 2021.	Kurakado S Matsumoto Y Sugita T	Kurakado, Sanae. Department of Microbiology, Meiji Pharmaceutical University. Matsumoto, Yasuhiko. Department of Microbiology, Meiji Pharmaceutical University. Sugita, Takashi. Department of Microbiology, Meiji Pharmaceutical University.		Rhizopus oryzae causes fatal invasive mucormycosis, especially in immunocompromised patients. Posaconazole is used to treat mucormycosis caused by R. oryzae, which is resistant to fluconazole and voriconazole. We evaluated the efficacy of posaconazole against R. oryzae in vivo using a silkworm infection model at 37, the human body temperature. The level of pathogenicity differed among the R. oryz…	Journal Article	2021
Ovid Technologies	Embase	Embase	Therapeutic challenges of non-Aspergillus invasive mold infections in immunosuppressed patients.	Antimicrobial Agents and Chemotherapy. 63(11) (no pagination), 2019. Article Number: e01244-19. Date of Publication: 2019.	Lamoth F. Kontoyiannis D.P.	(Lamoth) Infectious Diseases Service, Institute of Microbiology, University Hospital of Lausanne, Lausanne University, Lausanne, Switzerland (Kontoyiannis) Department of Infectious Diseases, Infection Control and Employee Health, University of Texas MD Anderson Cancer Center, Houston, TX, United States	American Society for Microbiology (E-mail: Journals@asmusa.org)	While Aspergillus spp. remain the major cause of invasive mold infections in hematologic cancer patients and transplant recipients, other opportunistic molds, such as Mucorales, Fusarium, and Scedosporium spp. are increasingly encountered in an expanding population of patients with severe and prolonged immunosuppression. High potential for tissue invasion and dissemination, resistance to multiple…	Article	2019
Ovid Technologies	Ovid MEDLINE(R)	MEDLINE	New pharmacological opportunities for the treatment of invasive mould diseases.	Journal of Antimicrobial Chemotherapy. 72(suppl_1):i48-i58, 2017 03 01.	Ledoux MP Toussaint E Denis J Herbrecht R	Ledoux, Marie-Pierre. Department of Oncology and Haematology, Hopital de Hautepierre and Universite de Strasbourg, Strasbourg, France. Toussaint, Elise. Department of Oncology and Haematology, Hopital de Hautepierre and Universite de Strasbourg, Strasbourg, France. Denis, Julie. Laboratoire de Parasitologie et de Mycologie Medicale, Hopitaux Universitaires de Strasbourg, Strasbourg, France. Herbr…		Recently, several randomized studies have been published that will shape treatment decisions in the prevention and management of invasive mould infections. Liposomal amphotericin B is an option for empirical or targeted treatment of invasive aspergillosis or mucormycosis, but for prophylaxis therapy, the triazole class now predominates. The triazole voriconazole is currently regarded as a drug of…	Journal Article	2017
Ovid Technologies	Embase	Embase	Successful use of Bruton's kinase inhibitor, ibrutinib, to control paraneoplastic pemphigus in a patient with paraneoplastic autoimmune multiorgan syndrome and chronic lymphocytic leukaemia.	Australasian Journal of Dermatology. 58(4) (pp e240-e242), 2017. Date of Publication: November 2017.	Lee A. Sandhu S. Imlay-Gillespie L. Mulligan S. Shumack S.	(Lee, Shumack) Department of Dermatology, Royal North Shore Hospital, Sydney, NSW, Australia (Lee, Mulligan, Shumack) Sydney Medical School Northern, University of Sydney, Sydney, NSW, Australia (Sandhu, Imlay-Gillespie, Mulligan) Department of Haematology, Royal North Shore Hospital, Sydney, NSW, Australia (Sandhu, Mulligan) Northern Blood Research Centre, Kolling Institute, Northern Sydney Loca…	Blackwell Publishing	We present the case of a 51-year-old man who developed paraneoplastic pemphigus (PNP) in the context of chronic lymphocytic leukemia (CLL). His CLL was successfully controlled with ibrutinib. Concurrently, there was significant improvement of his PNP, suggesting that ibrutinib may be a very useful addition to the treatment options in this potentially life-threatening autoimmune disorder.Copyright…	Article	2017
Ovid Technologies	Embase	Embase	Detection of (1,3)-beta-D-glucan for the diagnosis of invasive fungal infection in liver transplant recipients.	International Journal of Molecular Sciences. 18(4) (no pagination), 2017. Article Number: 862. Date of Publication: 19 Apr 2017.	Levesque E. Rizk F. Noorah Z. Ait-Ammar N. Cordonnier-Jourdin C. El Anbassi S. Bonnal C. Azoulay D. Merle J.-C. Botterel F.	(Levesque, Rizk, Noorah, Merle) Department of Anaesthesia and Surgical Intensive Care-Liver ICU, AP-HP Henri Mondor Hospital, 51 Avenue du Marechal de Lattre de Tassigny, Creteil 94100, France (Levesque) INSERM, Unit U955, Creteil 94100, France (Ait-Ammar, El Anbassi, Bonnal, Botterel) Mycology Unit-Microbiology Department, DHU "Virus, Immunite, Cancer, VIC, AP-HP Henri Mondor Hospital, Creteil 9…	MDPI AG (Postfach, Basel CH-4005, Switzerland)	Invasive fungal infections (IFI) are complications after liver transplantation involving high morbidity and mortality. (1,3)-beta-D-glucan (BG) is a biomarker for IFI, but its utility remains uncertain. This study was designed to evaluate the impact of BG following their diagnosis. Between January 2013 and May 2016, 271 liver transplants were performed in our institution. Serum samples were teste…	Article	2017
Ovid Technologies	Embase	Embase	Antifungal combination therapy for invasive fungal infections in a paediatric oncology and haematology department: A retrospective analysis of practice.	Journal of Medical Mycology. 32(3) (no pagination), 2022. Article Number: 101276. Date of Publication: August 2022.	Lignieres G. Guitard J. Alby-Laurent F. Rambaud J. Bigot J. Morand K. Leverger G. Tabone M.-D.	(Lignieres, Alby-Laurent, Leverger, Tabone) Paediatric Haematology and Oncology Department, Armand Trousseau Hospital, AP-HP, Sorbonne University, Paris, France (Guitard, Bigot) Sorbonne University, INSERM, Saint-Antoine Research Centre, CRSA, AP-HP, Saint-Antoine Hospital, Parasitology and Mycology Department, Paris 75012, France (Rambaud) Paediatric Intensive Care Unit, Armand Trousseau Hospita…	Elsevier Masson s.r.l.	Background: Invasive fungal infections (IFI) are an important cause of morbidity and mortality in children with leukaemia. International guidelines recommend a monotherapy for most IFI. The use of antifungal combination therapy (ACT) has been reported, but clinical data supporting these combinations are scarce, particularly in paediatrics. Objective(s): To describe, among patients treated in our …	Article	2022
Ovid Technologies	Ovid MEDLINE(R)	MEDLINE	Efficacy and safety of amphotericin B lipid complex injection (ABLC) in solid-organ transplant recipients with invasive fungal infections.	Clinical Transplantation. 14(4 Pt 1):329-39, 2000 Aug.	Linden P Williams P Chan KM	Linden, P. Department of Anesthesiology and Medicine, University of Pittsburgh Medical Center, PA 15213-2582, USA. pkl@med.pitt.edu		BACKGROUND: Fungal infections following solid-organ transplantation are a major source of morbidity and mortality. This report describes the efficacy and safety of Amphotericin B Lipid Complex Injection (ABLC) in solid-organ transplant recipients. METHODS: Three open-label, second-line treatment studies evaluated ABLC as a treatment for severe, life-threatening mycoses in patients who were refrac…	Journal Article Research Support, Non-U.S. Gov't	2000
Ovid Technologies	Embase	Embase	Incidence and risk factors of probable and proven invasive fungal infection in adult patients receiving allogeneic hematopoietic stem cell transplantation.	Journal of Microbiology, Immunology and Infection. 49(4) (pp 567-574), 2016. Date of Publication: 01 Aug 2016.	Liu Y.-C. Chien S.-H. Fan N.-W. Hu M.-H. Gau J.-P. Liu C.-J. Yu Y.-B. Liu C.-Y. Hsiao L.-T. Liu J.-H. Chiou T.-J. Chen P.-M. Tzeng C.-H.	(Liu) Department of Medicine of Yang-Ming Branch, Taipei City Hospital, Taiwan (Republic of China) (Liu, Chien, Hu, Gau, Liu, Yu, Liu, Hsiao, Liu, Chiou, Chen, Tzeng) Division of Hematology and Oncology, Department of Medicine, Taipei Veterans General Hospital, Taipei, Taiwan (Republic of China) (Liu, Chien, Fan, Gau, Liu, Yu, Liu, Hsiao, Liu, Chiou, Chen, Tzeng) Faculty of Medicine, National Yan…	Elsevier Ltd	Background To investigate the incidence and risk factors for the occurrence of proven or probable invasive fungal infection (IFI) in adult patients receiving allogeneic hematopoietic stem cell transplantation (HSCT). Methods We retrospectively analyzed 421 patients undergoing HSCT between 2002 and 2013 in our hospital. The risk factors for the occurrence of IFI were analyzed using Cox regression …	Article	2016
Ovid Technologies	Embase	Embase	Fluconazole versus micafungin for initial antifungal prophylaxis against Candida in pancreas transplant recipients: A comparative study of two consecutive periods.	Mycoses. 65(5) (pp 517-525), 2022. Date of Publication: May 2022.	Lopez-Medrano F. Munoz de la Espada M. Perez-Jacoiste Asin M.A. Fernandez-Ruiz M. Herrero-Martinez J.M. Alonso-Carrillo J. San Juan R. Rodriguez-Goncer I. Andres A. Gonzalez E. Manrique A. Justo I. Marcacuzco A. Loinaz C. Jimenez C. Lumbreras C. Aguado J.M.	(Lopez-Medrano, Munoz de la Espada, Perez-Jacoiste Asin, Fernandez-Ruiz, Herrero-Martinez, Alonso-Carrillo, San Juan, Rodriguez-Goncer, Aguado) Unit of Infectious Diseases, Hospital Universitario "12 de Octubre", Instituto de Investigacion Sanitaria Hospital "12 de Octubre" (imas12), Madrid, Spain (Lopez-Medrano, Fernandez-Ruiz, San Juan, Lumbreras, Aguado) Centro de Investigacion Biomedica en Re…	John Wiley and Sons Inc	Background: Invasive fungal infection, particularly intraabdominal candidiasis, exerts a negative impact on the outcome of pancreas transplant recipients (PTRs). Optimal antifungal prophylaxis in this context remains unclear. Method(s): We performed a single-centre retrospective study to compare the incidence of invasive candidiasis during the first 6 post-transplant months in a cohort of 218 PTR…	Article	2022
Ovid Technologies	Embase	Embase	Nivolumab and interferon-gamma rescue therapy to control mixed mould and bacterial superinfection after necrotizing fasciitis and septic shock.	Medical Mycology Case Reports. 37 (pp 19-22), 2022. Date of Publication: September 2022.	Lukaszewicz A.-C. Venet F. Boibieux A. Lherm M. Devigne B. Monneret G.	(Lukaszewicz, Devigne) Hospices Civils de Lyon, Hopital Edouard Herriot, Service d'anesthesie-reanimation, Lyon 69437, France (Lukaszewicz, Venet, Monneret) EA 7426 << Pathophysiology of Injury-Induced Immunosuppression >> (Universite Claude Bernard Lyon 1 -Hospices Civils de Lyon - bioMerieux), Hopital Edouard Herriot, Lyon 69437, France (Venet, Monneret) Hospices Civils de Lyon, Hopital Edouard…	Elsevier B.V.	Immunosuppression is a major feature of septic shock and patients are at increased risk for opportunistic infections. We describe a successful use of immunostimulation to treat mixed mould and bacterial superinfection in a previously healthy 38-year-old female patient admitted for severe extensive fasciitis. Interferon gamma associated with nivolumab reversed successfully deactivation of immune c…	Article	2022
Ovid Technologies	Ovid MEDLINE(R)	MEDLINE	Galactomannan and computed tomography-based preemptive antifungal therapy in neutropenic patients at high risk for invasive fungal infection: a prospective feasibility study.	Clinical Infectious Diseases. 41(9):1242-50, 2005 Nov 01.	Maertens J Theunissen K Verhoef G Verschakelen J Lagrou K Verbeken E Wilmer A Verhaegen J Boogaerts M Van Eldere J	Maertens, Johan. Department of Hematology, University Hospital Gasthuisberg, Leuven, Belgium. johan.maertens@uz.kuleuven.ac.be		BACKGROUND: Empirical antifungal therapy is the standard treatment for persistent or relapsing antibiotic-resistant neutropenic fever. However, overtreatment resulting in increased toxicity and treatment-related cost is a major shortcoming of such therapy. We assessed the feasibility of a "preemptive" approach based on the incorporation of sensitive, noninvasive diagnostic tests for consecutive h…	Journal Article	2005
Ovid Technologies	Ovid MEDLINE(R)	MEDLINE	Oral voriconazole versus intravenous low dose amphotericin B for primary antifungal prophylaxis in pediatric acute leukemia induction: a prospective, randomized, clinical study.	Journal of Pediatric Hematology/Oncology. 33(8):e333-41, 2011 Dec.	Mandhaniya S Swaroop C Thulkar S Vishnubhatla S Kabra SK Xess I Bakhshi S	Mandhaniya, Sushil. Department of Medical Oncology, Dr. BRA Institute Rotary Cancer Hospital, All India Institute of Medical Sciences, Ansari Nagar, New Delhi, India.		PURPOSE: Invasive fungal infections (IFI) are a major cause of infection-related mortality during induction chemotherapy of acute leukemia (AL) patients. Data on antifungal prophylaxis (AFP) in children are limited by retrospective design, small sample size, and variability of chemotherapy phases having different risk of IFI. There are no data comparing voriconazole versus amphotericin B (AmB) as…	Comparative Study Journal Article Randomized Controlled Trial	2011
Ovid Technologies	Embase	Embase	Epidemiology of invasive fungal infections during induction therapy in adults with acute lymphoblastic leukemia: a GRAALL-2005 study.	Leukemia and Lymphoma. 58(3) (pp 586-593), 2017. Date of Publication: 04 Mar 2017.	Mariette C. Tavernier E. Hocquet D. Huynh A. Isnard F. Legrand F. Lheritier V. Raffoux E. Dombret H. Ifrah N. Cahn J.-Y. Thiebaut A.	(Mariette, Cahn, Thiebaut) Department of Hematology and UMR 5525 CNRS-UJF, University Hospital, Grenoble, France (Tavernier) Department of Hematology Saint-Etienne, University Hospital, Saint-Etienne, France (Hocquet) Infection Control Department, University Hospital, Besancon, France (Huynh) Department of Hematology, University Hospital, Toulouse, France (Isnard) Department of Hematology, Univer…	Taylor and Francis Ltd (E-mail: healthcare.enquiries@informa.com)	Little data have been published concerning invasive fungal infections during treatment of acute lymphoblastic leukemia (ALL). Patients included between May 2006 and October 2012 in the multicenter phase III trial for newly diagnosed ALL (GRAALL-2005) were retrospectively reviewed for the occurrence of IFI using the EORTC modified criteria. These patients did not routinely receive antifungal proph…	Article	2017
Ovid Technologies	Embase	Embase	Voriconazole prophylaxis in children with cancer: Changing outcomes and epidemiology of fungal infections.	Pediatric Infectious Disease Journal. 32(12) (pp e451-e455), 2013. Date of Publication: 2013.	Maron G.M. Hayden R.T. Rodriguez A. Rubnitz J.E. Flynn P.M. Shenep J.L. Knapp K.M.	(Maron, Flynn, Shenep, Knapp) Department of Infectious Diseases, St. Jude Children's Research Hospital, University of Tennessee Health Science Center, 262 Danny Thomas Place, Memphis, TN 38105-3678, United States (Hayden, Rodriguez) Department of Pathology, St. Jude Children's Research Hospital, University of Tennessee Health Science Center, Memphis, TN, United States (Rubnitz) Department of Onco…	Lippincott Williams and Wilkins (530 Walnut Street,P O Box 327, Philadelphia PA 19106-3621, United States)	Background: Invasive mould infections are a significant cause of morbidity and mortality in pediatric cancer patients, particularly in those undergoing aggressive myeloablative chemotherapy. Voriconazole has been described as an appropriate and effective prophylactic agent in adults with cancer. Method(s): We compared the etiology, predisposing factors and outcomes of invasive mould infection in …	Article	2013
Ovid Technologies	Embase	Embase	Head and neck lesions in the immunocompromised host.	European Radiology, Supplement. 14(3) (pp E155-E167), 2004. Date of Publication: 2004.	Marsot-Dupuch K. Quillard J. Meyohas M.C.	(Marsot-Dupuch) Department of Neuroradiology, University Hospital of Bicetre, 78 R. du Gen. Leclerc, 94275 Le Kremlin Bicetre Cedex, France (Quillard) Department of Pathology, University Hospital of Bicetre, 78 R. du Gen. Leclerc, 94275 Le Kremlin Bicetre Cedex, France (Meyohas) Department of Infectious Diseases, University Hospital of Saint Antoine, 184 Rue du Fbg Saint Antoine, 75012 Paris, Fra…	Springer Verlag (Tiergartenstrasse 17, Heidelberg D-69121, Germany)	Head and neck lesions are encountered in more than 40-50% in patients with immunosuppression (HIV-infected individuals, diabetes mellitus, transplant recipients, patients treated with immunosuppressive drugs or post-radiotherapy). The organs affected are the salivary glands, the lymph nodes, the sinonasal tract, the orbits, the temporal bones, and the pharyngo-laryngeal mucosa. They are mainly in…	Article	2004
Ovid Technologies	Embase	Embase	Diagnosis and antimicrobial therapy of lung infiltrates in febrile neutropenic cancer patients.	Current Infectious Disease Reports. 13(6) (pp 510-516), 2011. Date of Publication: December 2011.	Maschmeyer G.	(Maschmeyer) Department of Hematology, Oncology and Palliative Care, Klinikum Ernst von Bergmann, Charlottenstrasse 72, Potsdam 14467, Germany	Current Medicine Group LLC (400 Market St, Ste 700 Philadelphia PA 19106, United States)	Pulmonary infiltrates develop in up to 25% of febrile neutropenic patients and are frequently refractory to broad-spectrum antibacterial therapy. Etiologically, Aspergillus spp., Pneumocystis jiroveci, multi-resistant Gram-negative rods as well as mycobacteria and respiratory viruses may be involved. Taking into account the predominant role of fungal pathogens, typically without microbiological p…	Article	2011
Ovid Technologies	Embase	Embase	Diagnosis and antimicrobial therapy of lung infiltrates in febrile neutropenic patients (allogeneic SCT excluded): Updated guidelines of the Infectious DiseasesWorking Party (AGIHO) of the German Society of Hematology and Medical Oncology (DGHO).	Annals of Oncology. 26(1) (pp 21-33), 2015. Date of Publication: 01 Jan 2015.	Maschmeyer G. Carratala J. Buchheidt D. Hamprecht A. Heussel C.P. Kahl C. Lorenz J. Neumann S. Rieger C. Ruhnke M. Salwender H. Schmidt-Hieber M. Azoulay E.	(Maschmeyer) Department of Hematology, Oncology and Palliative Care, Klinikum Ernst von Bergmann, Potsdam, Germany (Carratala) Department of Infectious Diseases, Bellvitge University Hospital, University of Barcelona, Barcelona, Spain (Buchheidt) Department of Hematology and Oncology, Mannheim University Hospital, Mannheim, Germany (Hamprecht) Institution for Medical Microbiology, Immunology and …	Oxford University Press (E-mail: jnl.info@oup.co.uk)	Up to 25% of patients with profound neutropenia lasting for > 10 days develop lung infiltrates, which frequently do not respond to broad-spectrum antibacterial therapy. While a causative pathogen remains undetected in the majority of cases, Aspergillus spp., Pneumocystis jirovecii, multi-resistant Gram-negative pathogens, mycobacteria or respiratory viruses may be involved. In at-risk patients wh…	Article	2015
Ovid Technologies	Embase	Embase	How to treat fungal infections in ICU patients.	BMC Infectious Diseases. 15(1) (no pagination), 2015. Article Number: 205. Date of Publication: May 02, 2015.	Matthaiou D.K. Christodoulopoulou T. Dimopoulos G.	(Matthaiou, Christodoulopoulou, Dimopoulos) University Hospital ATTIKON, Medical School, University of Athens, Department of Critical Care, 1 Rimini str, Haidari-Athens 12462, Greece	BioMed Central Ltd. (E-mail: info@biomedcentral.com)	Fungal infections represent a major burden in the critical care setting with increasing morbidity and mortality. Candidiasis is the leading cause of such infections, with C. albicans being the most common causative agent, followed by Aspergillosis and Mucormycosis. The diagnosis of such infections is cumbersome requiring increased clinical vigilance and extensive laboratory testing, including rad…	Article	2015
Ovid Technologies	Embase	Embase	Exophiala jeanselmei and rhizopus oryzae co-infection post renal transplant.	Journal of Clinical and Diagnostic Research. 13(6) (pp DD01-DD03), 2019. Date of Publication: June 2019.	Meena S. Singh G. Pandey M. Xess I.	(Meena, Singh, Pandey, Xess) Department of Microbiology, AIIMS, Delhi, India	Journal of Clinical and Diagnostic Research (No 3, 1/9 Roop Nagar,GT Karnal Road, Delhi 110007, India)	Invasive fungal infections are associated with morbidity and mortality in immunocompromised patients. Dematiaceous fungi are being increasingly recognised as human pathogens, particularly in transplant recipients. However, most cases of dematiaceous fungus infections after organ transplantation have been reported as sole aetiological agents. We report a case of fatal, disseminated phaeohyphomycos…	Article	2019
Ovid Technologies	Embase	Embase	Extracorporeal membrane oxygenation as a rescue therapy for leukaemic children with pulmonary failure.	British Journal of Haematology. 148(1) (pp 126-131), 2010. Date of Publication: January 2010.	Meister B. Zelger B. Kropshofer G. Klein-Franke A. Crazzolara R. Fruhwirth M. Neu N.	(Meister, Kropshofer, Klein-Franke, Crazzolara) Department of Paediatrics, Innsbruck Medical University, Anichstrasse 35, 6020 Innsbruck, Austria (Zelger) Institute of Pathology, Medical University of Innsbruck, Innsbruck, Austria (Fruhwirth, Neu) Department of Paediatrics, Paediatric Intensive Care Unit, Medical University of Innsbruck, Innsbruck, Austria	Blackwell Publishing Ltd (9600 Garsington Road, Oxford OX4 2XG, United Kingdom)	In patients with leukaemia, acute respiratory distress syndrome (ARDS) secondary to intensified chemotherapy-induced immunosuppression is a devastating disorder resulting in high morbidity and mortality. Compared to standard indications for extracorporeal membrane oxygenation (ECMO), cytopenia further increases the risks of infection and bleeding. We describe the use of ECMO in four children with…	Article	2010
Ovid Technologies	Embase	Embase	Perioperative anesthetic concerns in postcovid mucormycosis patients posted for surgical intervention: An observational Study.	Saudi Journal of Anaesthesia. 16(2) (pp 176-181), 2022. Date of Publication: April-June 2022.	Misra S. Rastogi S. Malviya D. Gupta R. Yadav S. Alam S.	(Misra, Rastogi, Malviya, Gupta, Yadav, Alam) Department of Anesthesiology and Critical Care, Dr. Ram Manohar Lohia Institute of Medical Sciences, Uttar Pradesh, Lucknow 226010, India	Wolters Kluwer Medknow Publications	Background: COVID 19 pandemic caused by severe acute respiratory syndrome coronavirus -2 has proven to be the deadliest pandemic till date. Multiple covid waves have hit people hard on each part of the continent throughout the world. The second wave in India turned out to be highly infectious and virulent. Sudden surge in cases of mucormycosis after recovery of COVID surprised many clinician. Muc…	Article	2022
Ovid Technologies	Embase	Embase	Two for the price of one: Emerging carbapenemases in a returning traveller to New York City.	BMJ Case Reports. 2018 (no pagination), 2018. Article Number: bcr-2018-225440. Date of Publication: 2018.	Mittal J. Szymczak W.A. Guo Y. Levi M.H. Chen L. Kreiswirth B.N. Riska P.F. Nori P.	(Mittal, Szymczak, Guo, Levi, Riska, Nori) Albert Einstein College of Medicine, Montefiore Medical Center, Bronx, NY, United States (Chen, Kreiswirth) Public Health Research Institute Center, NJMS-Rutgers University, Newark, NJ, United States	BMJ Publishing Group (E-mail: subscriptions@bmjgroup.com)	We report a case of a complex orthopaedic infection in a patient returning to New York City from Bangladesh where he was involved in a serious motor vehicle accident. He developed extensive osteomyelitis with a carbapenem-resistant Klebsiella pneumoniae. The isolate was unique due to the coexistence of New Delhi metallo-beta-lactamase-1 and Oxacillinase type-181 carbapenemases, which are relative…	Article	2018
Ovid Technologies	Embase	Embase	Antifungal strategies for managing invasive aspergillosis: The prospects for a pre-emptive treatment strategy.	Medical Mycology. 44(SUPPL. 1) (pp 333-348), 2006. Date of Publication: September 2006.	Morrissey C.O. Slavin M.A.	(Morrissey) Infectious Diseases Unit, Alfred Hospital, Melbourne, VIC, Australia (Morrissey) Department of Medicine, Monash University, Melbourne, VIC, Australia (Morrissey, Slavin) The Macfarlane Burnet Institute for Medical Research and Public Health, Melbourne, VIC, Australia (Slavin) Department of Infectious Diseases, Peter MacCallum Cancer Centre, Melbourne, VIC, Australia (Slavin) Centre fo…	Informa Healthcare (69-77 Paul Street, London EC2A 4LQ, United Kingdom)	Invasive Aspergillosis (IA) is now the leading infectious cause of mortality in patients with haematological malignancies. Studies have identified those patient groups and the time-periods associated with high-risk for IA. The current management strategies for IA include prophylaxis and empiric antifungal therapy (EAFT). The rationale for prophylaxis in high-risk patients exists. However toxiciti…	Article	2006
Ovid Technologies	Embase	Embase	Epidemiology and outcome of invasive fungal infections in solid organ transplant recipients.	Transplant Infectious Disease. 12(3) (pp 220-229), 2010. Date of Publication: June 2010.	Neofytos D. Fishman J.A. Horn D. Anaissie E. Chang C.-H. Olyaei A. Pfaller M. Steinbach W.J. Webster K.M. Marr K.A.	(Neofytos, Marr) Division of Infectious Diseases, School of Medicine, Johns Hopkins University, 1830 E.Monument St., Baltimore, MD 21205, United States (Neofytos, Horn) Thomas Jefferson University Hospital, Philadelphia, PA, United States (Fishman) Massachusetts General Hospital, Harvard Medical School, Boston, MA, United States (Anaissie) University of Arkansas for Medical Sciences, Little Rock,…	Blackwell Publishing Ltd	Contemporary epidemiology and outcomes of invasive fungal infections (IFIs) in solid organ transplant (SOT) recipients are not well described. From March 2004 through September 2007, proven and probable IFIs were prospectively identified in 17 transplant centers in the United States. A total 429 adult SOT recipients with 515 IFIs were identified; 362 patients received a single and 67 patients rec…	Article	2010
Ovid Technologies	Embase	Embase	Invasive aspergillosis in solid organ transplant patients: diagnosis, prophylaxis, treatment, and assessment of response.	BMC Infectious Diseases. 21(1) (no pagination), 2021. Article Number: 296. Date of Publication: December 2021.	Neofytos D. Garcia-Vidal C. Lamoth F. Lichtenstern C. Perrella A. Vehreschild J.J.	(Neofytos) Service des Maladies Infectieuses, Hopitaux Universitaires de Geneve, Rue Gabrielle-Perret-Gentil 4, Geneva, Switzerland (Garcia-Vidal) Servicio de Enfermedades Infecciosas, Hospital Clinic de Barcelona-IDIBAPS, Universitat de Barcelona, FungiCLINIC Research group (AGAUR), Barcelona, Spain (Lamoth) Infectious Diseases Service, Department of Medicine, Lausanne University Hospital, Lausa…	BioMed Central Ltd	Background: Invasive aspergillosis (IA) is a rare complication in solid organ transplant (SOT) recipients. Although IA has significant implications on graft and patient survival, data on diagnosis and management of this infection in SOT recipients are still limited. Method(s): Discussion of current practices and limitations in the diagnosis, prophylaxis, and treatment of IA and proposal of means …	Article	2021
Ovid Technologies	Embase	Embase	Epidemiology, outcomes, and mortality predictors of invasive mold infections among transplant recipients: A 10-year, single-center experience.	Transplant Infectious Disease. 15(3) (pp 233-242), 2013. Date of Publication: June 2013.	Neofytos D. Treadway S. Ostrander D. Alonso C.D. Dierberg K.L. Nussenblatt V. Durand C.M. Thompson C.B. Marr K.A.	(Neofytos, Treadway, Ostrander, Alonso, Dierberg, Nussenblatt, Durand, Marr) Department of Medicine, The Johns Hopkins Hospital, Baltimore, MD, United States (Alonso) Department of Medicine, Beth Israel Deaconess Medical Center, Boston, MA, United States (Thompson) The Johns Hopkins Bloomberg School of Public Health, Biostatistics Center, Baltimore, MD, United States (Marr) Department of Oncology…	Blackwell Publishing Ltd (9600 Garsington Road, Oxford OX4 2XG, United Kingdom)	Background: The epidemiology of invasive mold infections (IMI) in transplant recipients differs based on geography, hosts, preventative strategies, and methods of diagnosis. Method(s): We conducted a retrospective observational study to evaluate the epidemiology of proven and probable IMI, using prior definitions, among all adult hematopoietic stem cell transplant (HSCT) and solid organ transplan…	Article	2013
Ovid Technologies	Embase	Embase	Recent studies on invasive fungal diseases in children and adolescents: An update.	Current Fungal Infection Reports. 8(1) (pp 56-66), 2014. Date of Publication: March 2014.	Nieves D.J. Arrieta A.C.	(Nieves, Arrieta) Pediatric Infectious Diseases, CHOC Children's Hospital, University of California Irvine School of Medicine, 1201 W. La Veta Ave., Orange, CA 92868, United States	Current Medicine Group LLC 1	The improved survival of fragile pediatric hosts such as those afflicted with primary or acquired immune deficiencies, prematurity, and surgical pathology - mainly gastrointestinal and trauma - has resulted in an increased number of children susceptible to invasive fungal infections. These infections are associated with significant morbidity and mortality. Newer, safer antifungal agents allow for…	Article	2014
Ovid Technologies	Embase	Embase	Utility of percutaneous lung biopsy for diagnosing filamentous fungal infections in hematologic malignancies.	Haematologica. 88(12) (pp 1405-1409), 2003. Date of Publication: December 2003.	Nosari A. Anghilieri M. Carrafiello G. Guffanti C. Marbello L. Montillo M. Muti G. Ribera S. Vanzulli A. Nichelatti M. Morra E.	(Nosari, Anghilieri, Marbello, Montillo, Muti, Ribera, Nichelatti, Morra) Dept. of Hematology, Niguarda Ca' Granda Hospital, Milan, Italy (Guffanti) Dept. of Pathology, Niguarda Ca' Granda Hospital, Milan, Italy (Carrafiello, Vanzulli) Dept. of Radiology, Niguarda Ca' Granda Hospital, Milan, Italy (Nosari) Division of Haematology, Dept. of Oncology and Hematology, Niguarda Ca' Granda Hospital, Pi…	Ferrata Storti Foundation (Via G. Belli 4, Pavia 27100, Italy)	Background and Objectives. The incidence of invasive filamentous fungal infections in hematologic patients is increasing as a consequence of high dose chemotherapy and bone marrow transplant procedures. Mortality is usually very high. The diagnosis is often difficult and yet a fast, accurate diagnosis is of fundamental importance for treating the infection and planning subsequent management of th…	Article	2003
Ovid Technologies	Embase	Embase	Head and Neck Surgery During COVID-19 Pandemic: Experience from a Tertiary Care in India.	Indian Journal of Surgical Oncology. 12(Supplement 2) (pp 279-289), 2021. Date of Publication: December 2021.	Panda S. Vig S. Singh C.A. Konkimalla A. Thakar A. Sakthivel P. Sikka K. Kumar R. Bhatnagar S. Mohan A. Tiwari P. Meena V.P. Garg R.K. Bollu S. Thakur K.	(Panda, Singh, Konkimalla, Thakar, Sakthivel, Sikka, Kumar, Bollu, Thakur) Department of Otorhinolaryngology and,Head and Neck Surgery, All India Institute of Medical Sciences, New Delhi 110029, India (Vig, Bhatnagar) Department of Onco-Anesthesia, Pain and Palliative Medicine, All India Institute of Medical Sciences, New Delhi, India (Mohan, Tiwari) Department of Pulmonary Medicine, All India In…	Springer	Head and neck pathologies requiring surgical intervention are considered a high-risk subsite in the context of COVID-19 pandemic by virtue of its close proximity to the mucosa of the upper aerodigestive tract. Retrospective review of all head and neck surgical procedures is undertaken during the pandemic from 23rd April 2020 to 30th September 2020. One hundred procedures were performed on 98 pati…	Article	2021
Ovid Technologies	Embase	Embase	Risk factors for early invasive fungal infections in paediatric liver transplant recipients.	Mycoses. 61(9) (pp 639-645), 2018. Date of Publication: September 2018.	Pasternak Y. Rubin S. Bilavsky E. Mozer-Glassberg Y. Levy I. Nahum E. Rom E. Gurevich M. Ben-Zvi H. Ashkenazi-Hoffnung L.	(Pasternak, Rubin) Department of Pediatrics A, Schneider Children's Medical Center, Petach Tikva, Israel (Pasternak, Rubin, Bilavsky, Mozer-Glassberg, Levy, Nahum, Rom, Gurevich, Ashkenazi-Hoffnung) Sackler Faculty of Medicine, Tel Aviv University, Tel Aviv, Israel (Bilavsky, Rom) Department of Pediatrics C, Schneider Children's Medical Center, Petach Tikva, Israel (Mozer-Glassberg) Institute of …	Blackwell Publishing Ltd	Invasive fungal infections (IFIs) postliver transplantation are a frequent cause of morbidity and mortality; however, studies reporting on these infections in the paediatric population are scarce. To investigate the incidence and risk factors of IFIs in paediatric liver transplant recipients during the early posttransplantation period (<=3 months). Data were collected for all paediatric liver tra…	Article	2018
Ovid Technologies	Embase	Embase	The Impact of Antifungal Prophylaxis in Lung Transplant Recipients.	Annals of the American Thoracic Society. 18(3) (pp 468-476), 2021. Date of Publication: March 2021.	Pennington K.M. Dykhoff H.J. Yao X. Sangaralingham L.R. Shah N.D. Peters S.G. Barreto J.N. Razonable R.R. Kennedy C.C.	(Pennington, Peters, Kennedy) Division of Pulmonary and Critical Care Medicine, Department of Medicine, Rochester, MN, United States (Pennington, Dykhoff, Yao, Sangaralingham, Shah, Kennedy) Robert D. and Patricia E. Kern Center for the Science of Healthcare Delivery, Rochester, MN, United States (Yao, Shah) Department of Health Sciences Research, Rochester, MN, United States (Yao) Department of …	American Thoracic Society	Rationale: Many lung transplant centers prescribe antifungal medications after transplantation to prevent invasive fungal infections (IFIs); however, the effectiveness of antifungal prophylaxis at reducing the risk of all-cause mortality or IFI has not been established. Objective(s): We aimed to evaluate the effect of antifungal prophylaxis on all-cause mortality and IFI in lung transplant patien…	Article	2021
Ovid Technologies	Embase	Embase	The Nationwide Austrian Aspergillus Registry: A prospective data collection on epidemiology, therapy and outcome of invasive mould infections in immunocompromised and/or immunosuppressed patients.	International Journal of Antimicrobial Agents. 36(6) (pp 531-536), 2010. Date of Publication: December 2010.	Perkhofer S. Lass-Florl C. Hell M. Russ G. Krause R. Honigl M. Geltner C. uberger J. Gastl G. Mitterbauer M. Willinger B. Knobl P. Resch G. Waldner R. Makrai A. Hartmann G. Girschikofsky M. Greil R.	(Perkhofer, Lass-Florl) Division of Hygiene and Medical Microbiology, Innsbruck Medical University, Fritz Pregl Str. 3/III, 6020 Innsbruck, Austria (Hell) Hospital Hygiene, Medical University of Salzburg, Salzburg, Austria (Russ, Greil) IIIrd Med. Dept. with Hematolog, Med. Oncology, Hemostaseology, Rheumatology and Infectious Diseases, Laboratory of Immunological and Molecular Cancer Research, P…	Elsevier (P.O. Box 211, Amsterdam 1000 AE, Netherlands)	A prospective, observational, multicentre study was performed to assess the incidence, diagnosis, epidemiology and outcome of invasive mould infections (IMIs) reported to the Nationwide Austrian Aspergillus Registry. In total, 186 cases were recorded, corresponding to an annual incidence of 42 cases/1000 patients at risk or 2.36 cases/100. 000 inhabitants. Patients with acute myelogenous leukaemi…	Article	2010
Ovid Technologies	Embase	Embase	Prevention of infection in cancer patients.	Cancer Treatment and Research. 161 (pp 485-511), 2014. Date of Publication: 2014.	Pomakova D. Segal B.H.	(Pomakova) School of Medicine and Biomedical Sciences, University of Buffalo School of Medicine, Buffalo, NY, United States (Segal) Department of Immunology Roswell Park Cancer Institute, University at Buffalo School of Medicine, Division of Infectious Diseases, Elm and Carlton Streets, NY 14263, United States	Kluwer Academic Publishers	Patients with cancer vary regarding the nature and level of immunocompromise. Both the underlying malignancy and therapy can influence risk of infectious complications. Therefore, decisions about antimicrobial prophylaxis must be guided by a number of factors: (1) the risk of infection; (2) the potential severity of infection and the likelihood of response to therapy; and (3) the safety and effic…	Article	2014
Ovid Technologies	Embase	Embase	Time versus tissue: Timely identification of Scedosporium Rhinosinusitis in a post-COVID-19 case by MALDI-TOF MS leading to successful management.	Medical Journal Armed Forces India. 78(3) (pp 360-364), 2022. Date of Publication: July 2022.	Rai P. Singh A.K. Anand K.B. Singh S.P. Tomar K.	(Rai) Resident, Department of Microbiology, Armed Forces Medical College, Pune, India (Singh) Resident, Department of Oral Maxillo Facial Surgery, Armed Forces Medical College, Pune, India (Anand) Associate Professor, Department of Microbiology, Armed Forces Medical College, Pune, India (Singh) Professor & Head, Department of Microbiology, Armed Forces Medical College, Pune, India (Tomar) Associa…	Elsevier B.V.	COVID-19 (Coronavirus Disease 2019), illness with associated comorbidities and corticosteroid therapy makes the host immunocompromised and prone to opportunistic microbial infections. As the world continues to struggle with the pandemic of COVID-19, an increase in cases of opportunistic fungal infections have been reported from all over the world during the second wave of COVID-19 like aspergillo…	Article	2022
Ovid Technologies	Embase	Embase	Fungal infections of the central nervous system in HIV-negative patients: Experience from a tertiary referral center of South India.	Annals of Indian Academy of Neurology. 13(2) (pp 112-116), 2010. Date of Publication: 01 Apr 2010.	Ramesha K.N. Kate M.P. Kesavadas C. Radhakrishnan V.V. Nair S. Thomas S.V.	(Ramesha, Kate, Thomas) Department of Neurology, Sree Chitra Tirunal Institute for Medical Sciences and Technology, Trivandrum-695 011, India (Kesavadas) Department of Neuroradiology, Sree Chitra Tirunal Institute for Medical Sciences and Technology, Trivandrum-695 011, India (Radhakrishnan) Department of Neuropatholgy, Sree Chitra Tirunal Institute for Medical Sciences and Technology, Trivandrum…	Medknow Publications and Media Pvt. Ltd (B9, Kanara Business Centre, off Link Road, Ghatkopar (E), Mumbai 400 075, India)	Objective: To describe the clinical, radiological, and cerebrovascular fluid (CSF) findings and the outcome of microbiologically or histopathologically proven fungal infections of the central nervous system (CNS) in HIV-negative patients. Methodology and Results: We identified definite cases of CNS mycosis by screening the medical records of our institute for the period 2000-2008. The clinical an…	Article	2010
Ovid Technologies	Embase	Embase	Retrospective analysis of opportunistic brain abscesses in patients with hematologic malignancies.	Infectious Diseases in Clinical Practice. 22(2) (pp 96-103), 2014. Date of Publication: March 2014.	Raturi R. Palacio C. Baluch A. Vargas J. Kenney P. Greene J.N.	(Raturi, Greene) University of South Florida College of Medicine, United States (Palacio, Baluch, Kenney, Greene) H. Lee Moffitt Cancer Center and Research Institute, United States (Palacio) Department of Internal and Hospital Medicine, United States (Baluch, Kenney) Division of Infectious Diseases, University of South Florida College of Medicine, Tampa, FL, United States (Vargas) Hisponoamerican…	Lippincott Williams and Wilkins (530 Walnut Street,P O Box 327, Philadelphia PA 19106-3621, United States)	BACKGROUND: Patients with hematologic malignancies have a high rate of opportunistic infections (OIs) with pathogens that could lead to the formation of brain abscesses. Nocardia, toxoplasmosis, Aspergillus, zygomycetes and Fusarium are a few of these organisms, which may be increasing in prevalence. Several immunologic defects such as severe neutropenia (absolute neutrophil count < 500), impaire…	Article	2014
Ovid Technologies	Embase	Embase	Breakthrough fungal infections in patients with leukemia receiving isavuconazole.	Clinical Infectious Diseases. 67(10) (pp 1610-1613), 2018. Date of Publication: 30 Oct 2018.	Rausch C.R. Dipippo A.J. Bose P. Kontoyiannis D.P.	(Rausch, Dipippo) Division of Pharmacy, University of Texas, MD Anderson Cancer Center, Houston, United States (Bose) Departments of Leukemia, University of Texas, MD Anderson Cancer Center, Houston, United States (Kontoyiannis) Infectious Diseases, University of Texas, MD Anderson Cancer Center, Houston, United States	Oxford University Press	We retrospectively assessed breakthrough invasive fungal infections (b-IFIs) in 100 consecutive patients with leukemia receiving single-agent isavuconazole; 13 had documented b-IFIs (candidiasis in 6, mucormycosis in 4). All b-IFIs were observed in patients with prolonged neutropenia and active leukemia.Copyright © The Author(s) 2018. Published by Oxford University Press for the Infectious Diseas…	Article	2018
Ovid Technologies	Embase	Embase	Application of low-cost fused deposition modeling additive manufacturing rapid anatomic models in patients with rhino-cerebral mucormycosis treated with maxillectomy.	European Journal of Plastic Surgery. 42(3) (pp 299-304), 2019. Date of Publication: 01 Jun 2019.	Rendon-Medina M.A. Hanson-Viana E. Palacios-Juarez J. Sandoval-Rodriguez J.I.	(Rendon-Medina, Palacios-Juarez) Hospital Regional de Alta Especialidad de Ixtapaluca, Department of Plastic and Reconstructive Surgery, Carretera Federal Mexico - Puebla Km. 34.5, Pueblo de Zoquiapan, Ixtapaluca 56530, Mexico (Hanson-Viana) General Hospital of Mexico "Eduardo Liceaga", Department of Surgery, Dr. Balmis No. 148, Col Doctores Cuauhtemcoc, Mexico City 06720, Mexico (Sandoval-Rodrig…	Springer Verlag (E-mail: service@springer.de)	Mucormycosis is a fungal infection mainly of immunocompromised patients. It has many clinical manifestations depending on the system that is affected. Rhinocerebral mucormycosis and pulmonary infection are the most common. In this pathology, the fungi invade the endothelium of the blood vessels with partial or total obliteration, with tissue ischemia and necrosis. The initial symptoms are unspeci…	Article	2019
Ovid Technologies	Embase	Embase	Rare and unusual presentation of Cladophialophora infection in a pulmonary transplant cystic fibrosis patient.	Transplant Infectious Disease. 19(6) (no pagination), 2017. Article Number: e12789. Date of Publication: December 2017.	Reynaud Q. Dupont D. Nove-Josserand R. Durupt S. Persat F. Ader F. Grenet D. Durieu I.	(Reynaud, Nove-Josserand, Durupt, Durieu) Cystic Fibrosis Adult Referral Care Center, Department of Internal Medicine, Hospices Civils de Lyon, Universite de Lyon, Lyon, France (Dupont, Persat) Institut de Parasitologie et de Mycologie medicale, Hospices Civils de Lyon, Lyon, France (Ader) Service de Maladie Infectieuses et Tropicales, Hospices Civils de Lyon, Lyon, France (Grenet) Service de Pne…	Blackwell Publishing Inc. (E-mail: subscrip@blackwellpub.com)	A 35-year-old woman with severe cystic fibrosis was admitted for sudden loss of strength in both legs, revealing a myelitis. The medullary lesion biopsy revealed phaeohyphomycosis caused by Cladophialophora species. Myelitis caused by Cladophialophora bantiana is a rare disease associated with high mortality.Copyright © 2017 John Wiley & Sons A/S. Published by John Wiley & Sons Ltd	Article	2017
Ovid Technologies	Embase	Embase	Fungal infections associated with travel.	Current Fungal Infection Reports. 7(4) (pp 311-319), 2013. Date of Publication: December 2013.	Richaud C. Lebeaux D. Lortholary O.	(Richaud, Lebeaux, Lortholary) Sorbonne Paris Cite, AP-HP, Universite Paris Descartes, Paris, France (Lortholary) Centre National de Reference Mycoses Invasives et Antifongiques, CNRS URA3012, Institut Pasteur, Paris, France (Lebeaux) Hopital Necker Enfants Malades, Centre d'Infectiologie Necker-Pasteur, 149, Rue de Sevres, 75743 Paris Cedex 15, France	Current Medicine Group LLC (400 Market St, Ste 700 Philadelphia PA 19106, United States)	International travel is increasing. As fungal infections associated with travel are rare diseases, they are often underestimated and misdiagnosed. Thus, updated knowledge in this area is of key importance for physicians not only for pretravel counselling but also for the management of patients upon their return. We present an update of data published in 2012 and 2013. We present an overview of ep…	Article	2013
Ovid Technologies	Embase	Embase	Invasive fungal diseases before and after allogeneic hematopoietic stem cell transplantation in children and adults with relapsed/refractory hodgkin's lymphoma.	Cellular Therapy and Transplantation. 8(3) (pp 104-106), 2019. Date of Publication: 2019.	Rogacheva Y.A. Popova M.O. Volkova A.G. Markova I.V. Shvetsov A.N. Nikolaev I.Y. Goloshchapov O.V. Ignatieva S.M. Bogomolova T.S. Kozlov A.V. Lepik K.V. Zalyalov Y.R. Stelmakh L.V. Gevorgian A.G. Beynarovich A.V. Borzenkova E.S. Darskaya E.I. Kondakova E.V. Mikhailova N.B. Vladovskaya M.D. Bondarenko S.N. Moiseev I.S. Zubarovskaya L.S. Klimko N.N. Afanasyev B.V.	(Rogacheva, Popova, Volkova, Markova, Shvetsov, Nikolaev, Goloshchapov, Kozlov, Lepik, Zalyalov, Stelmakh, Gevorgian, Beynarovich, Borzenkova, Darskaya, Kondakova, Mikhailova, Vladovskaya, Bondarenko, Moiseev, Zubarovskaya, Klimko, Afanasyev) Raisa Gorbacheva Memorial Research Institute of Pediatric Oncology, Hematology and Transplantation, Pavlov First Saint Petersburg State Medical University, …	Universitatsklinikum Hamburg - Eppendorf (Martinistr. 52, Hamburg 20246, Germany)	Introduction There is only limited number of publications concerning invasive fungal disease (IFD) in lymphoma patients, especially, after allo-HSCT. There are no data about outcomes of allo-HSCT in lymphoma patients with prior IFD. This study focuses on epidemiology of IFD detected before and after allo-HSCT in children and adults with Hodgkin's lymphoma (HL). Patients and methods A single-cente…	Note	2019
Ovid Technologies	Ovid MEDLINE(R)	MEDLINE	Comparing the profile of respiratory fungal pathogens amongst immunocompetent and immunocompromised hosts, their susceptibility pattern and correlation of various opportunistic respiratory fungal infections and their progression in relation to the CD4+T-cell counts.	Indian Journal of Medical Microbiology. 36(3):408-415, 2018 Jul-Sep.	Roohani AH Fatima N Shameem M Khan HM Khan PA Akhtar A	Roohani, Asma Husein. Department of Microbiology, JNMC, AMU, Aligarh, Uttar Pradesh, India. Fatima, Nazish. Department of Microbiology, JNMC, AMU, Aligarh, Uttar Pradesh, India. Shameem, Mohammad. Department of TB Chest and Respiratory Disease, JNMC, AMU, Aligarh, Uttar Pradesh, India. Khan, Haris Manzoor. Department of Microbiology, JNMC, AMU, Aligarh, Uttar Pradesh, India. Khan, Parvez Anwar. D…		INTRODUCTION: Invasive fungal infections are increasingly common in the nosocomial setting. MATERIALS AND METHODS: The patients were divided into two groups immunocompetent and immunocompromised that is, patients with significant neutropenia <500 neutrophils/mul for longer than 10 days. microscopy, culture, identification of isolates were done and some specilised tests on serum and BAL for antige…	Journal Article	2018
Ovid Technologies	Embase	Embase	Sequential systematic anti-mold prophylaxis with micafungin and voriconazole results in very low incidence of invasive mold infections in patients undergoing allogeneic hematopoietic stem cell transplantation.	Transplant Infectious Disease. 20(4) (no pagination), 2018. Article Number: e12897. Date of Publication: August 2018.	Rosillo C. Avila A.M. Huang Y.-T. Devlin S. Cho C. Montoro J. Maloy M.A. Papanicolaou G.A. Barba P. Perales M.-A.	(Rosillo, Avila, Cho, Montoro, Maloy, Barba, Perales) Department of Medicine, Adult Bone Marrow Transplant Service, Memorial Sloan Kettering Cancer Center, New York, NY, United States (Rosillo) Hospital Clinic, Universitat de Barcelona, Barcelona, Spain (Avila) La Sabana School of Medicine, Bogota, Colombia (Huang, Papanicolaou) Department of Medicine, Infectious Disease Service, Memorial Sloan K…	Blackwell Publishing Inc. (E-mail: subscrip@blackwellpub.com)	Recipients of allogeneic hematopoietic stem cell transplantation (allo-HSCT) are at high risk for invasive mold infections (IMI). The goal of the study is to describe the incidence and outcome of IMI in patients after allo-HSCT in a large cohort of patients receiving anti-mold prophylaxis. We conducted a retrospective review of 988 consecutive adults who underwent allo-HSCT in our center from 200…	Article	2018
Ovid Technologies	Embase	Embase	Allogenic Hematopoietic Stem Cell Transplantation Is Feasible in Pediatric Patients with an Active or Recently Diagnosed Invasive Fungal Infection.	Transplantation and Cellular Therapy. 27(9) (pp 781.e1-781.e5), 2021. Date of Publication: September 2021.	Rotte L.G.Y. Loeffen Y.G.T. Bierings M.B. Wolfs T.F.W. Lindemans C.A.	(Rotte, Loeffen, Wolfs) Pediatrics, Wilhelmina Children's Hospital, UMC Utrecht, University Utrecht, Utrecht, Netherlands (Bierings, Lindemans) Hematopoietic Stem Cell Transplantation Unit, Princess Maxima Center for Pediatric Oncology, Wilhelmina Children's Hospital, UMC Utrecht, University Utrecht, Utrecht, Netherlands	Elsevier B.V.	Data on the outcome of allogenic hematopoietic stem cell transplantation (HSCT) in pediatric patients with a history of invasive fungal infection (IFI) are limited. The aim of this study was to report on the feasibility and outcome of allogenic HSCT in pediatric patients with an active or recently diagnosed IFI. In this retrospective, single-center study, 317 children underwent an allogenic HSCT …	Article	2021
Ovid Technologies	Ovid MEDLINE(R)	MEDLINE	Treatment of invasive fungal diseases in cancer patients-Revised 2019 Recommendations of the Infectious Diseases Working Party (AGIHO) of the German Society of Hematology and Oncology (DGHO).	Mycoses. 63(7):653-682, 2020 Jul.	Ruhnke M Cornely OA Schmidt-Hieber M Alakel N Boell B Buchheidt D Christopeit M Hasenkamp J Heinz WJ Hentrich M Karthaus M Koldehoff M Maschmeyer G Panse J Penack O Schleicher J Teschner D Ullmann AJ Vehreschild M von Lilienfeld-Toal M Weissinger F Schwartz S	Ruhnke, Markus. Division of Haematology, Oncology and Palliative Care, Department of Internal Medicine, Evangelisches Klinikum Bethel, Bielefeld, Germany. Cornely, Oliver A. Department I of Internal Medicine, Faculty of Medicine, University of Cologne, Cologne, Germany. Cornely, Oliver A. ECMM Excellence Centre of Medical Mycology, Cologne, Germany. Cornely, Oliver A. Cologne Excellence Cluster o…		BACKGROUND: Invasive fungal diseases remain a major cause of morbidity and mortality in cancer patients undergoing intensive cytotoxic therapy. The choice of the most appropriate antifungal treatment (AFT) depends on the fungal species suspected or identified, the patient's risk factors (eg length and depth of granulocytopenia) and the expected side effects. OBJECTIVES: Since the last edition of …	Journal Article	2020
Ovid Technologies	Embase	Embase	Fungal infections after liver transplantation: Outcomes and risk factors revisited in the MELD era.	Clinical Transplantation. 27(4) (pp E454-E461), 2013. Date of Publication: July/August 2013.	Saliba F. Delvart V. Ichai P. Kassis N. Botterel F. Mihaila L. Azoulay D. Adam R. Castaing D. Bretagne S. Samuel D.	(Saliba, Delvart, Ichai, Azoulay, Adam, Castaing, Samuel) AP-HP Hopital Paul Brousse, Centre Hepato-Biliaire, Villejuif, France (Saliba, Azoulay, Adam, Castaing, Samuel) Universite Paris-Sud, UMR-S 785, Villejuif, France (Saliba, Ichai, Azoulay, Adam, Castaing, Samuel) Inserm, Unite 785, Villejuif, France (Kassis, Mihaila) AP-HP Hopital Paul Brousse, Service de microbiologie, Villejuif, France (B…	Blackwell Publishing Ltd (9600 Garsington Road, Oxford OX4 2XG, United Kingdom)	Antifungal prophylaxis is recommended in high-risk patients, but risk criteria remain unclear and the predictive value of Model of End-Stage Liver Disease (MELD) score is unknown. In a retrospective, single-center analysis of 667 liver transplants, potential risk factors for fungal infection were assessed, including MELD score. Antifungal prophylaxis was administered in 198 patients (29.4%). Duri…	Article	2013
Ovid Technologies	Embase	Embase	Needles in a haystack: Extremely rare invasive fungal infections reported in FungiScope-Global Registry for Emerging Fungal Infections.	Journal of Infection. 81(5) (pp 802-815), 2020. Date of Publication: November 2020.	Salmanton-Garcia J. Koehler P. Kindo A. Falces-Romero I. Garcia-Rodriguez J. Racil Z. Chen S.C.-A. Klimko N. Desoubeaux G. Thompson G.R. Benitez-Penuela M.-A. Rodriguez J.-Y. Sheppard D.C. Hoenigl M. Le Govic Y. Badali H. Baddley J.W. Chander J. Ingram P.R. Pakstis D.L. Mellinghoff S.C. Atici S. Cesaro S. Chakrabarti A. Dupont D. Gonzalez G.M. Hatvani L. Herbrecht R. Klyasova G. Lass-Florl C. Mar…	(Salmanton-Garcia, Koehler, Mellinghoff, Cornely, Seidel) University of Cologne, Faculty of Medicine and University Hospital Cologne, Department I of Internal Medicine, Center for Integrated Oncology Aachen Bonn Cologne Duesseldorf (CIO ABCD), Excellence Center for Medical Mycology (ECMM), Herderstrasse 52-54, Cologne 50931, Germany (Koehler) University of Cologne, Cologne Excellence Cluster on C…	W.B. Saunders Ltd	Objectives: Emerging invasive fungal infections (IFI) have become a notable challenge. Apart from the more frequently described fusariosis, lomentosporiosis, mucormycosis, scedosporiosis, and certain dematiaceae or yeasts, little is known about extremely rare IFI. Method(s): Extremely rare IFI collected in the FungiScope registry were grouped as Dematiaceae, Hypocreales, Saccharomycetales, Euroti…	Article	2020
Ovid Technologies	Embase	Embase	Intracranial brain parenchymal spread of mucormycosis through olfactory tract: a diffusion-weighted imaging-based concept.	Acta Radiologica Open. 9(12) (no pagination), 2020. Date of Publication: 2020.	Sandron J. Hantson P. Duprez T.	(Sandron, Hantson, Duprez) Department of Neuroradiology, Clinique Universitaire St-Luc, Bruxelles, Belgium	SAGE Publications Ltd	Mucormycosis is an opportunistic fungal infection involving among others the paranasal sinuses, nasal fossa and brain parenchyma. Mucor can invade the brain parenchyma by either contiguous spread from the paranasal sinuses or through vascular invasion. We report a case of fatal rhino-cerebral mucormycosis in whom cytotoxic edema at magnetic resonance diffusion-weighted imaging was symmetrically r…	Article	2020
Ovid Technologies	Embase	Embase	New medications for treatment of systemic mycoses. [German]	Internist. 46(6) (pp 659-670), 2005. Date of Publication: June 2005.	Schedel I.	(Schedel) Zentrum Innere Medizin, Abteilung Gatroenterologie, Hepatologie und Endokrinologie, Medizinische Hochschule Hannover, Germany (Schedel) Zentrum Innere Medizin, Abteilung Gastroenterologie, Hepatologie und Endokrinologie, Medizinische Hochschule Hannover, Carl-Neuberg-Strase 1, 30625 Hannover, Germany	Springer Verlag (Tiergartenstrasse 17, Heidelberg D-69121, Germany)	The past few years have seen the advent of several new antifungal agents. The echinocandin, caspofungin, has greatly expanded the antifungal armamentarium by providing a cell wall-active agent with candidacidal activity as well as demonstrated clinical efficacy in the therapy of aspergillosis refractory to available therapy. In addition, in clinical trials, caspofungin exhibited efficacy comparab…	Article	2005
Ovid Technologies	Embase	Embase	FungiScopeTM-Global Emerging Fungal Infection Registry.	Mycoses. 60(8) (pp 508-516), 2017. Date of Publication: August 2017.	Seidel D. Duran Graeff L.A. Vehreschild M.J.G.T. Wisplinghoff H. Ziegler M. Vehreschild J.J. Liss B. Hamprecht A. Kohler P. Racil Z. Klimko N. Sheppard D.C. Herbrecht R. Chowdhary A. Cornely O.A. FungiScope G.	(Seidel, Duran Graeff, Vehreschild, Vehreschild, Kohler, Cornely) Department I of Internal Medicine, University Hospital Cologne, Cologne, Germany (Vehreschild, Vehreschild) Medical Faculty, Center for Integrated Oncology CIO Cologne/Bonn, University of Cologne, Cologne, Germany (Vehreschild, Vehreschild) German Centre for Infection Research (DZIF), partner site Bonn-Cologne, Cologne, Germany (Wi…	Blackwell Publishing Ltd	Rare invasive fungal diseases (IFD) are challenging for the treating physicians because of their unspecific clinical presentation, as well as the lack of standardised diagnostic and effective treatment strategies. Late onset of treatment and inappropriate medication is associated with high mortality, thus, urging the need for a better understanding of these diseases. The purpose of FungiScopeTM i…	Article	2017
Ovid Technologies	Embase	Embase	Central nervous system fungal infections: Observations from a large tertiary hospital in northern India.	Clinical Neurology and Neurosurgery. 114(9) (pp 1232-1237), 2012. Date of Publication: November 2012.	Sethi P.K. Khanna L. Batra A. Anand I. Sethi N.K. Torgovnick J. Arsura E.	(Sethi, Khanna, Batra, Anand) Department of Neurology, Sir Gangaram Hospital, New Delhi, India (Sethi) Department of Neurology, New York-Presbyterian Hospital, Weill Cornell Medical Center, New York, United States (Torgovnick) Department of Neurology, Saint Vincent's Hospital and Medical Centers, New York, United States (Arsura) Department of Medicine, Saint Vincent's Hospital and Medical Centers…	Elsevier (P.O. Box 211, Amsterdam 1000 AE, Netherlands)	Objective: To report our observations regarding fungal infections of the brain over two years from a large tertiary hospital in northern India. To identify fungal infections in immunocompetent and immunocompromised patients and to compare the two groups with respect to their age of occurrence, demographic data, clinical profile, radiological findings, response to treatment and outcome. Method(s):…	Article	2012
Ovid Technologies	Embase	Embase	Emerging Aspergillus species almost exclusively associated with primary immunodeficiencies.	Open Forum Infectious Diseases. 5(9) (no pagination), 2018. Date of Publication: 01 Sep 2018.	Seyedmousavi S. Lionakis M.S. Parta M. Peterson S.W. Kwon-Chung K.J.	(Seyedmousavi, Kwon-Chung) Molecular Microbiology Section, Bethesda, MD, United States (Lionakis) Fungal Pathogenesis Section, Laboratory of Clinical Immunology and Microbiology, National Institute of Allergy and Infectious Diseases, National Institutes of Health, Bethesda, MD, United States (Parta) Clinical Research Directorate/Clinical Monitoring Research Program, Frederick National Laboratory …	Oxford University Press	Invasive aspergillosis (IA) is the most serious mold infection encountered in patients with iatrogenic immunosuppression. IA is also a major cause of mortality and morbidity in individuals with primary immunodeficiency (PID). Although Aspergillus fumigatus is the most common etiologic agent of IA reported in PID patients, followed by A. nidulans, multiple poorly recognized Aspergillus species suc…	Article	2018
Ovid Technologies	Embase	Embase	Imaging findings in invasive zygomycosis.	Liver Transplantation. 8(3) (pp 306-307), 2002. Date of Publication: 2002.	Singh N.	(Singh) Veterans Affairs Medical Center, University of Pittsburgh, Thomas E. Starzl Transplantation Institute, Pittsburgh, PA, United States	John Wiley and Sons Ltd (Southern Gate, Chichester, West Sussex PO19 8SQ, United Kingdom)		Article	2002
Ovid Technologies	Ovid MEDLINE(R)	MEDLINE	Invasive fungal disease in allogeneic hematopoietic stem cell transplant recipients: an autopsy-driven survey.	Transplant Infectious Disease. 10(2):106-9, 2008 Apr.	Sinko J Csomor J Nikolova R Lueff S Krivan G Remenyi P Batai A Masszi T	Sinko, J. Department of Bone Marrow Transplantation, Szent Laszlo Hospital, Budapest, Hungary. janos.sinko@t-online.hu		Invasive mycoses are pre-eminent causes of morbidity and mortality in the allogeneic stem cell transplant setting. In spite of novel diagnostic modalities, the timely and specific identification of invasive mycoses still remains challenging. We analyzed the case history of 97 consecutive patients receiving 103 allogeneic stem cell transplants between January 2003 and October 2006 performed by a s…	Journal Article	2008
Ovid Technologies	Embase	Embase	Fungal infections after lung transplantation.	Transplantation Reviews. 22(2) (pp 89-104), 2008. Date of Publication: April 2008.	Sole A. Salavert M.	(Sole) Pulmonary Transplant Unit, Hospital Universitario La Fe, 46009 Valencia, Spain (Salavert) Infectious Disease Unit, Hospital Universitario La Fe, 460009 Valencia, Spain	W.B. Saunders	Lung transplantation (LT) is now considered to be the standard therapeutic intervention in some patients with end-stage pulmonary disease. Infectious complications after LT are relatively common due to the aggressive immunosuppression used in these receptors and local host factors derived from this type of transplant. The incidence of fungal infections after LT ranges up to 30%. However, the inci…	Article	2008
Ovid Technologies	Embase	Embase	Epidemiology of invasive fungal disease in haematologic patients.	Mycoses. 64(3) (pp 252-256), 2021. Date of Publication: March 2021.	Souza L. Nouer S.A. Morales H. Simoes B. Solza C. Queiroz-Telles F. Nucci M.	(Souza, Solza) Hospital Universitario Pedro Ernesto, Universidade do Estado do Rio de Janeiro, Rio de Janeiro, Brazil (Nouer, Nucci) Hospital Universitario Clementino Fraga Filho, Universidade Federal do Rio de Janeiro, Rio de Janeiro, Brazil (Morales, Queiroz-Telles) Hospital das Clinicas, Universidade Federal do Parana, Curitiba, Brazil (Simoes) Hospital das Clinicas, Universidade de Sao Paulo,…	Blackwell Publishing Ltd	Invasive fungal disease (IFD) is frequent in patients with haematologic malignancies and in recipients of haematopoietic cell transplantation (HCT). An epidemiologic study conducted in Brazil reported a high incidence of IFD in haematologic patients, and invasive fusariosis was the leading IFD. A limitation of that study was that galactomannan was not available for at least half of the study peri…	Article	2021
Ovid Technologies	Embase	Embase	Epidemiology and analysis of invasive fungal infections in patients with hematological malignancies: A single-center real-life experience.	Turkish Journal of Medical Sciences. 47(5) (pp 1535-1542), 2017. Date of Publication: 2017.	Soyer N. Kiper Unal H.D. Vural F. Sahin F. Tobu M. Donmez A. Tombuloglu M. Arda B. Saydam G.	(Soyer, Kiper Unal, Vural, Sahin, Tobu, Donmez, Tombuloglu, Saydam) Department of Hematology, Faculty of Medicine, Ege University, Izmir, Turkey (Arda) Department of Infectious Diseases and Clinical Microbiology, Faculty of Medicine, Ege University, Izmir, Turkey	Turkiye Klinikleri Journal of Medical Sciences (Talapapa Bulvary no. 102, Hamammonu 1 06230, Turkey)	Background/aim: Invasive fungal infection (IFI) causes morbidity and mortality among patients with hematological malignancies. We evaluated the incidence and treatment characteristics of IFIs between October 2012 and December 2013. Material(s) and Method(s): Patients who received chemotherapy or stem cell transplantation were retrospectively evaluated. Fungal infections were classified according …	Article	2017
Ovid Technologies	Embase	Embase	Infectious Complications Among Patients With AML Treated With Immune Checkpoint Inhibitors.	Clinical Lymphoma, Myeloma and Leukemia. 22(5) (pp 305-310), 2022. Date of Publication: May 2022.	Spallone A. Alotaibi A.S. Jiang Y. Daver N. Kontoyiannis D.P.	(Spallone, Jiang, Kontoyiannis) Department of Infectious Diseases, Infection Control and Employee Health, The University of Texas MD Anderson Cancer Center, Houston, TX, United States (Alotaibi, Daver) Department of Leukemia, The University of Texas MD Anderson Cancer Center, Houston, TX, United States	Elsevier Inc.	Background: The incidence and spectrum of infections in acute myeloid leukemia (AML) patients treated with immune checkpoint inhibitors (CPIs) in combination with a hypomethylating agents (HMAs) is not known. Nivolumab is a PD-1 checkpoint inhibitor approved in many solid tumors and lymphoma. Materials/Methods: We performed a retrospective cohort study of 75 adult patients at MD Anderson Cancer C…	Article	2022
Ovid Technologies	Embase	Embase	Antimicrobial and immunomodulatory attributes of statins: Relevance in solid-organ transplant recipients.	Clinical Infectious Diseases. 48(6) (pp 745-755), 2009. Date of Publication: 15 Mar 2009.	Sun H.-Y. Singh N.	(Sun) Department of Internal Medicine, National Taiwan University Hospital, National Taiwan University College of Medicine, Taipei, Taiwan (Republic of China) (Singh) University of Pittsburgh, Pittsburgh, PA (Singh) Infectious Diseases Section, VA Medical Center, University Dr. C, Pittsburgh, PA 15240	Oxford University Press (Great Clarendon Street, Oxford OX2 6DP, United Kingdom)	Statins are increasingly being used to treat solid-organ transplant recipients for posttransplantation metabolic complications. In addition to improving dyslipidemia, statins also have manifold non-lipid-lowering effects. With regard to sepsis or infection, these agents modify the inflammatory cascades by pleiotropic actions at multiple levels and exhibit activities against opportunistic bacteria…	Article	2009
Ovid Technologies	Embase	Embase	Impact of targeted antifungal prophylaxis in heart transplant recipients at high risk for early invasive fungal infection.	Transplantation. 97(11) (pp 1192-1197), 2014. Date of Publication: 19 Jun 2014.	Tissot F. Pascual M. Hullin R. Yerly P. Tozzi P. Meylan P. Manuel O.	(Tissot, Meylan, Manuel) Infectious Diseases Service, Department of Medicine, Centre Hospitalier Universitaire Vaudois and University of Lausanne, Rue du Bugnon 46, CH-1011 Lausanne, Switzerland (Pascual, Manuel) Transplantation Center, Department of Medicine, Centre Hospitalier Universitaire Vaudois and University of Lausanne, Lausanne, Switzerland (Hullin, Yerly) Service of Cardiology, Departme…	Lippincott Williams and Wilkins (E-mail: LRorders@phl.lrpub.com)	BACKGROUND: Invasive fungal infection (IFI) is associated with high mortality after heart transplantation (HTx). After two undiagnosed fatal cases of early disseminated fungal infections in our heart transplant program, a retrospective analysis was conducted to identify risk factors for the development of IFI and implement a new antifungal prophylaxis policy. METHOD(S): Clinical characteristics o…	Article	2014
Ovid Technologies	Embase	Embase	Incidence, etiology and timing of infections following azacitidine therapy for myelodysplastic syndromes.	Leukemia and Lymphoma. 58(10) (pp 2379-2386), 2017. Date of Publication: 03 Oct 2017.	Trubiano J.A. Dickinson M. Thursky K.A. Spelman T. Seymour J.F. Slavin M.A. Worth L.J.	(Trubiano, Thursky, Slavin, Worth) Department of Infectious Diseases, Peter MacCallum Cancer Centre, East Melbourne, Australia (Trubiano, Thursky, Spelman, Seymour, Slavin, Worth) Department of Medicine, University of Melbourne, Melbourne, Australia (Dickinson, Seymour) Department of Haematology, Peter MacCallum Cancer Centre, East Melbourne, Australia (Thursky, Slavin) Victorian Infectious Disea…	Taylor and Francis Ltd	We examine the infective complications occurring during azacitidine (AZA) therapy in patients with myelodysplastic syndromes (MDS) and acute myeloid leukemia (AML). A retrospective review of patients receiving >=1 cycle of AZA for MDS or AML was performed. Patient demographics, infection prophylaxis/episodes and outcomes were evaluated. Sixty eight patients received 884 AZA cycles. Bacterial infe…	Article	2017
Ovid Technologies	Embase	Embase	Diffusion-weighted imaging of cerebritis.	American Journal of Neuroradiology. 24(6) (pp 1110-1113), 2003. Date of Publication: June/July 2003.	Tung G.A. Rogg J.M.	(Tung) Department of Diagnostic Imaging, Brown University School of Medicine, Rhode Island Hospital, 593 Eddy Street, Providence, RI 02903, United States	American Society of Neuroradiology (2210 Midwest Road, Suite 207, Oak Brook IL 60521, United States)	Restricted water diffusion has been used to distinguish pyogenic abscess from other rim-enhancing brain masses; however diffusion-weighted imaging of cerebral infection before capsule formation has rarely been described. We report a case of fungal cerebritis in which water diffusion was more restricted than that of normal contralateral brain and the measured diffusion coefficient was in the range…	Article	2003
Ovid Technologies	Embase	Embase	Invasive fungal sinusitis: An effective combined treatment in five haematological patients.	Leukemia and Lymphoma. 48(8) (pp 1577-1586), 2007. Date of Publication: August 2007.	Vener C. Carrabba M. Fracchiolla N.S. Costa A. Fabio G. Hu C. Sina C. Guastella C. Pignataro L. Deliliers G.L.	(Vener, Fracchiolla, Deliliers) U.O. Ematologia I, Centro Trapianti di Midollo, Universita degli Studi di Milano, Milano, Italy (Carrabba, Fabio, Hu) Dipartimento di Medicina Interna, Universita degli Studi di Milano, Fondazione Istituto di Ricovero e Cura a Carattere Scientifico Ospedale Maggiore Policlinico, Milano, Italy (Costa, Sina) U.O. Ematologia I, Centro Trapianti di Midollo, Universita …	Informa Healthcare (69-77 Paul Street, London EC2A 4LQ, United Kingdom)	Invasive fungal rhinosinusitis (IFR) is a life-threatening infection. Its onset is subtle and a late diagnosis leads to severe complications. Death may occur within a few weeks notwithstanding treatment. We describe a comprehensive pre- and post-operative approach to care for haematological patients with IFR. Five haematological patients with IFR were treated with systemic antifungal therapy and …	Article	2007
Ovid Technologies	Embase	Embase	Changing nature of endocarditis in critically ill patients.	Neurologia Croatica. 61(SUPPL 2) (pp 41-45), 2012. Date of Publication: 2012.	Vujaklija-Brajkovic A. Gornik I. Zlopasa O. Gubarev-Vrdoljak N. Radonic R. Gasparovic V.	(Vujaklija-Brajkovic, Gornik, Zlopasa, Gubarev-Vrdoljak, Radonic, Gasparovic) Division of Intensive Care Medicine, Department of Medicine, University Hospital Centre, Kispaticeva 12, 10000 Zagreb, Croatia	University Hospital School of Medicine Zagreb (Kispaticeva 12, Zagreb 41000, Croatia)	We report fourteen patients admitted to the Division of Intensive Care Medicine, University Hospital Centre Zagreb because of respiratory insufficiency, septic shock, heart failure and cardiac arrest. The average APACHE II score at admission was 16.5 (range 8 - 33). All patients were diagnosed infective endocarditis (IE) (12 nosocomial, 2 community-acquired) within 24 hours of admission due to pr…	Article	2012
Ovid Technologies	Embase	Embase	Hematopoietic Stem Cell Transplantation From Haploidentical Donors in Aplasia After Cladribine/Cytarabine Chemotherapy for Refractory Acute Myeloid Leukemia or Myelodysplastic Syndrome.	Clinical Lymphoma, Myeloma and Leukemia. 19(6) (pp 365-371), 2019. Date of Publication: June 2019.	Vydra J. Valkova V. Cemusova B. Kolar M. Novakova L. Soukup P. Salek C. Vrana M. Pytlik R. Lesny P. Vitek A. Cetkovsky P. Markova M.	(Vydra, Valkova, Cemusova, Kolar, Novakova, Soukup, Salek, Vrana, Pytlik, Lesny, Vitek, Cetkovsky, Markova) Institute of Haematology and Blood Transfusion, Prague, Czechia	Elsevier Inc. (E-mail: usjcs@elsevier.com)	Introduction: Survival rate of patients with chemorefractory acute myeloid leukemia (AML) or myelodysplastic syndrome with excess blasts (MDS-EB) is poor. Allogeneic hematopoietic cell transplantation (HCT) is the only potentially curative therapy in these patients. Patients and Methods: We report a retrospective analysis of outcomes of therapy of 24 patients with AML or MDS-EB refractory to high…	Article	2019
Ovid Technologies	Embase	Embase	Meeting the challenges of an emerging pathogen: The Henry Schueler 41&9 foundation international forum on mucormycosis.	Clinical Infectious Diseases. 54(SUPPL. 1) (pp S1-S4), 2012. Date of Publication: 01 Feb 2012.	Walsh T.J. Bloom B.E. Kontoyiannis D.P.	(Walsh) Transplantation-Oncology Infectious Diseases Program, Weill Cornell University Medical Center, 1300 York Ave, New York, NY 10065, United States (Bloom) Partnership for Cures, Chicago, IL, United States (Kontoyiannis) Department of Infectious Diseases, Infection Control and Employee Health, University of Texas MD Anderson Cancer Center, Houston, United States	Oxford University Press (Great Clarendon Street, Oxford OX2 6DP, United Kingdom)	Invasive mucormycosis comprises a group of uncommon but emerging life-threatening pulmonary, sinal, rhinocerebral, and disseminated infections, which cause debilitating morbidity and severe mortality in our most vulnerable pediatric and adult immunocompromised patients. While important advances are being achieved in understanding the epidemiology, molecular taxonomy, pathogenesis, pharmacology, h…	Article	2012
Ovid Technologies	Embase	Embase	Successful Use of a Double Lumen Endotracheal Tube and Bronchial Blocker for Lung Isolation in Pulmonary Mucormycosis.	Journal of Cardiothoracic and Vascular Anesthesia. 33(3) (pp 776-780), 2019. Date of Publication: March 2019.	Wanat-Hawthorne A. Stubblefield J. Lynch I. Dellaria S. Kernstine K.	(Wanat-Hawthorne, Stubblefield, Lynch, Dellaria) Department of Anesthesiology and Pain Management, UT Southwestern, Dallas, TX, United States (Kernstine) Department of Cardiothoracic Surgery, UT Southwestern, Dallas, TX, United States	W.B. Saunders		Article	2019
Ovid Technologies	Embase	Embase	A Prospective, international cohort study of invasive mold infections in children.	Journal of the Pediatric Infectious Diseases Society. 4(4) (pp 313-322), 2015. Date of Publication: December 2015.	Wattier R.L. Dvorak C.C. Hoffman J.A. Brozovich A.A. Bin-Hussain I. Groll A.H. Castagnola E. Knapp K.M. Zaoutis T.E. Gustafsson B. Sung L. Berman D. Halasa N.B. Abzug M.J. Velegraki A. Sharma T.S. Fisher B.T. Steinbach W.J.	(Wattier, Dvorak) Department of Pediatrics, University of California, San Francisco, CA, United States (Hoffman) Department of Pediatrics, University of Southern California, School of Medicine, Los Angeles, CA, United States (Brozovich, Steinbach) Department of Pediatrics, Duke University, Durham, NC, United States (Bin-Hussain) Department of Pediatrics, King Faisal Specialist Hospital and Resear…	Oxford University Press	Background. Invasive mold infections (IMIs) are a leading cause of mortality in immunocompromised children, yet there has never been an international epidemiologic investigation of pediatric IMIs. Methods. This international, prospective cohort study was performed to characterize the epidemiology, antifungal therapy, and outcomes of pediatric IMIs. Children (<18 years) with proven or probable IMI…	Article	2015
Ovid Technologies	Embase	Embase	Changing epidemiology of invasive mould infections at czech and slovak haematological institutions from 2005 to 2017: Analysis of the find. [Czech]	Transfuze a Hematologie Dnes. 25(2) (pp 186-196), 2019. Date of Publication: 2019.	Weinbergerova B. Kabut T. Kocmanova I. Drgona L. Kouba M. Hricinova M. Gabzdilova J. Guman T. Petecukova V. Novak J. Forsterova K. Haber J. Ziakova B. Bojtarova E. Zavrelova A. Karas M. Chrenkova V. Sedlacek P. Tkacikova B. Mudry P. Mallatova N. Timr P. Kolenova A. Tanuskova D. Horakova J. Navratil M. Chudej J. Sokol J. Rolencova M. Zak P. Cetkovsky P. Mayer J. Racil Z.	(Weinbergerova, Kabut, Rolencova, Mayer, Racil) Interni hematologicka a onkologicka klinika LFMU a FN Brno, Czechia (Kocmanova) Oddeleni klinicke mikrobiologie FN Brno, Czechia (Drgona) Klinika onkohematologie, NOU a LF UK Bratislava, Czechia (Kouba, Hricinova, Cetkovsky) Ustav hematologie a krevni transfuze Praha, Czechia (Gabzdilova, Guman) Klinika hematologie a onkohematologie, UN LP Kosice, C…	Czech Medical Association J.E. Purkyne (E-mail: andrea.opletalova@meditorial.cz)	Background: Invasive fungal diseases are life-threatening infectious complications affecting haematological patients and their early diagnosis can contribute to improved survival of affected patients. In the last years, the patterns of invasive fungal infections have changed mainly due to the selection pressure of antifungals. Material(s) and Method(s): The aim of our analysis to evaluate retrosp…	Article	2019
Ovid Technologies	Embase	Embase	Assessing responses to treatment of opportunistic mycoses and salvage strategies.	Current Infectious Disease Reports. 13(6) (pp 492-503), 2011. Date of Publication: December 2011.	Wirk B. Wingard J.R.	(Wirk, Wingard) Bone Marrow Transplant Program, College of Medicine, University of Florida, 1600 SW Archer Road, Gainesville, FL 32610, United States	Current Medicine Group LLC (400 Market St, Ste 700 Philadelphia PA 19106, United States)	Invasive fungal disease (IFD) in immunocompromised patients remains a major cause of morbidity and mortality and there is a pressing need for studies of novel antifungal agents and strategies to improve outcomes. Trial design details often determine not only the appropriate interpretation of the results, but also their translation into clinical practice. However, the conduct of IFD clinical trial…	Article	2011
Ovid Technologies	Embase	Embase	Acute Invasive Fungal Rhinosinusitis in Children with Hematologic Malignancies: Outcome of Surgical Treatment.	Pediatric Hematology and Oncology. 32(8) (pp 568-575), 2015. Date of Publication: 17 Nov 2015.	Yakirevitch A. Barg A.A. Bedrin L. Primov-Fever A. Wolf M. Migirov L.	(Yakirevitch, Bedrin, Primov-Fever, Wolf, Migirov) Department of Otolaryngology-Head and Neck Surgery, Sheba Medical Center, Tel Hashomer 52621, Israel (Barg) Department of Pediatric Hemato-Oncology, Sheba Medical Center, Israel (Yakirevitch, Primov-Fever, Wolf, Migirov) Sackler School of Medicine, Tel Aviv University, Israel	Taylor and Francis Ltd (E-mail: healthcare.enquiries@informa.com)	The incidence of acute invasive fungal rhinosinusitis (AIFR) is rising due to more aggressive chemotherapy and longer survival of immunosuppressed patients. Early diagnosis and appropriate but nonmutilating surgical treatment are particularly problematic in the pediatric population. This study aimed to evaluate the outcome of surgery for pediatric AIFR. Medical records of children surgically trea…	Article	2015
Ovid Technologies	Embase	Embase	Safety and Efficacy of Infliximab Therapy in the Setting of Steroid-Refractory Acute Graft-versus-Host Disease.	Biology of Blood and Marrow Transplantation. 23(9) (pp 1478-1484), 2017. Date of Publication: September 2017.	Yalniz F.F. Hefazi M. McCullough K. Litzow M.R. Hogan W.J. Wolf R. Alkhateeb H. Kansagra A. Damlaj M. Patnaik M.M.	(Yalniz, Hefazi, Litzow, Hogan, Alkhateeb, Kansagra, Patnaik) Division of Hematology, Mayo Clinic, Rochester, Minnesota, United States (McCullough, Wolf) Department of Pharmacy, Mayo Clinic, Rochester, Minnesota, United States (Damlaj) Division of Hematology, King Abdulaziz University, Riyadh, Saudi Arabia	Elsevier Inc. (E-mail: usjcs@elsevier.com)	Acute graft-versus-host disease (aGVHD) is the leading cause of morbidity and mortality after allogenic hematopoietic cell transplantation (HCT). Corticosteroids are the first-line treatment; however, less than one-half of patients achieve durable remission. Studies suggest that TNF-alpha, a cytokine released from the bone marrow during conditioning, is involved in the pathogenesis of aGVHD. We r…	Article	2017
Ovid Technologies	Embase	Embase	Rice-field drowning-associated pneumonia in which Pseudomonas spp., Aspergillus fumigatus, and Cunninghamella sp. Are Isolated.	Internal Medicine. 55(7) (pp 825-829), 2016. Date of Publication: 01 Apr 2016.	Yamawaki S. Nakashima K. Suzuki F. Otsuki A. Watanabe J. Takai M. Katsurada M. Katsurada N. Ohkuni Y. Misawa M. Kaneko N. Otsuka Y. Aoshima M.	(Yamawaki, Nakashima, Suzuki, Otsuki, Watanabe, Takai, Katsurada, Katsurada, Ohkuni, Misawa, Kaneko, Aoshima) Department of Pulmonary Medicine, Kameda Medical Center, Japan (Otsuka) Laboratory Medicine, Kameda Medical Center, Japan	Japanese Society of Internal Medicine	We herein report the case of an 84-year-old who developed pneumonia after drowning in a rice field. Besides Aspergillus fumigatus, many pathogens previously not reported in drowning-associated pneumonia (such as Pseudomonas fluorescens, Pseudomonas putida, Nocardia niigatensis, and Cunninghamella sp.) were isolated from his sputum. He received sulbactam/ampicillin, trimethoprim/sulfamethoxazole, …	Article	2016
Ovid Technologies	Embase	Embase	Epidemiology, risk factors, and association of antifungal prophylaxis on early invasive fungal infection in heart transplant recipients.	Transplant Infectious Disease. 23(5) (no pagination), 2021. Article Number: e13714. Date of Publication: October 2021.	Yetmar Z.A. Lahr B. Brumble L. Gea Banacloche J. Steidley D.E. Kushwaha S. Beam E.	(Yetmar, Beam) Division of Infectious Diseases, Mayo Clinic, Rochester, MN, United States (Lahr) Department of Biomedical Statistics and Informatics, Mayo Clinic, Rochester, MN, United States (Brumble) Division of Infectious Diseases, Mayo Clinic, Jacksonville, FL, United States (Gea Banacloche) Division of Infectious Diseases, Mayo Clinic, Phoenix, AZ, United States (Steidley) Division of Cardio…	John Wiley and Sons Inc	Background: Invasive fungal infection (IFI) in heart transplant recipients is associated with poor outcomes. Estimated risk of 1-year IFI in heart transplant recipients is 3.4-8.6% with risk factors inconsistently identified in previous studies. The role of antifungal prophylaxis is unclear. The transplant program at Mayo Clinic provides 6 months of universal azole prophylaxis for those heart tra…	Article	2021
Ovid Technologies	Embase	Embase	A clinical study of acquired immunodeficiency syndrome associated penicillium marneffei infection from a non-endemic area in China.	PLoS ONE. 10(6) (no pagination), 2015. Article Number: e0130376. Date of Publication: 17 Jun 2015.	Zheng J. Gui X. Cao Q. Yang R. Yan Y. Deng L. Lio J.	(Zheng, Gui, Cao, Yang, Yan, Deng) Department of Infectious Diseases, Zhongnan Hospital of Wuhan University, Wuhan, Hubei, China (Lio) Department of Medicine, University of Chicago, Chicago, IL, United States	Public Library of Science (E-mail: plos@plos.org)	Objective To investigate the clinical characteristics, diagnosis, treatment and prognosis of penicilliosis among the patients with acquired immunodeficiency syndrome (AIDS) in non-endemic areas of China, and then to discuss its incubation period and the diagnostic performance of serum galactomannan test for penicilliosis. Methods Medical records and travel histories of penicilliosis patients in Z…	Article	2015
Ovid Technologies	Embase	Embase	Palatal Swelling in a Patient with Refractory Leukemia.	JAMA Dermatology. 155(1) (pp 109-110), 2019. Date of Publication: January 2019.	France K. Stoopler E.T. Tanaka T.I.	(France, Stoopler, Tanaka) Department of Oral Medicine, University of Pennsylvania School of Dental Medicine, 240 S 40th St, Philadelphia, PA 19104, United States	American Medical Association (E-mail: smcleod@itsa.ucsf.edu)		Note	2019
Ovid Technologies	Embase	Embase	The "black fungus" in india: The emerging syndemic of covid-19-associated mucormycosis.	Annals of Internal Medicine. 174(9) (pp 1301-1302), 2021. Date of Publication: 01 Sep 2021.	Gandra S. Ram S. Levitz S.M.	(Gandra) Washington University School of Medicine, Saint Louis, MO, United States (Ram, Levitz) University of Massachusetts Medical School, Worcester, MA, United States	American College of Physicians		Note	2021
Ovid Technologies	Embase	Embase	Mucormycosis: An infectious complication of traumatic injury.	Lancet. 365(9462) (pp 830-831), 2005. Date of Publication: 05 Mar 2005.	Hay R.J.	(Hay) Fac. of Medicine and Health Sciences, Queens University, Belfast BT9 7BL, United Kingdom	Elsevier B.V.		Note	2005
Ovid Technologies	Embase	Embase	Mycoses in intensive care medicine: Best chances with early treatment. [German]	Klinikarzt. 35(3) (pp XV-XVI), 2006. Date of Publication: 2006.	Hohl R.		Karl Demeter Verlag GmbH (Rudigerstr. 14, Stuttgart D-70469, Germany)		Note	2006
Ovid Technologies	Embase	Embase	For Whom the Atoll Tolls: Targeting the Reversed Halo Sign.	American Journal of Medicine. 134(3) (pp e150-e152), 2021. Date of Publication: March 2021.	Jain A. Knoll B. Lim S. Kleinman G. Epelbaum O.	(Jain) Department of Internal Medicine (Knoll) Division of Transplant Infectious Diseases (Lim) Division of Hematology (Kleinman) Department of Pathology (Epelbaum) Division of Pulmonary, Critical Care and Sleep Medicine, Department of Medicine, Westchester Medical Center, Valhalla, NY, United States	Elsevier Inc.		Note	2021
Ovid Technologies	Embase	Embase	Blackish necrotic eschar with swelling erythema on the face.	JDDG - Journal of the German Society of Dermatology. 19(7) (pp 1084-1087), 2021. Date of Publication: July 2021.	Jiang Y.-Y. Liu W.-J. Zeng Y.-P.	(Jiang, Zeng) Department of Dermatology, Peking Union Medical College Hospital, Chinese Academy of Medical Sciences and Peking Union Medical College, Beijing, China (Jiang, Zeng) National Clinical Research Center for Dermatologic and Immunologic Diseases, Beijing, China (Liu) Department of Clinical Laboratories, Peking Union Medical College Hospital, Chinese Academy of Medical Sciences and Peking…	John Wiley and Sons Inc		Note	2021
Ovid Technologies	Embase	Embase	Answer to photo quiz: Mucormycosis caused by Rhizopus species.	Journal of Clinical Microbiology. 58(6) (no pagination), 2020. Article Number: e00381-19. Date of Publication: June 2020.	Kim J.J. Luethy P.M. Stashek K.M. Koka R. Mathur P.	(Kim) Division of Infectious Diseases, University of Maryland Medical Center, Baltimore, MD, United States (Luethy, Stashek, Koka) Department of Pathology, University of Maryland, School of Medicine, Baltimore, MD, United States (Mathur) Division of Clinical Care and Research, Institute of Human Virology, University of Maryland, School of Medicine, Baltimore, MD, United States	American Society for Microbiology (E-mail: Journals@asmusa.org)		Note	2020
Ovid Technologies	Embase	Embase	Isolated pulmonary mucormycosis.	BMJ Case Reports. 2017 (no pagination), 2017. Article Number: 219342. Date of Publication: 2017.	Mani R.K. Mishra V. Sharma M. Kumar R.A.	(Mani, Mishra, Sharma) Department of Pulmonology Critical Care, Nayati Multi Super Speciality Hospital, Mathura, Uttar Pradesh, India (Kumar) Department of Histopathology, Nayati Multi Super Speciality Hospital, Mathura, Uttar Pradesh, India	BMJ Publishing Group (E-mail: subscriptions@bmjgroup.com)		Note	2017
Ovid Technologies	Embase	Embase	All that necroses is not toxic epidermal necrolysis.	Journal of Cutaneous Medicine and Surgery. 21(2) (pp 172-173), 2017. Date of Publication: March 2017.	Muhammed Razmi T. Shivaprakash M.R. Saikia U.N. De D. Handa S.	(Muhammed Razmi, De, Handa) Department of Dermatology, Venereology and Leprology, Postgraduate Institute of Medical Education and Research, Sector 12, Chandigarh 160012, India (Shivaprakash) Mycology Division, Department of Medical Microbiology, Postgraduate Institute of Medical Education and Research, Chandigarh, India (Saikia) Department of Histopathology, Postgraduate Institute of Medical Educ…	SAGE Publications Inc.		Note	2017
Ovid Technologies	Embase	Embase	Isavuconazole: An azole active against mucormycosis.	The Lancet Infectious Diseases. 16(7) (pp 761-762), 2016. Date of Publication: 01 Jul 2016.	Roilides E. Antachopoulos C.	(Roilides, Antachopoulos) Infectious Diseases Unit, 3rd Department of Pediatrics, Faculty of Medicine, Aristotle University School of Health Science, Hippokration Hospital, Thessaloniki 54642, Greece	Lancet Publishing Group (E-mail: cususerv@lancet.com)		Note	2016
Ovid Technologies	Embase	Embase	Erythematous plaque on the left lower eyelid following trauma.	JDDG - Journal of the German Society of Dermatology. 19(3) (pp 471-474), 2021. Date of Publication: March 2021.	Shao J. Yu J. Song Y. Wang A.	(Shao, Yu, Song, Wang) Department of Dermatology, Peking University First Hospital, Beijing Key Laboratory of Molecular Diagnosis on Dermatoses, Research Center for Medical Mycology, Peking University, National Clinical Research Center for Skin and Immune Diseases, Beijing, China	John Wiley and Sons Inc		Note	2021
Ovid Technologies	Embase	Embase	Gastrointestinal mucormycosis: An evolving disease.	Gastroenterology and Hepatology. 8(2) (pp 140-142), 2012. Date of Publication: February 2012.	Spellberg B.	(Spellberg) Division of General Internal Medicine, Los Angeles Biomedical Institute, Harbor-UCLA Medical Center, Torrance, CA, United States (Spellberg) David Geffen School of Medicine, UCLA, Los Angeles, CA, United States	Gastro-Hep Communications, Inc. (611 Broadway, Suite 310, New York NY 10012, United States)		Note	2012
Ovid Technologies	Embase	Embase	Infections in pediatric acute myeloid leukemia: Lessons learned and unresolved questions.	Pediatric Blood and Cancer. 51(4) (pp 458-460), 2008. Date of Publication: October 2008.	Sung L. Aplenc R. Zaoutis T. Groll A.H. Gibson B. Lehrnbecher T.	(Sung) Division of Haematology/Oncology, Program in Child Health Evaluative Sciences, Hospital for Sick Children, Toronto, ON, Canada (Aplenc) Center for Clinical Epidemiology and Biostatistics, Department of Pediatric Hematology/Oncology, Children's Hospital of Philadelphia, Philadelphia, United States (Zaoutis) Division of Infectious Diseases, Center for Pediatric Clinical Effectiveness Researc…	Wiley-Liss Inc. (111 River Street, Hoboken NJ 07030-5774, United States)		Note	2008
Ovid Technologies	Embase	Embase	Rapidly progressive soft tissue infections - Authors' reply.	Lancet Infectious Diseases. 6(2) (pp 66-67), 2006. Date of Publication: February 2006.	Vinh D.C. Embil J.M.	(Vinh, Embil) Section of Infectious Diseases, Department of Medicine, University of Manitoba, Winnipeg, Man., Canada (Embil) Infection Prevention and Control Unit, Health Sciences Centre, MS 673-820, Sherbrook Street, Winnipeg, Man. R3A 1R9, Canada	Lancet Publishing Group (84 Theobald's Road, London WC1X 8RR, United Kingdom)		Note	2006
Ovid Technologies	Embase	Embase	What is the role of combination therapy in management of zygomycosis?.	Clinical Infectious Diseases. 47(3) (pp 372-374), 2008. Date of Publication: 01 Aug 2008.	Walsh T.J. Kontoyiannis D.P.	(Walsh) National Cancer Institute, Bethesda, MD, United States (Kontoyiannis) University of Texas, M. D. Anderson Cancer Center, Houston, TX, United States (Walsh) Pediatric Oncology Branch, NCI, CRC, Bethesda, MD 20892, United States	Oxford University Press (2001 Evans Road, Cary NC 27513, United States)		Note	2008
Ovid Technologies	Embase	Embase	Three cases of mucormycosis from the middle east: Different risk factors leading to different outcomes.	Journal of Invasive Fungal Infections. 5(4) (pp 118-122), 2011. Date of Publication: 2011.	Baban T.A. Raad R.A. Dandachi D. Kanj S.S. Kanafani Z.A.	(Baban, Dandachi, Kanj, Kanafani) Division of Infectious Diseases, Department of Internal Medicine, American University of Beirut Medical Center, PO Box 11-0236/11D, Riad El Solh 1107 2020, Beirut, Lebanon (Raad) Department of Diagnostic Radiology, American University of Beirut Medical Center, Beirut, Lebanon	Remedica Medical Education and Publishing (Commonwealth House, 1 New Oxford Street, London WC1A 1NU, United Kingdom)	Mucormycosis is a devastating, rapidly progressive, life-threatening disease that necessitates urgent intervention, particularly in immunocompromised patients. So far, data on invasive mold infections from the Middle East and other developing countries are limited. We present three patients with invasive mucormycosis and document cures and survival in two of the three patients using conventional …	Article	2011
Ovid Technologies	Embase	Embase	Outcome of mucormycosis after treatment: Report of five cases.	New Microbes and New Infections. 6 (pp 49-52), 2015. Date of Publication: July 01, 2015.	Bellazreg F. Hattab Z. Meksi S. Mansouri S. Hachfi W. Kaabia N. Ben Said M. Letaief A.	(Bellazreg, Hattab, Mansouri, Hachfi, Kaabia, Letaief) Service de Maladies Infectieuses, CHU Farhat Hached, Sousse, Tunisia (Meksi, Ben Said) Laboratoire de Parasitologie - Mycologie, CHU Farhat Hached, Sousse, Tunisia	Elsevier Ltd	Mucormycoses are serious infections caused by filamentous fungi of the order Mucorales. They occur most often in immunocompromised patients. We report five cases of mucormycosis in patients hospitalized in the Infectious Diseases Department in Sousse - Tunisia between 2000 and 2013. They were 4 males and one female, mean age 60 years. Three patients were diabetic and one patient had acute leukemi…	Article	2015
Ovid Technologies	Embase	Embase	Cunninghamella bertholletiae infection in children: Review and report of 2 cases with disseminated infection.	Journal of Pediatric Hematology/Oncology. 36(2) (pp e109-e114), 2014. Date of Publication: March 2014.	Carceller F. Onoro G. Buitrago M.J. Herrero B. Lassaletta A. Perez-Martinez A. Gonzalez-Vicent M. Madero L.	(Carceller, Herrero, Lassaletta, Madero) Pediatric Hematology-Oncology Unit, Nino Jesus Children's Hospital, Menendez Pelayo Ave, #65, Madrid 28009, Spain (Onoro) Pediatric Intensive Care Unit, Spain (Buitrago) Mycology Reference Laboratory, National Centre of Microbiology Carlos III, Madrid, Spain (Perez-Martinez, Gonzalez-Vicent, Madero) Hematopoietic Transplant Unit, Nino Jesus Children's Hosp…	Lippincott Williams and Wilkins (530 Walnut Street,P O Box 327, Philadelphia PA 19106-3621, United States)	Mucormycosis is an emerging fungal infection affecting mainly immunosuppressed hosts. Cunninghamella bertholletiae causes the highest mortality among all mucormycetes. Infection by C. bertholletiae has rarely been reported in children. We present 2 children with acute leukemia and disseminated infection by C. bertholletiae, and review the relevant literature. Copyright © 2013 by Lippincott Willia…	Article	2014
Ovid Technologies	Embase	Embase	Imaging of isolated cerebral mucormycosis. A report of three cases.	Neuroradiology Journal. 20(5) (pp 525-530), 2007. Date of Publication: October 2007.	Cuellar H. Riascos R. Palacios E. Rojas R. Molina P.	(Cuellar) Department of Endovascular Therapy, Interventional Neuroradiology Fellow, Clinica Nuestra Senora del Rosario, Madrid, Spain (Riascos) Department of Radiology, University of Texas Medical Branch, Galveston, TX, United States (Palacios) Department of Neuroradiology, Tulane University, New Orleans, LA, United States (Rojas) Department Neuroradiology, Beth Israel Deaconess Medical Center, B…	Centauro SRL	Mucormycosis is a rare infection in immunosupressed patients caused by fungi from the family Mucoraceae. Three types of disease spread have been described: rhinocerebral, systemic and isolated. Isolated spread is the most uncommon form, usually resulting in death. It has been described in diabetics, immunosupressed patients and intravenous drug abusers. Neuroimaging can aid the diagnosis of this …	Article	2007
Ovid Technologies	Embase	Embase	Mucormycosis in two community hospitals and the role of infectious disease consultation: A case series.	International Journal of General Medicine. 6 (pp 833-838), 2013. Date of Publication: 2013.	Dai Y. Walker J.W. Halloush R.A. Khasawneh F.A.	(Dai, Walker) Department of Internal Medicine, Texas Tech University Health Sciences Center, United States (Halloush) Amarillo Pathology Group, United States (Khasawneh) Section of Infectious Diseases, Department of Internal Medicine, Texas Tech University Health sciences Center, Amarillo, TX, United States	Dove Medical Press Ltd. (PO Box 300-008, Albany, Auckland, New Zealand)	Background: Mucorales are ubiquitous filamentous fungi that can cause a devastating, invasive infection. This order has become an increasingly important pathogen during the last two decades, due to the dramatic increase in patients with predisposing factors. The aim of this retrospective study was to report the clinical characteristics, therapeutic options, and outcomes of patients diagnosed with…	Article	2013
Ovid Technologies	Embase	Embase	Successful treatment of pulmonary mucormycosis in two pediatric hematopoietic stem cell transplant patients.	Pediatric Transplantation. 22(7) (no pagination), 2018. Article Number: e13270. Date of Publication: November 2018.	Elgarten C.W. Levy E.M. Mattei P. Fisher B.T. Olson T.S. Freedman J.L.	(Elgarten, Levy, Olson, Freedman) Division of Oncology, Section of Cellular Therapy & Transplant, The Children's Hospital of Philadelphia, Philadelphia, PA, United States (Elgarten, Fisher) Center for Clinical Epidemiology and Biostatistics, Perelman School of Medicine, University of Pennsylvania, Philadelphia, PA, United States (Mattei) Department of Surgery, The Children's Hospital of Philadelp…	Blackwell Publishing Inc. (E-mail: subscrip@blackwellpub.com)	Pulmonary mucormycosis diagnosed immediately after hematopoietic stem cell transplantation frequently portends a poor prognosis. However, here we describe two cases in children that were treated successfully to highlight the efficacy of a multidisciplinary approach. Despite diagnosis in the immediate post-transplant period and requirement for ongoing immunosuppression to prevent or treat GVHD, bo…	Article	2018
Ovid Technologies	Ovid MEDLINE(R)	MEDLINE	Definition and management of invasive fungal rhinosinusitis: a single-centre retrospective study.	Acta Otorhinolaryngologica Italica. 41(1):43-50, 2021 Feb.	Fadda GL Martino F Andreani G Succo G Catalani M Di Girolamo S Cavallo G	Fadda, Gian Luca. Department of Otolaryngology, San Luigi Gonzaga Hospital, University of Turin, Orbassano, Turin, Italy. Martino, Federica. Department of Otolaryngology, San Luigi Gonzaga Hospital, University of Turin, Orbassano, Turin, Italy. Martino, Federica. Otorhinolaryngology Unit, Department of Clinical Sciences and Translational Medicine, Tor Vergata University, Rome, Italy. Andreani, Gi…		OBJECTIVES: The purpose of this study was to correlate acute invasive fungal rhinosinusitis (AIFRS) and chronic invasive fungal rhinosinusitis with underlying diseases, aetiological microorganisms, clinical symptoms, radiological findings, and surgical and medical treatment to determine the subset of patients who require more accurate diagnostic investigation and to prevent irreversible complicat…	Journal Article	2021
Ovid Technologies	Embase	Embase	Visual outcome in patients with acute invasive fungal rhinosinusitis.	Clinical Rhinology. 10(3) (pp 120-123), 2017. Date of Publication: September-December 2017.	Gupta A. Rathore P.K. Malhotra V.	(Gupta, Rathore, Malhotra) Department of Otorhinolaryngology (ENT), Maulana Azad Medical College, New Delhi, India	Jaypee Brothers Medical Publishers (P) Ltd (4838/24 Ansari Road, Daryaganj, New Delhi 110 002, India)	Acute invasive fungal rhinosinusitis (AIFRS) is an aggressive disease with fatal complications. The mortality rate of AIFRS ranges between 49 and 62%. The incidence of visual loss in AIFRS has been reported to be between 26 and 29%. A total of 5/16 patients in our study showed improvement in vision after treatment in 1 year follow-up while 11 patients showed no improvement in visual acuity. The A…	Article	2017
Ovid Technologies	Embase	Embase	Surgical resection for persistent localized pulmonary fungal infection prior to allogeneic hematopoietic stem cell transplantation: Analysis of six cases.	Journal of Infection and Chemotherapy. 26(2) (pp 175-180), 2020. Date of Publication: February 2020.	Harada N. Kimura S.-I. Gomyo A. Hayakawa J. Tamaki M. Akahoshi Y. Ugai T. Kusuda M. Kameda K. Wada H. Ishihara Y. Kawamura K. Sakamoto K. Sato M. Terasako-Saito K. Kikuchi M. Nakasone H. Kako S. Tsubochi H. Kanda Y.	(Harada, Kimura, Gomyo, Hayakawa, Tamaki, Akahoshi, Ugai, Kusuda, Kameda, Wada, Ishihara, Kawamura, Sakamoto, Sato, Terasako-Saito, Kikuchi, Nakasone, Kako, Kanda) Division of Hematology, Saitama Medical Center, Jichi Medical University, Japan (Tsubochi) Department of General Thoracic Surgery, Saitama Medical Center, Jichi Medical University, Japan	Elsevier B.V.	Objective: Although invasive fungal disease (IFD) is an important complication in allogeneic hematopoietic stem cell transplantation (HSCT), the clinical significance of surgery, including the role of surgical resection for persistent pulmonary fungal disease prior to allogeneic HSCT in the current era with a variety of available antifungal agents, is controversial. We investigated the role of su…	Article	2020
Ovid Technologies	Embase	Embase	Rhino-orbital mucormycosis treated successfully with posaconazole without exenteration.	Neuro-Ophthalmology. 37(5) (pp 198-203), 2013. Date of Publication: October 2013.	Zhang J. Kim J.D. Beaver H.A. Takashima M. Lee A.G.	(Zhang, Kim, Beaver, Lee) Department of Ophthalmology, Methodist Hospital, 6560 Fannin Street, Scurlock 450, Houston, TX 77030, United States (Zhang, Takashima, Lee) Baylor College of Medicine, Houston, Texas, TX, United States (Lee) Departments of Ophthalmology, Neurology, and Neurosurgery, Weill Cornell Medical College, New York, NY, United States (Kim, Lee) Department of Ophthalmology, Univers…	Informa Healthcare (69-77 Paul Street, London EC2A 4LQ, United Kingdom)	Mucormycosis is a rare and often fatal opportunistic angioinvasive infection seen mostly in immunocompromised patients, such as those with diabetes mellitus, cancer, or renal failure. Ophthalmic manifestations of orbital mucormycosis include ocular pain, periocular oedema, visual loss, ophthalmoplegia, proptosis, and ptosis. Although therapy for orbital mucormycosis consists of maximally tolerate…	Article	2013
Ovid Technologies	Embase	Embase	Pulmonary Fungal Infections in Kidney Transplant Recipients: An 8-Year Study.	Transplantation Proceedings. 41(5) (pp 1654-1656), 2009. Date of Publication: June 2009.	Sharifipour F. Rezaeetalab F. Naghibi M.	(Sharifipour, Rezaeetalab, Naghibi) Mashhad University of Medical Sciences, Mashhad, Iran, Islamic Republic of	Elsevier USA (6277 Sea Harbor Drive, Orlando FL 32862 8239, United States)	Invasive fungal infections are among the most important causes of mortality among transplant patients. One of the most common manifestations of these infections is pulmonary fungal infection (PFI). The present study sought to evaluate the rate of PFI in kidney transplant patients. Material(s) and Method(s): We retrospectively analyzed the data of 595 patients who underwent kidney transplantation …	Article	2009
Ovid Technologies	Embase	Embase	Invasive fungal infections in renal transplant recipients: About 11 cases.	Journal de Mycologie Medicale. 23(4) (pp 255-260), 2013. Date of Publication: December 2013.	Trabelsi H. Neji S. Sellami H. Yaich S. Cheikhrouhou F. Guidara R. Charffedine K. Makni F. Hachicha J. Ayadi A.	(Trabelsi, Neji, Sellami, Cheikhrouhou, Guidara, Makni, Ayadi) Fungal and parasitic molecular biology laboratory, School of medicine, Sfax University, Sfax, Tunisia (Yaich, Charffedine, Hachicha) Department of nephrology, CHU Hedi-Chaker, 3029 Sfax, Tunisia	Elsevier Masson SAS (62 rue Camille Desmoulins, Issy les Moulineaux Cedex 92442, France. E-mail: infos@masson.fr)	Invasive fungal infections are a major complication and an important cause of morbidity and mortality among solid organ transplant recipients. Their diagnosis is difficult and their prognosis is often pejorative. Objective(s): The aim of this study was to report the cases of invasive fungal infections in renal transplant recipients in Habib Bourguiba Sfax university hospital and to identify the m…	Article	2013
Ovid Technologies	Embase	Embase	Pulmonary mucormycosis: Two of a kind.	European Journal of Internal Medicine. 17(1) (pp 63-65), 2006. Date of Publication: January 2006.	Agarwal R. Kumar V. Gupta D.	(Agarwal, Kumar, Gupta) Department of Pulmonary Medicine and Histopathology, Postgraduate Institute of Medical Education and Research, Chandigarh 160012, India (Kumar) Department of Pulmonary Medicine and Histopathology, India	Elsevier (P.O. Box 211, Amsterdam 1000 AE, Netherlands)	Mucormycosis is an uncommon infection caused by fungi of the class Zygomycetes, suborder Mucorales. It occurs predominantly in the immunodeficient host, the most common risk factor being diabetes mellitus. Pulmonary mucormycosis is a disease that is localized in the lungs or mediastinum. It usually presents in a fulminant manner, although a chronic presentation can also occur. We describe two cas…	LCR2	2006
Ovid Technologies	Embase	Embase	Palatal mucormycosis in patients with hematologic malignancy and stem cell transplantation.	Medical Mycology. 49(4) (pp 400-405), 2011. Date of Publication: May 2011.	Akhrass F.A. Debiane L. Abdallah L. Best L. Mulanovich V. Rolston K. Kontoyiannis D.P.	(Akhrass, Debiane, Abdallah, Best, Mulanovich, Rolston, Kontoyiannis) Department of Infectious Diseases, Infection Control and Employee Health, University of Texas MD Anderson Cancer Center, Unit 1460, 1515 Holcombe Boulevard, Houston, TX 77030, United States	Informa Healthcare (69-77 Paul Street, London EC2A 4LQ, United Kingdom)	We present two patients with acute myelogenous leukemia who developed palatal mucormycosis, as well as a review of 15 well described reported cases of the same condition in patients who had hematologic malignancy and had undergone hematopoietic stem cell transplantation. Early diagnosis of palatal mucormycosis requires high suspicion of the disease along with a thorough oral examination. Mucormyc…	LCR2	2011
Ovid Technologies	Embase	Embase	Mucormycosis associated with COVID-19 in two kidney transplant patients.	Transplant Infectious Disease. 23(4) (no pagination), 2021. Article Number: e13652. Date of Publication: August 2021.	Arana C. Cuevas Ramirez R.E. Xipell M. Casals J. Moreno A. Herrera S. Bodro M. Cofan F. Diekmann F. Esforzado N.	(Arana) Department of Nephrology, Fundacio Puigvert, Barcelona, Spain (Cuevas Ramirez, Xipell, Casals, Cofan, Diekmann, Esforzado) Department of Nephrology and Renal Transplantation, Hospital Clinic de Barcelona, Barcelona, Spain (Moreno, Herrera, Bodro) Department of Infectious Diseases, Hospital Clinic Barcelona, Barcelona, Spain	John Wiley and Sons Inc	Coronavirus disease 2019 (COVID-19) predisposes patients to bacterial and fungal superinfections due to the impairment of the immunological system. Among the associated opportunistic fungal infections, mucormycosis is one of the least frequent but with the highest mortality. We describe two cases of mucormycosis in two kidney transplant recipients, while they were hospitalized for SARS-CoV-2 pneu…	Article	2021
Ovid Technologies	Embase	Embase	Pulmonary mucormycosis: Report of two cases. [Turkish]	Erciyes Tip Dergisi. 25(4) (pp 200-203), 2003. Date of Publication: 2003.	Bilgin M. Oguzkaya F. Oymak S. Canoz O.	(Bilgin, Oguzkaya) Gogus Cerrahisi, Erciyes Universitesi, Tip Fakultesi, 38039 Kayseri, Turkey (Oymak) Gogus Hastaliklari, Erciyes Universitesi, Tip Fakultesi, 38039 Kayseri, Turkey (Canoz) Ic Hastaliklari, Erciyes Universitesi, Tip Fakultesi, 38039 Kayseri, Turkey	Erciyes University (Kayseri 38039, Turkey)	Pulmonary mucormycosis is an uncommon fungus infection complicating diabetes mellitus. leukemia, lymphoma, and other debilitating diseases. The rapid progression of the clinical course and strong propensity for invasion of large vessels and central airways leading to fatal massive hemoptysis, respiratory failure, or fungal sepsis is responsible for the high mortality rate. This report concerns ab…	Article	2003
Ovid Technologies	Embase	Embase	Resolution of invasive fungal sinusitis in two pediatric patients with acute lymphoblastic leukemia.	International Journal of Pediatric Otorhinolaryngology Extra. 1(2) (pp 123-127), 2006. Date of Publication: June 2006.	Egan K. Robbins E. Weintrub P. Chin C. Rosbe K.	(Egan, Robbins, Weintrub, Chin, Rosbe) University of California San Francisco, Department of Otolaryngology, 400 Parnassus Ave., Suite A730, San Francisco, 94143 CA, United States	Elsevier Ireland Ltd (P.O. Box 85, Limerick, Ireland)	Two cases of invasive fungal sinusitis are presented which occurred in immunocompromised pediatric patients and were successfully resolved. The management of these cases can provide important recommendations in regards to identification and interventions, both medical and surgical, as well as the timing of treatment. © 2006 Elsevier Ireland Ltd. All rights reserved.	Article	2006
Ovid Technologies	Embase	Embase	Isolation of Rhizopus microsporus and Lichtheimia corymbifera from tracheal aspirates of two immunocompetent critically ill patients with COVID-19.	Medical Mycology Case Reports. 33 (pp 32-37), 2021. Date of Publication: September 2021.	Fernandez-Garcia O. Guerrero-Torres L. Roman-Montes C.M. Rangel-Cordero A. Martinez-Gamboa A. Ponce-de-Leon A. Gonzalez-Lara M.F.	(Fernandez-Garcia, Guerrero-Torres, Roman-Montes, Rangel-Cordero, Martinez-Gamboa, Ponce-de-Leon, Gonzalez-Lara) Infectious Diseases Department, Instituto Nacional de Ciencias Medicas y Nutricion Salvador Zubiran, Vasco de Quiroga 15, Colonia Belisario Dominguez Seccion XVI. Tlalpan, Mexico City CP 4080, Mexico	Elsevier B.V.	We describe two fatal cases of COVID-19 in which Rhizopus microsporus and Lichtheimia corymbifera were cultured from endotracheal aspirate samples. Both patients had no underlying comorbidities other than obesity. Despite antifungal therapy, both cases developed septic shock and progressive refractory hypoxemia without evidence of other underlying infections. It is unclear whether isolation of th…	Article	2021
Ovid Technologies	Embase	Embase	Lung mucormycosis in a case of small cell bronchogenic carcinoma with type 2 diabetes mellitus. [Spanish]	Revista del Instituto Nacional de Enfermedades Respiratorias. 16(3) (pp 169-172), 2003. Date of Publication: July/September 2003.	Fujarte Victorio A.S. Casillas Suarez C. Flores Colin I. Alonso De Ruiz P. Cicero Sabido R.	(Fujarte Victorio, Casillas Suarez, Flores Colin, Cicero Sabido) Unidad de Neumologia Alejandro Celis, Hospital General de Mexico, Facultad de Medicina UNAM, Mexico, DF, Mexico (Alonso De Ruiz) Unidad de Patologia, Hospital General de Mexico, Facultad de Medicina, Mexico, DF, Mexico (Fujarte Victorio) Unidad de Neumologia Alejandro Celis, Hospital General de Mexico, SSA, Apartado Postal 7-933, Me…	Instituto Nacional de Enfermedades Respiratorias (Calzada de Tlalpan 4502, Mexico D.F. CP 14080, Mexico)	Infection by opportunistic microorganisms, including fungus, is common in immunocompromised hosts, among them lung carcinoma patients. These represent a diagnostic and therapeutic challenge. A case of small cell carcinoma with diabetes mellitus type 2 and Mucor infection is reported. Case. Male 57 years old. Clinical evolution of five months with dysphagia, odinophagia, pleuritic pain on the righ…	Article	2003
Ovid Technologies	Embase	Embase	Successful outcome of mucormycosis in two children on induction therapy for acute lymphoblastic leukemia.	Indian Journal of Medical and Paediatric Oncology. 34(4) (pp 313-316), 2013. Date of Publication: October-December 2013.	Gupta A. Jain S. Agrawal C. Kapoor G.	(Gupta, Jain, Kapoor) Department of Pediatric Hematology and Oncology, Rajiv Gandhi Cancer Institute and Research Centre, Rohini, New Delhi - 110 085, India (Agrawal) Department of Microbiology, Rajiv Gandhi Cancer Institute and Research Centre, New Delhi, India	Georg Thieme Verlag	Zygomycetes are one of the less common causes of invasive fungal infections in patients with the hematological malignancies. We report two cases of acute lymphoblastic leukemia in the pediatric age group, complicated by disseminated cutaneous mucormycosis during induction chemotherapy. In one of our cases, cutaneous mucormycosis progressed to osteomyelitis of the proximal ulna while in the other …	Article	2013
Ovid Technologies	Embase	Embase	Management of Pulmonary Mucormycosis After Orthotopic Heart Transplant: A Case Series.	Transplantation Proceedings. 53(10) (pp 3051-3055), 2021. Date of Publication: December 2021.	Hill M.C. Belkin M.N. McMullen P. Pillarella J.J. Macaluso G.P. Treitman A.N. Pappas P.S. Tatooles A.J. Cotts W.G. Andrade A.A. Kim G. Narang N.	(Hill, Pillarella, Macaluso, Cotts, Andrade, Narang) Division of Cardiology, Department of Medicine, University of Illinois at Chicago College of Medicine, Chicago, IL, United States (Belkin, Kim) Section of Cardiology, Department of Medicine (McMullen) Department of Pathology, University of Chicago Medical Center, Chicago, IL, United States (Pillarella, Macaluso, Cotts, Andrade, Narang) Division…	Elsevier Inc.	Invasive pulmonary mucormycosis is a potentially fatal infection that can occur in immunosuppressed patients such as those who have undergone orthotopic heart transplant (OHT). High-dose intravenous antifungal agents, including amphotericin B, are generally accepted as the first-line medical treatment, with prompt surgical resection of lesions if feasible. The body of evidence guiding treatment d…	Article	2021
Ovid Technologies	Embase	Embase	Invasive pulmonary infection by Syncephalastrum species: Two case reports and review of literature.	IDCases. 21 (no pagination), 2020. Article Number: e00913. Date of Publication: 2020.	Irshad M. Nasir N. Hashmi U.H. Farooqi J. Mahmood S.F.	(Irshad, Nasir, Mahmood) Department of Medicine, Aga Khan University Hospital, Stadium Road, Karachi, Pakistan (Hashmi) Department of Heme-oncology, Aga Khan University Hospital, Karachi, Pakistan (Farooqi) Department of Microbiology, Aga Khan University Hospital, Karachi, Pakistan	Elsevier Ltd	Background: Syncephalastrum species belong to the class Zygomycetes and order Mucorale. These are found in the environment and tropical soil, usually presenting as colonizers and rarely cause human infection. Syncephalastrum racemosum is a species of the genus Syncephalastrum and is the most commonly identified pathogen. Most cases are reported in immunocompromised individuals, such as patients o…	Article	2020
Ovid Technologies	Embase	In-Process	Mucormycosis of maxilla: A multifarious disease a report of two cases.	Journal International Medical Sciences Academy. 31(3) (pp 177-180), 2018. Date of Publication: September 2018.	Jayachandran S. Jayaram V.	(Jayachandran, Jayaram) Department of Oral Medicine and Radiology, TamilNadu Government Dental College and Hospital, Chennai-3, TamilNadu, India	International Medical Sciences Academy	Mucormycosis is an invasive fungal infection with fulminant and fatal course and with high mortality rate. Immunocompromised patients like uncontrolled diabetes, renal transplant patient, haematological malignancies etc are more commonly affected by this infection. Rhino cerebral mucormycosisis the most common type.Copyright © 2018 International Medical Sciences Academy. All rights reserved.	Article	2018
Ovid Technologies	Embase	Embase	Cutaneous mucormycosis in children.	Indian Pediatrics. 43(2) (pp 167-170), 2006. Date of Publication: 17 Feb 2006.	Lagvankar S. Shah A.	(Shah, Lagvankar, Shah) Amardeep Multispeciality Children's Hospital and Research Center, Gujarat College Cricket Ground Road, Ellisbridge, Ahmedabad 380 006, India (Shah) Amardeep Multispeciality Children's Hospital and Research Center, 65 Pritamnagar Society, Gujarat College Road, Ellisbridge, Ahmedabad 380 006, India	Springer India (Barakhamba Road 110001, New Delhi 110 001, India)	Cutaneous mucormycosis is a rare fungal infection in children. It is commonly found in immunocompromized children. Early diagnosis is difficult and requires a very high degree of suspicion. Recommended mainstay of treatment has been amphotericin B and extensive surgical debridement which may at times require amputation if limb is involved. The authors share their experience of two cases of succes…	Article	2006
Ovid Technologies	Embase		Primary cutaneous mucormycosis: Two case reports and literature.	Revista Chilena de Infectologia. 28(3) (pp 269-273), 2011. Date of Publication: June 2011.	Oscar Tapia E. Carolina Chahin A. Carla Concha F.	(Oscar Tapia) Facultad de Medicina, Departamento de Anatomia Patologica, Universidad de La Frontera, Temuco, Chile (Oscar Tapia) Scientific and Technological Bioresource Nucleus (BIOREN), Universidad de La Frontera, Temuco, Chile (Carolina Chahin, Carla Concha) Hospital Hernan Henriquez Aravena, Unidad de Infectologia, Temuco, Chile	Sociedad Chilena de Infectologia (Bernarda Morin 411, Santiago, Chile)	Mucormycosis or zygomycosis is a rare opportunistic infection caused by aerobic saprophytic fungus that belongs to the class of Zygomycetes Mucorales family. These organisms live in the environment and enter the body by air, gastrointestinal or skin routes, through solutions of continuity of the skin. This microorganism is generally not pathogenic for immunocompetent hosts, being the development …	Article	2011
Ovid Technologies	Embase	Embase	Mucormycosis: A rare entity with rising clinical presentation in immunocompromised hosts.	International Journal of Surgery Case Reports. 77 (pp 57-61), 2020. Date of Publication: January 2020.	Pandilwar P.K. Khan K. Shah K. Sanap M. K S A.U. Nerurkar S.	(Pandilwar, Khan, Shah, Sanap, K S, Nerurkar) Department of Oral and Maxillofacial Surgery, Government Dental College and Hospital, Aurangabad, India	Elsevier Ltd	Introduction: Mucormycosis is a rare, rapidly progressive and a fulminant, life-threatening, opportunistic infection. Although it most commonly manifests in diabetic patients, its presence in other immunologically compromised patients cannot be ruled out. Its etiology is saprophytic fungal organisms, with rhizopus being the most common causative organism. Clinically the disease is marked by a par…	Article	2020
Ovid Technologies	Embase	Embase	Hyperglycemic hyperosmolar state and rhino-orbital mucormycosis.	Diabetes Research and Clinical Practice. 91(2) (pp e37-e39), 2011. Date of Publication: February 2011.	Pinto M.E. Manrique H.A. Guevara X. Acosta M. Villena J.E. Solis J.	(Pinto, Guevara, Villena) Endocrine Service, Cayetano Heredia Hospital, Lima, Peru (Pinto, Guevara, Acosta, Villena, Solis) Faculty of Medicine, Cayetano Heredia University, Lima, Peru (Manrique, Acosta, Solis) Endocrine Service, Arzobispo Loayza Hospital, Lima, Peru	Elsevier Ireland Ltd (P.O. Box 85, Limerick, Ireland)	Rhino-orbital mucormycosis is a fatal infection. Decompensated diabetes is the most common predisposing factor. Two male adults were admitted because of newly diagnosed diabetes with hyperglycemic hyperosmolar state and CT scan showed extensive pansinusitis and orbital inflammation. Treatment included surgical debridement and antifungal therapy. One patient died from a severe sepsis. © 2010 Elsev…	Article	2011
Ovid Technologies	Embase	Embase	Intestinal mucormycosis: A rare entity in pediatric oncology.	Pediatric Hematology and Oncology. 30(3) (pp 178-183), 2013. Date of Publication: April 2013.	Radhakrishnan N. Yadav S.P. Oberoi J. Kulshreshta R. Bhalla S. Sachdeva A.	(Radhakrishnan, Yadav, Sachdeva) Department of Pediatrics, Pediatric Hematology Oncology and BMT Unit, Sir Ganga Ram Hospital, Rajinder Nagar, New Delhi 110060, India (Oberoi) Department of Microbiology, Sir Ganga Ram Hospital, Rajinder Nagar, New Delhi, India (Kulshreshta) Department of Pediatric Surgery, Sir Ganga Ram Hospital, Rajinder Nagar, New Delhi, India (Bhalla) Department of Histopathol…	Informa Healthcare (69-77 Paul Street, London EC2A 4LQ, United Kingdom)	Mucormycosis is increasingly emerging as an important cause of invasive fungal infection in immunocompromised patients. Intestinal mucormycosis is extremely rare, difficult to diagnose, and has dismal prognosis. We report two children with acute lymphoblastic leukemia and intestinal mucormycosis. Despite surgery and appropriate antifungal therapy, only one survived. Literature review showed only …	Article	2013
Ovid Technologies	Embase	Embase	Paranasal sinus mucormycosis: A report of two cases.	Acta Oto-Laryngologica. 121(8) (pp 948-952), 2001. Date of Publication: 2001.	Ruoppi P. Dietz A. Nikanne E. Seppa J. Markkanen H. Nuutinen J.	(Ruoppi, Dietz, Nikanne, Seppa, Markkanen, Nuutinen) Department of Otorhinolaryngology, Kuopio University Hospital, PO Box 1777, FI-70211 Kuopio, Finland	Taylor and Francis A.S.	Mucormycosis of the nose and paranasal sinuses is a rare invasive fungal infection, which often has a very fulminant course and characteristic clinical findings. The patients are usually immunocompromised, with diabetic ketoacidosis being the commonest underlying disorder. In some immunocompetent patients, the disease is associated with local predisposing factors, such as chronic sinusitis. Altho…	Article	2001
Ovid Technologies	Embase	Embase	Rhinocerebral zygomycosis in childhood acute lymphoblastic leukaemia.	European Journal of Pediatrics. 160(4) (pp 235-238), 2001. Date of Publication: 2001.	Ryan M. Yeo S. Maguire A. Webb D. O'Marcaigh A. McDermott M. Butler K. O'Meara A.	(Ryan, O'Marcaigh, O'Meara) Department of Haematology and Oncology, Our Lady's Hospital for Sick Children, Crumlin, Dublin 12, Israel (Yeo, Maguire) Department of Otolaryngology, Our Lady's Hospital for Sick Children, Crumlin, Dublin 12, Israel (Webb) Department of Neurology, Our Lady's Hospital for Sick Children, Crumlin, Dublin 12, Israel (McDermott) Department of Pathology, Our Lady's Hospital…	Springer Verlag (Tiergartenstrasse 17, Heidelberg D-69121, Germany)	The hazards associated with invasive candidiasis and aspergillosis in oncology patients are well recognised. These conditions typically present late in treatment, often after prolonged or recurrent episodes of neutropenia. We report the occurrence of Absidia corymbifera infection causing rhinocerebral zygomycosis in two children with acute lymphoblastic leukaemia, early in the induction phase of …	Article	2001
Ovid Technologies	Embase	Embase	Successful management of emphysematous gastritis with invasive gastric mucormycosis.	BMJ Case Reports. 13(2) (no pagination), 2020. Article Number: e231297. Date of Publication: 20 Feb 2020.	Sharma D.	(Sharma) Surgical Gastroenterology, Kasturba Medical College, Manipal, Karnataka, India	BMJ Publishing Group (E-mail: subscriptions@bmjgroup.com)	The present manuscript reports two extremely rare cases of coexisting emphysematous gastritis with gastric mucormycosis. The cases were managed successfully, considering the high mortality associated with both conditions independently. The aim of the manuscript is to elucidate the importance of prompt diagnosis, early surgical intervention for source control and concomitant application of antifun…	Article	2020
Ovid Technologies	Embase	Embase	Coinfection by Aspergillus and Mucoraceae Species in Two Cases of Acute Rhinosinusitis as a Complication of COVID-19.	Case Reports in Medicine. 2022 (no pagination), 2022. Article Number: 8114388. Date of Publication: 2022.	Tabarsi P. Sharifynia S. Pourabdollah Toutkaboni M. Abtahian Z. Rahdar M. Mirahmadian A.S. Hakamifard A.	(Tabarsi, Sharifynia, Abtahian) Clinical Tuberculosis and Epidemiology Research Center, National Research Institute of Tuberculosis and Lung Diseases (NRITLD), Shahid Beheshti University of Medical Sciences, Tehran, Iran, Islamic Republic of (Pourabdollah Toutkaboni) Chronic Respiratory Diseases Research Center, National Research Institute of Tuberculosis and Lung Diseases (NRITLD), Shahid Behesh…	Hindawi Limited	Acute invasive fungal rhinosinusitis (AIFR) is a life-threatening infection often found in immunocompromised patients. In the COVID-19 era, reports of AIFR have emerged, with high mortality and morbidity rate. This paper presents two cases of COVID-19 associated AIFR with the combined proven fungal etiology of Aspergillus flavus and Rhizopus arrhizus in case 1 and Aspergillus fumigatus and Rhizop…	Article	2022
Ovid Technologies	Embase	Embase	Intra-abdominal rhizopus microsporus infection successfully treated by combined aggressive surgical, antifungal, and iron chelating therapy.	Journal of Pediatric Hematology/Oncology. 32(6) (pp e238-e240), 2010. Date of Publication: August 2010.	Ting J.Y. Chan S.-Y. Lung D.C. Chi-Chung A. Chiang A.K.S. Ha S.-Y. Tsoi N.N.S. Chan G.C.F.	(Ting, Chan, Chi-Chung, Chiang, Ha, Tsoi, Chan) Department of Paediatrics and Adolescent Medicine, University of Hong Kong, Queen Mary Hospital, 102 Pokfulam Road, Hong Kong, Hong Kong (Lung) Department of Clinical Pathology, Tuen Mun Hospital, Hong Kong, Hong Kong	Lippincott Williams and Wilkins (530 Walnut Street,P O Box 327, Philadelphia PA 19106-3621, United States)	Zygomycetes are widely distributed in the environment as inhabitants of soil and decaying matter. On rare occasions, these organisms can cause invasive infections in immunocompromised hosts. As zygomycetes are resistant to most conventional antifungal agents, its infection is often fatal. We report 2 cases of unusual intra-abdominal Rhizopus microsporus infection in children with acute leukemia a…	Article	2010
Ovid Technologies	Embase	Embase	Mucormycosis of renal allograft: Report of two cases. [Chinese]	Chinese Journal of Infection and Chemotherapy. 6(3) (pp 176-177), 2006. Date of Publication: June 2006.	Zheng J.-M. Wang Z.-P. Song W.-L.	(Zheng, Wang, Song) Department of Transplantation Surgery, Tianjin First Central Hospital, Tianjin 300192, China	Editorial Department of Chinese Journal of Infection (12 Wulumuqi Zhong Road, Shanghai 200040, China)	Objective: To summary the diagnosis and treatment of renal allograft mucormycosis. Method(s): Two cases of renal mucormycosis early after transplantation were reported. One case was managed with surgical procedures and liposomal amphotericin B, the other by surgery alone. Result(s): The first case was cured by combination of surgical procedure and high dose liposomal amphotericin B (6.3 g) for 6 …	Article	2006
Ovid Technologies	Embase	Embase	Rhino-orbito-cerebral mucormycosis in patients with uncontrolled diabetes: A case series.	International Journal of Surgery Case Reports. 73 (pp 324-327), 2020. Date of Publication: 2020.	Al Hassan F. Aljahli M. Molani F. Almomen A.	(Al Hassan, Aljahli, Almomen) Department of Surgery, King Fahad Specialist Hospital, Al Muraikebat Area, Ammar Bin Thabet Street, PO Box 15215, Dammam 31444, Saudi Arabia (Molani) Department of Medical Imaging, King Fahad Specialist Hospital, Al Muraikebat Area, Ammar Bin Thabet Street, PO Box 15215, Dammam 31444, Saudi Arabia	Elsevier Ltd	Introduction: Mucormycosis is a rare, aggressive, and invasive disease with a fatal outcome. It most commonly affects patients with compromised immunity, particularly those with poorly controlled diabetes. We present a case series of patients with uncontrolled diabetes and mucormycosis. Presentation of case: We present a series of three patients with uncontrolled diabetes, with main symptoms of p…	LCR3	2020
Ovid Technologies	Embase	Embase	Neonatal colonic mucormycosis - A tropical perspective.	Journal of Tropical Pediatrics. 51(1) (pp 54-59), 2005. Date of Publication: February 2005.	Alexander P. Alladi A. Correa M. D'Cruz A.J.	(Alexander, Correa) Department of Pathology, St. John's Medical College/Hospital, Sarjapur Road, Bangalore 560034, India (Alladi, D'Cruz) Department of Pediatric Surgery, St. John's Medical College/Hospital, Sarjapur Road, Bangalore 560034, India	Oxford University Press (Great Clarendon Street, Oxford OX2 6DP, United Kingdom)	Neonatal gastrointestinal (GI) mucormycosis is a rare, usually fatal, opportunistic fungal infection, which is difficult to diagnose early or preoperatively. We report three babies, only one of whom survived, with a review of the literature. All three had similar findings of necrosis of colon with multiple perforations. While the first baby was diagnosed as long segment Hirschsprung's, the second…	Article	2005
Ovid Technologies	Embase	Embase	Invasive fungal infections in living unrelated renal transplantation.	Transplantation Proceedings. 37(7) (pp 3034-3037), 2005. Date of Publication: September 2005.	Alkhunaizi A.M. Amir A.A. Al-Tawfiq J.A.	(Alkhunaizi, Amir, Al-Tawfiq) Dhahran Health Center Saudi Aramco, Medical Services Organization, Dhahran, Saudi Arabia (Alkhunaizi) Dhahran Health Center Saudi Aramco, Box 10955, Dhahran, 31311, Saudi Arabia	Elsevier USA (6277 Sea Harbor Drive, Orlando FL 32862 8239, United States)	In many developing countries, renal transplantation from paid, unrelated donors constitutes the main type of renal transplantation. Several medical and social problems are likely to occur in association with this practice. Among the many medical complications, invasive fungal infections are the most feared. In this report, we describe our experience with 3 patients who underwent living unrelated …	Article	2005
Ovid Technologies	Embase	Embase	Cutaneous mucormycosis of the upper extremity: A series of patients and review of the literature.	European Journal of Plastic Surgery. 27(6) (pp 291-294), 2004. Date of Publication: December 2004.	Chun J.K. Christy M. Rudikoff D. Silver L.	(Chun, Christy, Silver) Division of Plastic Surgery, The Mount Sinai Medical Center, One Gustave L. Levy Place, New York NY, 10029, United States (Rudikoff) Division of Dermatology, The Mount Sinai Medical Center, One Gustave L. Levy Place, New York NY, 10029, United States	Springer Verlag (Tiergartenstrasse 17, Heidelberg D-69121, Germany)	We present our experience with three cases of cutaneous mucormycosis involving the upper extremity. One patient was on long-term steroid therapy for polymyalgia rheumatica and myelodysplastic syndrome. A second patient had an advanced HIV infection. The third patient presented following a renal transplantation for which he was on immunosuppressive therapy. All three patients had wide local excisi…	Article	2004
Ovid Technologies	Embase	Embase	Ophthalmoplegia due to invasive fungal sinusitis: A report of three cases.	Turk Noroloji Dergisi. 23(4) (pp 225-228), 2017. Date of Publication: 2017.	Colak A.Y. Gokcay F. Celebisoy N. Gokcay A. Guler A. Pullukcu H. Midilli R. Gode S.	(Colak, Gokcay, Celebisoy, Gokcay, Guler) Ege University Faculty of Medicine, Department of Neurology, Izmir, Turkey (Pullukcu) Ege University Faculty of Medicine, Department of Infectious Diseases, Izmir, Turkey (Midilli, Gode) Ege University Faculty of Medicine, Department of Ear, Nose and Throat, Izmir, Turkey	Turkish Neurosurgical Society (E-mail: info@turkishneurosurgery.org.tr)	Invasive fungal sinusitis is an infection of the paranasal sinuses that should be diagnosed early due to its high mortality and morbidity rates. Mucormycosis and aspergillus are the two most important agents of invasive fungal sinusitis. Although usually seen in patients who are immunocompromised, they are rarely seen in immunocompetent patients. In this article, we present three patients with op…	Article	2017
Ovid Technologies	Embase	Embase	Successful treatment of pulmonary zygomycosis in two transplant recipients with liposomal amphotericin B and partial surgical resection followed by posaconazole.	Mycoses. 53(2) (pp 163-167), 2010. Date of Publication: March 2010.	Cooke D.T. Pagani F.D. Kaul D.R. Cooke K.R. Lau C.L. Riddell IV J.	(Cooke) Division of Cardiothoracic Surgery, University of California, Davis Medical Center, Davis, CA, United States (Pagani) Section of Cardiac Surgery, University of Michigan Medical Center, Ann Arbor, MI, United States (Kaul, Riddell IV) Division of Infectious Diseases, University of Michigan Medical Center, Ann Arbor, MI, United States (Cooke) Department of Pediatrics, Case Western Reserve Un…	Blackwell Publishing Ltd (9600 Garsington Road, Oxford OX4 2XG, United Kingdom)	Pulmonary zygomycosis is a relatively uncommon complication of solid organ or peripheral blood stem cell transplantation and has a high associated mortality. Optimal therapy consists of complete resection of infected tissue and treatment with amphotericin B (AmB). We describe two patients, one of whom underwent orthotopic heart transplantation and the other who received a peripheral blood stem ce…	Article	2010
Ovid Technologies	Embase	Embase	A series of fungal infections with rare presentation in critically ill patients: Diagnostic and treatment challenges.	Pneumon. 28(2) (pp 167-172), 2015. Date of Publication: 01 Apr 2015.	Frantzeskaki F. Diakaki C. Rizos M. Theodorakopoulou M. Papadopoulos P. Antonopoulou A. Nikitas N. Brountzos E. Paramythiotou E. Panagyotides J. Armaganidis A. Dimopoulos G.	(Frantzeskaki, Diakaki, Rizos, Theodorakopoulou, Papadopoulos, Antonopoulou, Nikitas, Paramythiotou, Armaganidis, Dimopoulos) Departrments of Critical Care, Greece (Brountzos) Radiology, Greece (Panagyotides) Pathology, University Hospital Attikon, Greece	Technogramma (E-mail: tech@hol.gr)	Invasive fungal infections are alarmingly common in ICU patients, associated with increased morbidity and mortality. Risk factors are the increased use of indwelling central venous catheters, the use of broad spectrum antibiotics, parenteral nutrition, renal replacement therapy and immunosuppression. Diagnosis of these infections might be complicated, requiring tissue cultures. Additionally, ther…	Article	2015
Ovid Technologies	Embase	Embase	Chronic pulmonary mucormycosis: An emerging fungal infection in diabetes mellitus.	Journal of Thoracic Disease. 9(2) (pp E121-E125), 2017. Date of Publication: 2017.	Iqbal N. Irfan M. Jabeen K. Kazmi M.M. Tariq M.U.	(Iqbal, Irfan, Kazmi) Section of Pulmonology and Critical Care, Department of Medicine, Aga Khan University, Karachi, Pakistan (Jabeen) Department of Pathology and Laboratory Medicine, Aga Khan University, Karachi, Pakistan (Tariq) Section of Histopathology, Department of Pathology and Microbiology, Aga Khan University Hospital, Karachi, Pakistan	AME Publishing Company (E-mail: jtd@thepbpc.org)	Mucormycosis commonly affects immunocompromised individuals with defects in neutrophil function or count. Diabetes mellitus is an important risk factor due to impair innate and acquired immunity for mucormycosis, with rhino-orbital-cerebral involvement as a common presentation. Pulmonary mucormycosis (PM) although a rare presentation in diabetic patients but is associated with high mortality and …	Article	2017
Ovid Technologies	Embase	Embase	The use of genome sequencing to investigate an outbreak of hospital-acquired mucormycosis in transplant patients.	Transplant Infectious Disease. 21(5) (no pagination), 2019. Article Number: e13163. Date of Publication: 01 Oct 2019.	Marek C. Croxen M.A. Dingle T.C. Bharat A. Schwartz I.S. Wiens R. Smith S.	(Marek, Croxen, Dingle, Schwartz, Smith) University of Alberta, Edmonton, AB, Canada (Croxen, Dingle) Public Health Laboratory, Edmonton, AB, Canada (Bharat) National Microbiology Laboratory, Public Health Agency of Canada, Winnipeg, MB, Canada (Wiens) Alberta Health Services, University of Alberta, Edmonton, AB, Canada	Blackwell Publishing Inc. (E-mail: subscrip@blackwellpub.com)	We report three cases of hospital-acquired mucormycosis in heart and lung transplant patients over a 6-month period. Traditional epidemiological investigation tools were used to look for a common link between patients to explain the outbreak. Genome sequencing of each fungal strain was used to supplement the investigation. By disproving a close genetic link between infecting strains of mucormycos…	Article	2019
Ovid Technologies	Embase	Embase	Posaconazole salvage therapy allows successful allogeneic hematopoietic stem cell transplantation in patients with refractory invasive mold infections.	Transplant Infectious Disease. 9(2) (pp 89-96), 2007. Date of Publication: June 2007.	Mullane K. Toor A.A. Kalnicky C. Rodriguez T. Klein J. Stiff P.	(Mullane, Toor, Kalnicky, Rodriguez, Klein, Stiff) Sections of Infectious Diseases and Hematology-Oncology, Loyola University Medical Center, Maywood, IL, United States (Mullane) Department of Medicine, University of Chicago, M/C 5065, 5841 South Maryland St, Chicago, IL 60637, United States	Blackwell Publishing Ltd (9600 Garsington Road, Oxford OX4 2XG, United Kingdom)	We describe the clinical courses of 3 patients with hematologic malignancies (2 with acute myelogenous leukemia and 1 with multiple myeloma) who developed invasive fungal infections due to uncommon molds (Alternaria spp., Paecilomyces lilacinus, and Zygomycetes). Breakthrough invasive fungal infections of the sinus (n=1), lung (n=3), and pericardium (n=1) developed despite fluconazole prophylaxis…	Article	2007
Ovid Technologies	Embase	Embase	Mucormycosis in pediatric oncology patients: a hospital outbreak investigation report.	Infection Prevention in Practice. 3(4) (no pagination), 2021. Article Number: 100189. Date of Publication: December 2021.	Saleem A.I.H. Alsaedi A. Alharbi M. Abdullah S. Al Rabou A. AlDabbagh M.	(Saleem, AlDabbagh) Department of Pediatrics, Division of Infectious Disease, King Abdulaziz Medical City (KAMC-Jeddah), Jeddah, Saudi Arabia (Saleem, Alsaedi, Alharbi, Abdullah, AlDabbagh) King Abdullah International Medical Research Center, Jeddah, Saudi Arabia (Saleem) Ministry of Health, Saudi Arabia (Alsaedi, Alharbi, Abdullah, AlDabbagh) College of Medicine, King Saud bin Abdulaziz Universi…	Elsevier Ltd		Article	2021
Ovid Technologies	Ovid MEDLINE(R)	MEDLINE	Orbital exenteration: A dilemma in mucormycosis presented with orbital apex syndrome.	American Journal of Rhinology. 22(1):98-103, 2008 Jan-Feb.	Songu M Unlu HH Gunhan K Ilker SS Nese N	Songu, Murat. Department of Otorhinolaryngology/Head and Neck Surgery, Celal Bayar University Hospital, Manisa, Turkey. songumurata@yahoo.com		BACKGROUND: Mucormycosis is an uncommon, rapidly progressive, commonly fatal, opportunistic, fungal paranasal sinus infection. The most critical decision in the management of rhino-orbital mucormycosis is whether the orbit should be exenterated. The literature fails to provide a broad base of information of how physicians determine the need for exenteration in daily practice. The decision for exe…	Journal Article	2008
Ovid Technologies	Embase	Embase	Mucormycosis: A rare fungal infection in tornado victims.	Journal of Burn Care and Research. 35(3) (pp e164-e171), 2014. Date of Publication: 2014.	Austin C.L. Finley P.J. Mikkelson D.R. Tibbs B.	(Austin, Finley, Mikkelson, Tibbs) Division of Trauma and Burn Research, Mercy Hospital, Mercy Medical Research Institute, 1235 E Cherokee-7H, Springfield, MI, United States	Lippincott Williams and Wilkins (E-mail: LRorders@phl.lrpub.com)	This article reviews four immunocompetent patients who developed a rare fungal infection, mucormycosis, secondary to multiple traumatic injuries sustained during an EF-5 tornado in Joplin, MO. Commonly found in soil and decaying organic matter, mucorales are fungi associated with soft tissue and cutaneous infections. Onset of this fungal infection can occur without clinical signs, presenting seve…	Article	2014
Ovid Technologies	Embase	Embase	Rhinocerebral mucormycosis in four diabetics. [French]	Journal des Maladies Vasculaires. 31(2) (pp 85-87), 2006. Date of Publication: May 2006.	Ferchichi L. Chadli-Debbiche A. Koubaa W. Khayat O. Labbene N. Ben Gamra O. Khedim A. Ben Ayed M.	(Ferchichi, Chadli-Debbiche, Koubaa, Khayat, Labbene, Ben Ayed) Service d'Anatomie et de Cytologie Pathologiques, Hopital Habib Thameur, 8 Rue Ali Ben Ayed Montfleury, 1008 Tunis, Tunisia (Ben Gamra, Khedim) Service d'Orl, Hopital Habib Thameur de Tunis, Tunisia	Elsevier Masson SAS (62 rue Camille Desmoulins, Issy les Moulineaux Cedex 92442, France)	Mucormycosis is caused by a zygomycetes fungus in a vascular location. This fungus is a saprophytic organism which can become pathogenic in specific conditions, particularly in patients with diabetes mellitus. A rhinocerebral localization is common, leading to often fatal devastating sinusitis. Positive diagnosis requires histological proof with characteristic hyphal tissue invasion. Frozen secti…	Article	2006
Ovid Technologies	Embase	Embase	Clinical characteristics and prognoses of pulmonary mucormycosis in four children.	Pediatric Investigation. 3(4) (pp 223-227), 2019. Date of Publication: 01 Dec 2019.	Guo S. Liu H. Tang X. Yang H.	(Guo) Department of Respiratory Medicine, Beijing Children's Hospital, Capital Medical University, National Center for Children's Health, Beijing, China (Liu, Tang, Yang) The Second Department of Respiratory Medicine, Beijing Children's Hospital, Capital Medical University, National Center for Children's Health, Beijing, China	Blackwell Publishing Ltd	Importance: Pulmonary mucormycosis is life threatening and carries a poor prognosis. Identification of factors that improve prognosis is urgently necessary. Objective(s): To analyze the clinical features and outcomes of pulmonary mucormycosis in children. Method(s): A retrospective analysis of clinical data of four cases with pulmonary mucormycosis was conducted in Beijing Children's Hospital fro…	Article	2019
Ovid Technologies	Embase	Embase	Facial neuritis in coronavirus disease 2019 associated mucormycosis: Study on clinico-radiological correlates.	Journal of Laryngology and Otology. 136(4) (pp 349-353), 2022. Date of Publication: 30 Apr 2022.	Jaiswal A.S. Sikka K. Bhalla A.S. Manchanda S. Goel G. Verma H. Thakar A.	(Jaiswal, Sikka, Goel, Verma, Thakar) Department of Otorhinolaryngology and Head - Neck Surgery, All India Institute of Medical Sciences, New Delhi, India (Bhalla, Manchanda) Department of Radiology, All India Institute of Medical Sciences, New Delhi, India	Cambridge University Press	Objective To elucidate the aetiopathogenesis of facial neuritis in coronavirus disease 2019 associated mucormycosis. Methods A retrospective review was conducted of coronavirus disease 2019 associated mucormycosis patients who presented with peripheral facial nerve palsy from January 2021 to July 2021. The clinico-radiological details of four patients were assessed to examine the potential mechan…	Article	2022
[truncated: 1,921 more rows]
