# Supplementary material for: A Systematic Review of the Therapeutic Outcome of Mucormycosis
Source: Open Forum Infect Dis. 2023 Dec 30;11(1):ofad704. doi: 10.1093/ofid/ofad704 (PMC10823420; doi:10.1093/ofid/ofad704)
Supplement: ofad704_Supplementary_Data [file ofad704_supplementary_data.zip › Supplement 2 (1).xlsx]

## Sheet: Final
	Final set of papers analysed for therapeutic outcome
VN	TI	AU	AB	PT	SO	AU	IN	PB	YR
Ovid Technologies	Risk factors for COVID-19 associated mucormycosis in India: A case control study.	Patel A.K. Bakshi H. Shah K. Patel S. Patel T. Patel K. Patel K.K.	The coronavirus disease 2019 (COVID-19) pandemic had led to an increase in a surge of mucormycosis in COVID-19 patients, especially in India. Diabetes and irrational usage of corticosteroids to treat COVID-19 were some of the factors implicated for COVID-19-Associated mucormycosis (CAM). We designed this case-control study to identify risk factors for mucormycosis in COVID-19 patients. The study …	CASE CONTROL STUDY	Medical Mycology. 60(7) (no pagination), 2022. Article Number: myac044. Date of Publication: 01 Jul 2022.	Patel A.K. Bakshi H. Shah K. Patel S. Patel T. Patel K. Patel K.K.	(Patel, Patel) Infectious Diseases Department, Sterling Hospital, Ahmedabad 380052, India (Bakshi) Department of Community Medicine, Gmers Medical College Sola, Ahmedabad, India (Shah) Department of Infectious Diseases, Sterling Hospital, Ahmedabad 380052, India (Patel) B J Medical College, Ahmedabad 380016, India (Patel) Department of Pulmonary and Critical Care Medicine, Sterling Hospital, Ahme…	Oxford University Press	2022
Ovid Technologies	Ten-year experience of rhinocerebral zygomycosis in a teaching hospital in Tehran.	Barati M. Talebi-Taher M. Nojomi M. Kerami F.	Background: Rhinocerebral zygomycosis is a rare, rapidly progressive and often fatal fungal infection occurring in several immunocompromised states. Prior investigators have reported an increasing incidence among Iranian population; therefore, we decided to present the clinical features and treatment outcome of a group of patients with rhinocerebral zygomycosis. Patients and Methods: Medical reco…	retrospective comparative case serie	Iranian Journal of Clinical Infectious Diseases. 5(3) (pp 117-120), 2010. Date of Publication: 2010.	Barati M. Talebi-Taher M. Nojomi M. Kerami F.	(Barati, Talebi-Taher, Kerami) Pediatric Infectious Diseases Research Center, Iran University of Medical Sciences, Tehran, Iran, Islamic Republic of (Nojomi) Department of Community Medicine, Iran University of Medical Sciences, Tehran, Iran, Islamic Republic of	Shaheed Beheshti Uni. of Medical Sci. and Health Services (P.O. BOX 19835-159, Tehran 19569, Iran, Islamic Republic of)	2010
Ovid Technologies	A prospective case series on rhino orbital cerebral mucormycosis in Egypt: Epidemiology, systemic implications, and treatment.	Elmonofy O. Ghanem M. Abdelwahab M. Mubarak F.A.	Introduction and importance: To identify and recognize systemic implications, clinical, characteristics, and management of a group of patients with rhino orbitocerbral mucormycosis infection. Case presentation: The study included twenty-five patients aged range (12-71 years) with rhino orbital cerebral mucormycosis infection who were admitted to the oral and maxillofacial department in Cairo, Egy…	MCR	International Journal of Surgery Open. 44 (no pagination), 2022. Article Number: 100505. Date of Publication: July 2022.	Elmonofy O. Ghanem M. Abdelwahab M. Mubarak F.A.	(Elmonofy, Ghanem, Abdelwahab, Mubarak) Nasser Institute Hospital for Research and Treatment, Cairo, Egypt (Ghanem) New Giza University Giza, Egypt (Mubarak) Department of Oral & Maxillofacial Surgery, Faculty of Oral and Dental Medicine, Cairo University, Egypt	Elsevier Ltd	2022
Ovid Technologies	Evaluation and Comparison of Mucormycosis Patients' Features Undergoing Functional Endoscopic Sinus Surgery Prior to and during the COVID-19 Pandemic: A Case-Control Study.	Dehghanpisheh L. Eghbal M. Salari M. Shahriarirad R. Borzou N. Vatankhah P.	Background. Rhinocerebral mucormycosis is a serious invasive fungal infection that is one of the most aggressive and lethal of invasive mycoses. The coronavirus disease (COVID-19) has been linked to immune dysregulation, and patients with COVID-19 have been reported to be at risk for developing invasive fungal infections. This study is conducted to evaluate the concurrence of mucormycosis among C…	CASE CONTROL STUDY	International Journal of Clinical Practice. 2022 (no pagination), 2022. Article Number: 1248325. Date of Publication: 2022.	Dehghanpisheh L. Eghbal M. Salari M. Shahriarirad R. Borzou N. Vatankhah P.	(Dehghanpisheh, Eghbal, Salari, Borzou, Vatankhah) Anesthesiology And Critical Care Research Center, Department Of Anesthesiology And Critical Care, School Of Medicine, Shiraz University Of Medical Sciences, Shiraz, Iran, Islamic Republic of (Shahriarirad) Thoracic And Vascular Surgery Research Center, Shiraz University Of Medical Science, Shiraz, Iran, Islamic Republic of	Wiley-Hindawi	2022
Ovid Technologies	Disease burden and demographic characteristics of mucormycosis: A nationwide population-based study in Taiwan, 2006-2017.	Shih H.-I. Huang Y.-T. Wu C.-J.	Background: Epidemiological knowledge of mucormycosis obtained from national population-based databases is scarce. Objective(s): This study aimed to depict the disease burden and demographics of mucormycosis in Taiwan by using the Taiwan National Health Insurance Research Database (NHIRD) and those of aspergillosis as a comparator. Method(s): Data from patients with either mucormycosis or aspergi…	retrospective comparative case serie	Mycoses. (no pagination), 2022. Date of Publication: 2022.	Shih H.-I. Huang Y.-T. Wu C.-J.	(Shih, Huang) Department of Emergency Medicine, National Cheng Kung University Hospital, College of Medicine, National Cheng Kung University, Tainan, Taiwan (Republic of China) (Shih, Huang) School of Medicine, College of Medicine, National Cheng Kung University, Tainan, Taiwan (Republic of China) (Shih) Department of Public Health, College of Medicine, National Cheng Kung University, Tainan, Tai…	John Wiley and Sons Inc	2022
Ovid Technologies	Mucormycosis as SARS-CoV2 sequelae in kidney transplant recipients: a single-center experience from India.	Meshram H.S. Kute V.B. Chauhan S. Dave R. Patel H. Banerjee S. Desai S. Kumar D. Navadiya V. Mishra V.	Purpose: Coronavirus disease (COVID-19) sequelae in the transplant population are scarcely reported. Post-COVID-19 mucormycosis is one of such sequelae, which is a dreadful and rare entity. The purpose of this report was to study the full spectrum of this dual infection in kidney transplant recipients (KTR). Method(s): We did a comprehensive analysis of 11 mucormycosis cases in KTR who recovered …	MCR	International Urology and Nephrology. 54(7) (pp 1693-1703), 2022. Date of Publication: July 2022.	Meshram H.S. Kute V.B. Chauhan S. Dave R. Patel H. Banerjee S. Desai S. Kumar D. Navadiya V. Mishra V.	(Meshram, Kute, Chauhan, Dave, Patel, Banerjee, Desai, Kumar, Navadiya) Department of Nephrology, Institute of Kidney Diseases and Research Centre, Dr HL Trivedi Institute of Transplantation Sciences, Gujarat, Ahmedabad, India (Mishra) Department of Gynecology, Institute of Kidney Diseases and Research Centre, Dr HL Trivedi Institute of Transplantation Sciences, Gujarat, Ahmedabad, India	Springer Science and Business Media B.V.	2022
Ovid Technologies	Emerging invasive zygomycosis in a tertiary care center: Epidemiology and associated risk factors.	Ambrosioni J. Bouchuiguir-Wafa K. Garbino J.	Objectives: Invasive zygomycosis is a rare fungal opportunistic disease with a high morbidity and mortality rate, predominantly affecting immunosuppressed patients. Presented herein is our investigation of the epidemiological factors associated with an increasing incidence of the disease at the University of Geneva Hospitals, Geneva, Switzerland, over the past five years. Method(s): This was a re…	MCR	International Journal of Infectious Diseases. 14(SUPPL. 3) (pp e100-e103), 2010. Date of Publication: September 2010.	Ambrosioni J. Bouchuiguir-Wafa K. Garbino J.	(Ambrosioni, Garbino) Division of Infectious Diseases, University of Geneva Hospitals and Faculty of Medicine, 4 Rue Gabrielle Perret-Gentil, 1211 Geneva 14, Switzerland (Bouchuiguir-Wafa) Microbiology Laboratory, University of Geneva Hospitals and Faculty of Medicine, Geneva, Switzerland	Elsevier (P.O. Box 211, Amsterdam 1000 AE, Netherlands)	2010
Ovid Technologies	Safety and outcomes of open-label deferasirox iron chelation therapy for mucormycosis.	Spellberg B. Andes D. Perez M. Anglim A. Bonilla H. Mathisen G.E. Walsh T.J. Ibrahim A.S.	We sought to describe the safety profile of open-label, adjunctive deferasirox iron chelation therapy in eight patients with biopsy-proven mucormycosis. Deferasirox was administered for an average of 14 days (range, 7 to 21) at 5 to 20 mg/kg of body weight/day. The only adverse effects attributable to deferasirox were rashes in two patients. Deferasirox treatment was not associated with changes i…	MCR	Antimicrobial Agents and Chemotherapy. 53(7) (pp 3122-3125), 2009. Date of Publication: July 2009.	Spellberg B. Andes D. Perez M. Anglim A. Bonilla H. Mathisen G.E. Walsh T.J. Ibrahim A.S.	(Spellberg, Ibrahim) Division of Infectious Diseases, Los Angeles Biomedical Research Institute, Harbor-University of California at Los Angeles (UCLA) Medical Center, Torrance, CA, United States (Spellberg, Ibrahim) David Geffen School of Medicine at UCLA, Los Angeles, CA, United States (Andes) Departments of Medicine and Medical Microbiology and Immunology, University of Wisconsin School of Medi…	American Society for Microbiology (1752 N Street N.W., Washington DC 20036-2904, United States)	2009
Ovid Technologies	COVID-19 associated rhino-orbital-cerebral mucormycosis-an institutional series.	Naurka S. Rana N. Singh N. Kishore A. Nagpal K.	Mucormycosis is almost always confined to the patients with altered host defenses amongst which diabetes is considered as the strongest risk factor. COVID-19 only been seen in severe cases but also in mild and moderate cases of SARS-CoV-2 infections. After preliminary clinical and radiological diagnosis, surgical management in the form of endoscopic sinus surgery, debridement, and orbital exenter…	MCR	Ear, Nose and Throat Journal. (no pagination), 2022. Date of Publication: 2022.	Naurka S. Rana N. Singh N. Kishore A. Nagpal K.	(Naurka, Rana, Singh, Kishore, Nagpal) Indraprastha Apollo Hospital, New Delhi, India	SAGE Publications Ltd	2022
Ovid Technologies	Outbreak of intestinal infection due to Rhizopus microsporus.	Cheng V.C.C. Chan J.F.W. Ngan A.H.Y. To K.K.W. Leung S.Y. Tsoi H.W. Yam W.C. Tai J.W.M. Wong S.S.Y. Tse H. Li I.W.S. Lau S.K.P. Woo P.C.Y. Leung A.Y.H. Lie A.K.W. Liang R.H.S. Que T.L. Ho P.L. Yuen K.Y.	Sinopulmonary and rhinocerebral zygomycosis has been increasingly found in patients with hematological malignancies and bone marrow transplantation, but intestinal zygomycosis remains very rare in the literature. We investigated an outbreak of intestinal infection due to Rhizopus microsporus in 12 patients on treatment for hematological malignancies over a period of 6 months in a teaching hospita…	MCR	Journal of Clinical Microbiology. 47(9) (pp 2834-2843), 2009. Date of Publication: September 2009.	Cheng V.C.C. Chan J.F.W. Ngan A.H.Y. To K.K.W. Leung S.Y. Tsoi H.W. Yam W.C. Tai J.W.M. Wong S.S.Y. Tse H. Li I.W.S. Lau S.K.P. Woo P.C.Y. Leung A.Y.H. Lie A.K.W. Liang R.H.S. Que T.L. Ho P.L. Yuen K.Y.	(Cheng, Chan, Ngan, To, Leung, Tsoi, Yam, Wong, Tse, Li, Lau, Woo, Ho, Yuen) Department of Microbiology, University of Hong Kong, Queen Mary Hospital, Pokfulam Road, Pokfulam, Hong Kong, Hong Kong (Cheng, Tai) Infection Control Unit, Queen Mary Hospital, Hong Kong, Hong Kong (Leung, Lie, Liang) Department of Medicine, Queen Mary Hospital, Hong Kong, Hong Kong (Que) Department of Pathology, Tuen M…	American Society for Microbiology (1752 N Street N.W., Washington DC 20036-2904, United States)	2009
Ovid Technologies	Pulmonary zygomycosis in solid organ transplant recipients in the current era.	Sun H.-Y. Aguado J.M. Bonatti H. Forrest G. Gupta K.L. Safdar N. John G.T. Pursell K.J. Munoz P. Patel R. Fortun J. Martin-Davila P. Philippe B. Philit F. Tabah A. Terzi N. Chatelet V. Kusne S. Clark N. Blumberg E. Julia M.B. Humar A. Houston S. Lass-Florl C. Johnson L. Dubberke E.R. Barron M.A. Lortholary O. Singh N.	Fifty-eight solid organ transplant recipients with zygomycosis were studied to assess the presentation, radiographic characteristics, risks for extra-pulmonary dissemination and mortality of pulmonary zygomycosis. Pulmonary zygomycosis was documented in 31 patients (53%) and developed a median of 5.5 months (interquartile range, 2-11 months) posttransplantation. In all, 74.2% (23/31) of the patie…	retrospective comparative case serie	American Journal of Transplantation. 9(9) (pp 2166-2171), 2009. Date of Publication: September 2009.	Sun H.-Y. Aguado J.M. Bonatti H. Forrest G. Gupta K.L. Safdar N. John G.T. Pursell K.J. Munoz P. Patel R. Fortun J. Martin-Davila P. Philippe B. Philit F. Tabah A. Terzi N. Chatelet V. Kusne S. Clark N. Blumberg E. Julia M.B. Humar A. Houston S. Lass-Florl C. Johnson L. Dubberke E.R. Barron M.A. Lortholary O. Singh N.	(Sun, Singh) VA Pittsburgh Healthcare System, Pittsburgh, PA, United States (Sun) Department of Internal Medicine, National Taiwan University Hospital, National Taiwan University College of Medicine, Taipei, Taiwan (Republic of China) (Aguado) Hospital Universitario 12 de Octubre, Spain (Bonatti) University of Virginia, Charlottesville, VA, United States (Forrest) University of Maryland, Baltimor…	Blackwell Publishing Ltd (9600 Garsington Road, Oxford OX4 2XG, United Kingdom)	2009
Ovid Technologies	A Comparative Analysis of Mucormycosis in Immunosuppressed Hosts Including Patients with Uncontrolled Diabetes in the Southwest United States.	Al-Obaidi M. Youssefi B. Bardwell J. Bouzigard R. Le C.H. Zangeneh T.T.	Background: Mucormycosis (zygomycosis) is an invasive fungal infection that carries a high risk of morbidity and mortality. Uncontrolled diabetes mellitus and other immunocompromising conditions are risk factors for mucormycosis development. We here describe the differences in characteristics and outcomes of mucormycosis among solid organ transplant, hematological malignancy, and diabetes mellitu…	MCR	American Journal of Medicine. 134(9) (pp 1155-1159), 2021. Date of Publication: September 2021.	Al-Obaidi M. Youssefi B. Bardwell J. Bouzigard R. Le C.H. Zangeneh T.T.	(Al-Obaidi, Youssefi, Zangeneh) Division of Infectious Diseases (Bardwell, Bouzigard) Department of Internal Medicine, Banner University Medical Center, University of Arizona, Tucson, United States (Le) Department of Otolaryngology, University of Arizona, Tucson, United States	Elsevier Inc.	2021
Ovid Technologies	Coronavirus Disease 2019-Associated Mucormycosis in France: A Rare but Deadly Complication.	Danion F. Letscher-Bru V. Guitard J. Sitbon K. Delliere S. Angoulvant A. Desoubeaux G. Botterel F. Bellanger A.-P. Gargala G. Uhel F. Bougnoux M.-E. Gerber V. Michel J. Cornu M. Bretagne S. Lanternier F. Merdji H. Delabranche X. Parrot A. Voiriot G. Urbina T. Mebazaa A. Chousterman B. El Kalioubie A. Six S. Coulon P. Sendid B. Anguel N. Damoisel C. Mussini C. Villate A. Navellou J.-C. Girault C. …	We studied COVID-19 associated mucormycosis based on 17 cases reported nationwide and assessed the differences with India. They differed by frequencies of diabetes mellitus (47% in France versus up to 95% in India), hematological malignancies (35% versus 1%), anatomical sites (12% versus >80% rhino-orbito-cerebral) and prognosis (88% mortality versus <50%).Copyright © 2021 The Author(s) 2021. Pub…	MCR	Open Forum Infectious Diseases. 9(2) (no pagination), 2022. Article Number: ofab566. Date of Publication: 01 Feb 2022.	Danion F. Letscher-Bru V. Guitard J. Sitbon K. Delliere S. Angoulvant A. Desoubeaux G. Botterel F. Bellanger A.-P. Gargala G. Uhel F. Bougnoux M.-E. Gerber V. Michel J. Cornu M. Bretagne S. Lanternier F. Merdji H. Delabranche X. Parrot A. Voiriot G. Urbina T. Mebazaa A. Chousterman B. El Kalioubie A. Six S. Coulon P. Sendid B. Anguel N. Damoisel C. Mussini C. Villate A. Navellou J.-C. Girault C. …	(Danion) Universite de Strasbourg, Hopitaux Universitaires de Strasbourg, Service de Maladies Infectieuses et Tropicales, Strasbourg, France (Danion) Laboratoire d'Immunorhumatologie Moleculaire, INSERM Unite Mixte de Recherche_S 1109, Strasbourg, France (Letscher-Bru) Universite de Strasbourg, Hopitaux Universitaires de Strasbourg, Laboratoire de Mycologie-Parasitologie, Strasbourg, France (Guit…	Oxford University Press	2022
Ovid Technologies	Rhino-orbito-cerebral mucormycosis during the COVID-19 third wave in 2021: an Egyptian preliminary report from a single tertiary hospital.	Alloush T.K. Mansour O. Alloush A.T. Roushdy T. Hamid E. El-Shamy M. Shokri H.M.	COVID-19 is a pandemic disease which predominantly affects the respiratory system with high critical care mortality and morbidity; however, it also causes multi-organ dysfunction in a subset of patients. Although causality between COVID-19 and mucormycosis remains unclear, many factors including glucocorticoids, worsening of blood glucose control, and viral-induced lymphopenia have been attribute…	MCR	Neurological Sciences. 43(2) (pp 799-809), 2022. Date of Publication: February 2022.	Alloush T.K. Mansour O. Alloush A.T. Roushdy T. Hamid E. El-Shamy M. Shokri H.M.	(Alloush, Roushdy, Hamid, Shokri) Department of Neurology and Psychiatry, Faculty of Medicine, Ain Shams University, Cairo, Egypt (Mansour) Department of Otorhinolaryngology, Faculty of Medicine, Ain Shams University, Cairo, Egypt (Alloush) Department of Geriatrics and Gerontology, Faculty of Medicine, Ain Shams University, Cairo, Egypt (El-Shamy) Department of Radiodiagnosis, Faculty of Medicine…	Springer-Verlag Italia s.r.l.	2022
Ovid Technologies	Characteristics of Mucormycosis in Hematological Patients and a Death Prediction Model.	Ma X. Li A. Cao W. Li H. Zhang S. Li L. Xing H. Tian W. Jiao P. Chen J. Zhang Q. Xu A. Xing L.	Mucormycosis is an angioinvasive fungal infection, associated with high mortality. The aim of our study was to explore the high-risk factors and predict the death of hematological disease complicated with mucormycosis. We retrospectively analyzed clinical data of 31 patients with hematological disease complicated with mucormycosis, adopted random forest to establish the death prediction model, an…	MCR	Frontiers in Microbiology. 12 (no pagination), 2021. Article Number: 784974. Date of Publication: 15 Dec 2021.	Ma X. Li A. Cao W. Li H. Zhang S. Li L. Xing H. Tian W. Jiao P. Chen J. Zhang Q. Xu A. Xing L.	(Ma, Li, Jiao, Zhang, Xu, Xing) Department of Respiration, The First Affiliated Hospital of Zhengzhou University, Zhengzhou, China (Li) Gene Hospital of Henan Province, Precision Medicine Center, The First Affiliated Hospital of Zhengzhou University, Zhengzhou, China (Cao, Zhang, Li, Xing, Tian) Department of Hematology, The First Affiliated Hospital of Zhengzhou University, Zhengzhou, China (Che…	Frontiers Media S.A.	2021
Ovid Technologies	Mucormycosis and COVID-19: An epidemic within a pandemic in India.	Selarka L. Saini D. Sharma S. Batra A. Waghmare V.T. Dileep P. Patel S. Parikh T. Darji P. Patel A. Goswami G. Shah A. Shah S. Lathiya H. Shah M. Sharma P. Chopra S. Gupta A. Jain N. Khan E. Sharma V.K. Sharma A.K. Chan A.C.Y. Ong J.J.Y.	Importance: Coronavirus disease (COVID-19) causes an immunosuppressed state and increases risk of secondary infections like mucormycosis. We evaluated clinical features, predisposing factors, diagnosis and outcomes for mucormycosis among patients with COVID-19 infection. Method(s): This prospective, observational, multi-centre study included 47 consecutive patients with mucormycosis, diagnosed du…	MCR	Mycoses. 64(10) (pp 1253-1260), 2021. Date of Publication: October 2021.	Selarka L. Saini D. Sharma S. Batra A. Waghmare V.T. Dileep P. Patel S. Parikh T. Darji P. Patel A. Goswami G. Shah A. Shah S. Lathiya H. Shah M. Sharma P. Chopra S. Gupta A. Jain N. Khan E. Sharma V.K. Sharma A.K. Chan A.C.Y. Ong J.J.Y.	(Selarka, Saini, Waghmare, Dileep, Patel, Shah, Parikh, Darji, Patel, Goswami, Shah, Shah, Shah, Sharma) Zydus Hospital, Ahmedabad, Gujarat, India (Sharma) Department of ENT, GCS Medical College, Ahmedabad, India (Sharma, Lathiya, Sharma, Chopra, Gupta, Jain) Department of Neurology, Ramkrishna Care Hospitals, Raipur, India (Batra) Department of Neurology, Max Hospital, New Delhi, India (Khan) BJ…	John Wiley and Sons Inc	2021
Ovid Technologies	Management outcomes of mucormycosis in COVID-19 patients: A preliminary report from a tertiary care hospital.	Kumari A. Rao N.P. Patnaik U. Malik V. Tevatia M.S. Thakur S. Jaydevan J. Saxena P.	Background: Coronavirus disease 2019 (COVID-19) continues to be a significant health problem worldwide. The unprecedented surge of mucormycosis in patients with COVID-19 is a new emerging challenge. Although a few studies documenting high incidence of mucormycosis in COVID -19 patients have recently emerged in literature, data pertaining to treatment outcomes in such cohorts is lacking. Here, we …	retrospective comparative case serie	Medical Journal Armed Forces India. 77(Supplement 2) (pp S289-S295), 2021. Date of Publication: July 2021.	Kumari A. Rao N.P. Patnaik U. Malik V. Tevatia M.S. Thakur S. Jaydevan J. Saxena P.	(Kumari, Rao) Classified Specialist (ENT), Command Hospital (Southern Command), Pune, India (Patnaik) Senior Advisor & Head (ENT), Command Hospital (Southern Command), Pune, India (Malik) Classified Specialist (Imaging & Intervention Radiology), Army Institute of Cardio Thoraicic Sciences, Pune, India (Tevatia) Commandant, Command Hospital (Southern Command), Pune, India (Thakur) Graded Specialis…	Elsevier B.V.	2021
Ovid Technologies	Outcomes of early anti-fungal therapy with aggressive surgical resection in pulmonary mucormycosis.	Pulle M.V. Puri H.V. Asaf B.B. Bishnoi S. Sharma S. Kumar A.	Objectives: The standard management protocols are lacking in the management of pulmonary mucormycosis (PM). The present study aims at reporting our clinical experience and proposing an algorithm for the management of PM. Material(s) and Method(s): This is a retrospective analysis of a prospectively maintained database at a dedicated thoracic surgical unit in New Delhi, India, over 7 years. An ana…	retrospective comparative case serie	Lung India. 38(4) (pp 314-320), 2021. Date of Publication: July-August 2021.	Pulle M.V. Puri H.V. Asaf B.B. Bishnoi S. Sharma S. Kumar A.	(Pulle, Puri, Asaf, Bishnoi, Kumar) Centre for Chest Surgery, Sir Ganga Ram Hospital, New Delhi, India (Sharma) Department of Anaesthesia Pain and Perioperative Medicine, Sir Ganga Ram Hospital, New Delhi, India	Wolters Kluwer Medknow Publications	2021
Ovid Technologies	COVID-19 associated mucormycosis in head and neck region of children during current pandemic: Our experiences.	Swain S.K. Jena P.P. Lenka S.	Aim: Mucormycosis is a rare but severe fungal infection, particularly found in immunocompromised patients. Currently this dreaded mucormycosis is rising among COVID-19 paediatric patients during their treatment period or after their discharge from hospital. It is also called as black fungus. The aim of this study is to evaluate the COVID-19 associated mucormycosis (CAM) in head and neck region of…	retrospective comparative case serie	Pediatria Polska. 96(3) (pp 162-167), 2021. Date of Publication: 2021.	Swain S.K. Jena P.P. Lenka S.	(Swain, Lenka) Department of Otorhinolaryngology, IMS and SUM hospital, Siksha "O" Anusandhan University, Odisha, India (Jena) Department of Microbiology, IMS and SUM hospital, Siksha "O" Anusandhan University, Odisha, India	Termedia Publishing House Ltd.	2021
Ovid Technologies	Mucormycosis in Hematopoietic Cell Transplant Recipients and in Patients with Hematological Malignancies in the Era of New Antifungal Agents.	Miller M.A. Molina K.C. Gutman J.A. Scherger S. Lum J.M. Mossad S.B. Burgess M. Cheng M.P. Chuang S.T. Jacobs S.E. Melendez D.P. Shah D.P. Zimmer A. Sohail M.R. Syed S. Walker R.C. Poeschla E.M. Abidi M.Z.	Background: The survival benefit of combination antifungal therapy for invasive mucormycosis (IM) in patients with hematologic malignancy (HM) and hematopoietic cell transplant (HCT) is not well defined. Method(s): This multicenter, retrospective study included HM and HCT recipients with proven or probable IM between January 1, 2007 and December 31, 2017 from 10 transplant centers across North Am…	retrospective comparative case serie	Open Forum Infectious Diseases. 8(2) (no pagination), 2021. Article Number: ofaa646. Date of Publication: 01 Feb 2021.	Miller M.A. Molina K.C. Gutman J.A. Scherger S. Lum J.M. Mossad S.B. Burgess M. Cheng M.P. Chuang S.T. Jacobs S.E. Melendez D.P. Shah D.P. Zimmer A. Sohail M.R. Syed S. Walker R.C. Poeschla E.M. Abidi M.Z.	(Miller, Molina) Department of Pharmacy-Infectious Diseases, University of Colorado Hospital, Denver, CO, United States (Gutman) Division of Hematology and Oncology, University of Colorado Denver, Denver, CO, United States (Scherger, Poeschla, Abidi) Division of Infectious Diseases, University of Colorado Denver, Denver, CO, United States (Lum, Mossad) Department of Infectious Diseases, Respirato…	Oxford University Press	2021
Ovid Technologies	Diabetes, COVID 19 and mucormycosis: Clinical spectrum and outcome in a tertiary care medical center in Western India.	Mishra Y. Prashar M. Sharma D. Akash Kumar V.P. Tilak T.V.S.V.G.K.	Aims: Diabetes Mellitus predisposes patients to invasive fungal infections. There has been a recent surge of Mucormycosis with COVID 19 infection particularly in patients with diabetes. This study aims to study the clinical spectrum of CAM (COVID -associated Mucormycosis) with diabetes and subsequent outcomes. Material(s) and Method(s): This was a descriptive study conducted at a single COVID Car…	DESCRIPTIVE	Diabetes and Metabolic Syndrome: Clinical Research and Reviews. 15(4) (no pagination), 2021. Article Number: 102196. Date of Publication: 01 Jul 2021.	Mishra Y. Prashar M. Sharma D. Akash Kumar V.P. Tilak T.V.S.V.G.K.	(Mishra, Sharma, Tilak) Department of Internal Medicine, Armed Forces Medical College, Pune, India (Prashar) Department of Internal Medicine, Command Hospital, Pune, SC, India (Akash) Department of Otorhinolaryngology & Head and Neck Surgery, Armed Forces Medical College, Pune, India (Kumar) Department of Community Medicine, Armed Forces Medical College, Pune, India	Elsevier Ltd	2021
Ovid Technologies	Diabetes and rhino-orbito-cerebral mucormycosis - A deadly duo.	Singh P. Arora S. Mittal N. Singh A. Verma R. Sharma S. Agrawal N.K. Goyal S.	Background: Rhino-orbito-cerebral mucormycosis(ROCM) is an uncommon yet potentially fatal fungal infection predominantly seen in immunocompromised individuals. However, there is very limited data available from India regarding outcome of patients with ROCM and diabetes mellitus. Objective(s): To ascertain clinical parameters and factors in the final outcome of patients with diabetes mellitus and …	retrospective comparative case serie	Journal of Diabetes and Metabolic Disorders. 20(1) (pp 201-207), 2021. Date of Publication: June 2021.	Singh P. Arora S. Mittal N. Singh A. Verma R. Sharma S. Agrawal N.K. Goyal S.	(Singh, Arora, Mittal, Singh) Department of Endocrinology, Dayanand Medical College and Hospital, Ludhiana, Punjab 141001, India (Verma) Department of Otolaryngology, Dayanand Medical College and Hospital, Ludhiana, Punjab 141001, India (Sharma) Department of Social and Preventive Medicine, Dayanand Medical College and Hospital, Ludhiana, Punjab 141001, India (Agrawal) Department of Endocrinology…	Springer Science and Business Media Deutschland GmbH	2021
Ovid Technologies	Cerebral zygomycosis.	Sundaram C. Mahadevan A. Laxmi V. Yasha T.C. Santosh V. Murthy J.M.K. Purohit A.K. Mohandas S. Shankar S.K.	Fifty-six patients with cerebral zygomycosis (mucormycosis) were seen during the period 1971-2001 in two tertiary care hospitals located in south India with tropical climate and catering to neurological diseases. Forty-four patients had rhinocerebral and twelve patients had isolated central nervous system (CNS) zygomycosis. Of these, ten were culture proven (Rhizopus oryzae in eight and Mucor in …	MCR	Mycoses. 48(6) (pp 396-407), 2005. Date of Publication: November 2005.	Sundaram C. Mahadevan A. Laxmi V. Yasha T.C. Santosh V. Murthy J.M.K. Purohit A.K. Mohandas S. Shankar S.K.	(Sundaram) Department of Pathology, Nizam's Institute of Medical Sciences, Hyderabad, India (Mahadevan, Yasha, Santosh, Shankar) Department of Neuropathology, National Institute of Mental Health and Neurosciences, Bangalore, India (Laxmi) Department of Microbiology, Nizam's Institute of Medical Sciences, Hyderabad, India (Murthy) Institute of Neurological Sciences, Care Hospital, Hyderabad, India…	Blackwell Publishing Ltd (9600 Garsington Road, Oxford OX4 2XG, United Kingdom)	2005
Ovid Technologies	Mucormycosis in a tertiary care center in south india: A 4-year experience.	Priya P. Ganesan V. Rajendran T. Geni V.G.	Background: Mucormycosis is an emerging fungal infection in both developed and developing countries with different target population. Unusual isolates and unusual clinical presentations have been reported from India in recent times. Objective(s): The present study was done to know the epidemiology, risk factors, diagnostic modalities, and treatment outcome of mucormycosis patients in our hospital…	retrospective comparative case serie	Indian Journal of Critical Care Medicine. 24(3) (pp 168-171), 2020. Date of Publication: 2020.	Priya P. Ganesan V. Rajendran T. Geni V.G.	(Priya) Department of Pathology, Velammal Medical College Hospital and Research Institute, Madurai, Tamil Nadu, India (Ganesan, Rajendran, Geni) Department of Microbiology, Velammal Medical College Hospital and Research Institute, Madurai, Tamil Nadu, India	Jaypee Brothers Medical Publishers (P) Ltd	2020
Ovid Technologies	Mucormycosis in intensive care unit: surgery is a major prognostic factor in patients with hematological malignancy.	Claustre J. Larcher R. Jouve T. Truche A.-S. Nseir S. Cadiet J. Zerbib Y. Lautrette A. Constantin J.-M. Charles P.-E. Daubin C. Coudroy R. Dellamonica J. Argaud L. Phelouzat P. Contou D. Pocquet J. Voiriot G. Navellou J.-C. Lavagne P. Durand M. Cornet M. Schwebel C. Terzi N.	Background: Mucormycosis is an invasive fungal infection, with an increasing incidence especially in patients with hematological malignancies. Its prognosis is poor because of its high invasive power and its intrinsic low susceptibility to antifungal agents. We aimed to describe the epidemiology of mucormycosis in intensive care units (ICU) and evaluate the outcomes. We performed a retrospective …	retrospective comparative case serie	Annals of Intensive Care. 10(1) (no pagination), 2020. Article Number: 74. Date of Publication: 01 Dec 2020.	Claustre J. Larcher R. Jouve T. Truche A.-S. Nseir S. Cadiet J. Zerbib Y. Lautrette A. Constantin J.-M. Charles P.-E. Daubin C. Coudroy R. Dellamonica J. Argaud L. Phelouzat P. Contou D. Pocquet J. Voiriot G. Navellou J.-C. Lavagne P. Durand M. Cornet M. Schwebel C. Terzi N.	(Claustre) Service de Pneumologie, CH Annecy Genevois, 1 Avenue de l'hopital, Epagny Metz-Tessy 74370, France (Larcher) Medecine Intensive Reanimation, CHU Montpellier, Montpellier, France (Jouve, Truche, Cornet, Schwebel, Terzi) Universite Grenoble Alpes, Grenoble, France (Jouve) Service Hospitalo-universitaire de Nephrologie, CHU Grenoble Alpes, Grenoble, France (Truche, Schwebel, Terzi) Medeci…	Springer	2020
Ovid Technologies	Diabetic versus non-diabetic rhino-orbito-cerebral mucormycosis.	Abdolalizadeh P. Kashkouli M.B. Khademi B. Karimi N. Hamami P. Es'haghi A.	Objective: To compare the characteristics and outcomes of rhino-orbito-cerebral mucormycosis (ROCM) in diabetic versus non-diabetic patients. Method(s): It is a retrospective comparative case series on consecutive patients with biopsy-proven ROCM. Systemic and ophthalmic manifestations, imaging, management and final outcomes were compared between diabetic versus non-diabetic ROCMs referred the ey…	retrospective comparative case serie	Mycoses. 63(6) (pp 573-578), 2020. Date of Publication: 01 Jun 2020.	Abdolalizadeh P. Kashkouli M.B. Khademi B. Karimi N. Hamami P. Es'haghi A.	(Abdolalizadeh, Kashkouli, Khademi, Karimi, Hamami, Es'haghi) Eye and skull base Research Centers, The Five Senses Institute, Rassoul Akram Hospital, Iran University of Medical Sciences, Tehran, Iran, Islamic Republic of	Blackwell Publishing Ltd	2020
Ovid Technologies	A prospective multicenter study on mucormycosis in India: epidemiology, diagnosis, and treatment.	Prakash H. Ghosh A.K. Rudramurthy S.M. Singh P. Xess I. Savio J. Pamidimukkala U. Jillwin J. Varma S. Das A. Panda N.K. Singh S. Bal A. Chakrabarti A.	Mucormycosis due to Mucorales is reported at large numbers in uncontrolled diabetics across India, but systematic multicenter epidemiological study has not been published yet. The present prospective study was conducted at four major tertiary care centers of India (two in north and two in south India) during 2013-2015 to compare the epidemiology, treatment strategies and outcome of mucormycosis b…	prospective case control study,	Medical Mycology. 57(4) (pp 395-402), 2019. Date of Publication: 01 Jun 2019.	Prakash H. Ghosh A.K. Rudramurthy S.M. Singh P. Xess I. Savio J. Pamidimukkala U. Jillwin J. Varma S. Das A. Panda N.K. Singh S. Bal A. Chakrabarti A.	(Prakash, Ghosh, Rudramurthy, Singh, Jillwin, Chakrabarti) Postgraduate Institute of Medical Education and Research, Department of Medical Microbiology, Chandigarh 160012, India (Xess) Department of Microbiology, All India Institute of Medical Sciences, New Delhi, India (Savio) Department of Microbiology, St. John's Medical College, Bengaluru, Karnataka, India (Pamidimukkala) Department of Microb…	Oxford University Press	2019
Ovid Technologies	Rhino-orbital-cerebral zygomycosis in solid organ transplant recipients.	Sun HY Forrest G Gupta KL Aguado JM Lortholary O Julia MB Safdar N Patel R Kusne S Singh N	BACKGROUND: Rhino-orbital-cerebral disease is a significant manifestation of zygomycosis in solid organ transplant (SOT) recipients. However, its characteristics and outcome are not well addressed. METHODS: SOT recipients with zygomycosis as per the European Organization for Research and Treatment in Cancer and the Mycoses Study Group criteria in a cohort study at our centers published previously…	MCR	Transplantation. 90(1):85-92, 2010 Jul 15.	Sun HY Forrest G Gupta KL Aguado JM Lortholary O Julia MB Safdar N Patel R Kusne S Singh N	Sun, Hsin-Yun. Division of Infectious Diseases, Department of Medicine, VA Pittsburgh Healthcare System, Pittsburgh, PA, USA.		2010
Ovid Technologies	Worth of time challenge and multi disciplinary team in rhino maxillary mucormycosis mortality detraction: Longitudinal study in al-salam teaching hospital.	Al-Rawee R.Y. Al-Bakry R.H. Khider H.K. Tawfeeq B.A.-G.	Background Mucormycosis or Zygomycosis is a rapidly progressing fatal form of fungal infection mainly affecting the immunocompromised patients. The seriousness of such infection owing to its highly angioinvasion with high morbidity and mortality rate. At times, mucormycosis is considered as a diagnostic and therapeutic challenge to the clinicians. The multidisciplinary team (MDT) cooperation is o…	MCR	Annals of Tropical Medicine and Public Health. 22(Special Issue 6) (no pagination), 2019. Article Number: S196. Date of Publication: 2019.	Al-Rawee R.Y. Al-Bakry R.H. Khider H.K. Tawfeeq B.A.-G.	(Al-Rawee, Al-Bakry, Khider, Tawfeeq) Al-Salam Teaching Hospital, Al-Sukar City, Mosul, Nineveh, Iraq	Wolters Kluwer Medknow Publications (B9, Kanara Business Centre, off Link Road, Ghatkopar (E), Mumbai 400 075, India)	2019
Ovid Technologies	Clinical features of pulmonary mucormycosis in patients with different immune status.	Peng M. Meng H. Sun Y. Xiao Y. Zhang H. Lv K. Cai B.	Background: Pulmonary mucormycosis (PM) is a relatively rare but often fatal and rapidly progressive disease. Most studies of PM are case reports or case series with limited numbers of patients, and focus on immunocompromised patients. We investigated the clinical manifestations, imaging features, treatment, and outcomes of patients with PM with a focus on the difference in clinical manifestation…	retrospective comparative case serie	Journal of Thoracic Disease. 11(12) (pp 5042-5052), 2019. Date of Publication: 01 Dec 2019.	Peng M. Meng H. Sun Y. Xiao Y. Zhang H. Lv K. Cai B.	(Peng, Zhang, Lv, Cai) Division of Pulmonary and Critical Care Medicine, Peking Union Medical College Hospital, Chinese Academy of Medical Sciences and Peking Union Medical College, No.1 Shuaifuyuan, Dongcheng District, Beijing 100730, China (Meng, Lv) Department of Ultrasound, Peking Union Medical College Hospital, Chinese Academy of Medical Sciences, Peking Union Medical College, Beijing 100730…	AME Publishing Company (E-mail: info@amepc.org)	2019
Ovid Technologies	Clinical spectrum and outcome of hospitalized patients with invasive fungal infections: A prospective study from a medical ward/intensive care unit of a teaching hospital in North India.	Sindhu D. Jorwal P. Gupta N. Xess I. Singh G. Soneja M. Nischal N. Sethi P. Ray A. Biswas A. Wig N.	The aim of the study was to determine the clinical spectrum and outcome of invasive fungal infections (IFIs) in hospitalized patients. A prospective study was conducted in a teaching hospital in North India between December 2016 and December 2018. Patients diagnosed with IFIs were enrolled. Their clinical and laboratory parameters were recorded using a pre-defined clinical report form. They were …	MCR	Infezioni in Medicina. 27(4) (pp 398-402), 2019. Date of Publication: 2019.	Sindhu D. Jorwal P. Gupta N. Xess I. Singh G. Soneja M. Nischal N. Sethi P. Ray A. Biswas A. Wig N.	(Sindhu, Jorwal, Gupta, Soneja, Nischal, Sethi, Ray, Biswas, Wig) Department of Medicine, All India Institute of Medical Sciences, New Delhi, India (Xess, Singh) Department of Microbiology, All India Institute of Medical Sciences, New Delhi, India	EDIMES Edizioni Medico Scientifiche (Via Riviera 39, Pavia 27100, Italy. E-mail: infezmed@libero.it)	2019
Ovid Technologies	Forty-one recent cases of invasive zygomycosis from a global clinical registry.	Ruping MJ Heinz WJ Kindo AJ Rickerts V Lass-Florl C Beisel C Herbrecht R Roth Y Silling G Ullmann AJ Borchert K Egerer G Maertens J Maschmeyer G Simon A Wattad M Fischer G Vehreschild JJ Cornely OA	BACKGROUND: Invasive zygomycosis accounts for a significant proportion of all invasive fungal diseases (IFD), but clinical data on the clinical course and treatment response are limited. PATIENTS AND METHODS: Fungiscope-A Global Rare Fungal Infection Registry is an international university-based case registry that collects data of patients with rare IFD, using a web-based electronic case form at …	MCR	Journal of Antimicrobial Chemotherapy. 65(2):296-302, 2010 Feb.	Ruping MJ Heinz WJ Kindo AJ Rickerts V Lass-Florl C Beisel C Herbrecht R Roth Y Silling G Ullmann AJ Borchert K Egerer G Maertens J Maschmeyer G Simon A Wattad M Fischer G Vehreschild JJ Cornely OA	Ruping, M J G T. 1st Department of Internal Medicine, University of Cologne, Cologne, Germany.		2010
Ovid Technologies	Primary treatment of zygomycosis with liposomal amphotericin B: analysis of 28 cases.	Shoham S Magill SS Merz WG Gonzalez C Seibel N Buchanan WL Knudsen TA Sarkisova TA Walsh TJ	Lipid formulations of amphotericin B are increasingly used in lieu of deoxycholate amphotericin B for primary treatment of zygomycosis, but little is known about the efficacy of the former antifungal in treating this fungal disease. We therefore undertook an analysis of a case series of all patients with zygomycosis who received L-AMB for primary antifungal therapy in five major mid-Atlantic medi…	retrospective comparative case serie	Medical Mycology. 48(3):511-7, 2010 May.	Shoham S Magill SS Merz WG Gonzalez C Seibel N Buchanan WL Knudsen TA Sarkisova TA Walsh TJ	Shoham, Shmuel. Section of Infectious Diseases, Department of Medicine, Washington Hospital Center, Washington, DC, USA.		2010
Ovid Technologies	Cut it out! Thoracic surgeon's approach to pulmonary mucormycosis and the role of surgical resection in survival.	Multani A. Reveron-Thornton R. Garvert D.W. Gomez C.A. Montoya J.G. Lui N.S.	Background: Mucormycosis portends a poor prognosis with mortality rates ranging from 50% to 70% in pulmonary mucormycosis (PM) and up to 95% in disseminated disease. However, detailed outcomes data have been lacking. It remains unknown how to identify patients who would benefit from surgical resection. Objective(s): We present our experience with patients undergoing surgical resection for PM, inc…	prospective case control study,	Mycoses. 62(10) (pp 893-907), 2019. Date of Publication: 01 Oct 2019.	Multani A. Reveron-Thornton R. Garvert D.W. Gomez C.A. Montoya J.G. Lui N.S.	(Multani, Garvert, Montoya) Division of Infectious Diseases and Geographic Medicine, Department of Medicine, Stanford University School of Medicine, Stanford, CA, United States (Multani, Montoya) Palo Alto Medical Foundation Toxoplasma Serology Laboratory, Palo Alto, CA, United States (Reveron-Thornton) Stanford University School of Medicine, Stanford, CA, United States (Gomez) Division of Infect…	Blackwell Publishing Ltd	2019
Ovid Technologies	Zygomycosis in solid organ transplant recipients: a prospective, matched case-control study to assess risks for disease and outcome.	Singh N Aguado JM Bonatti H Forrest G Gupta KL Safdar N John GT Pursell KJ Munoz P Patel R Fortun J Martin-Davila P Philippe B Philit F Tabah A Terzi N Chatelet V Kusne S Clark N Blumberg E Julia MB Humar A Houston S Lass-Florl C Johnson L Dubberke ER Barron MA Lortholary O	BACKGROUND: Clinical characteristics, risks, and outcomes in solid organ transplant (SOT) recipients with zygomycosis in the era of modern immunosuppressive and newer antifungal agent use have not been defined. METHODS: In a matched case-controlled study, SOT recipients with zygomycosis were prospectively studied. The primary outcome measure was success (complete or partial response) at 90 days. …	prospective case control study,	Journal of Infectious Diseases. 200(6):1002-11, 2009 Sep 15.	Singh N Aguado JM Bonatti H Forrest G Gupta KL Safdar N John GT Pursell KJ Munoz P Patel R Fortun J Martin-Davila P Philippe B Philit F Tabah A Terzi N Chatelet V Kusne S Clark N Blumberg E Julia MB Humar A Houston S Lass-Florl C Johnson L Dubberke ER Barron MA Lortholary O	Singh, Nina. Infectious Diseases Section, VA Medical Center, University Drive., Pittsburgh, PA 15240, USA. nis5@pitt.edu		2009
Ovid Technologies	Zygomycosis in Italy: a survey of FIMUA-ECMM (Federazione Italiana di Micopatologia Umana ed Animale and European Confederation of Medical Mycology).	Pagano L Valentini CG Posteraro B Girmenia C Ossi C Pan A Candoni A Nosari A Riva M Cattaneo C Rossini F Fianchi L Caira M Sanguinetti M Gesu GP Lombardi G Vianelli N Stanzani M Mirone E Pinsi G Facchetti F Manca N Savi L Mettimano M Selva V Caserta I Scarpellini P Morace G D'Arminio Monforte A Grossi P Giudici D Tortorano AM Bonini A Ricci L Picardi M Rossano F Fanci R Pecile P Fumagalli L Ferra…	The aims of the study were to analyze the clinical and epidemiological characteristics and treatments for patients who developed zygomycosis enrolled in Italy during the European Confederation of Medical Mycology of medical mycology survey. This prospective multicenter study was performed between 2004 and 2007 at 49 italian Departments. 60 cases of zygomycosis were enrolled: the median age was 59…	prospective case control study,	Journal of Chemotherapy. 21(3):322-9, 2009 Jun.	Pagano L Valentini CG Posteraro B Girmenia C Ossi C Pan A Candoni A Nosari A Riva M Cattaneo C Rossini F Fianchi L Caira M Sanguinetti M Gesu GP Lombardi G Vianelli N Stanzani M Mirone E Pinsi G Facchetti F Manca N Savi L Mettimano M Selva V Caserta I Scarpellini P Morace G D'Arminio Monforte A Grossi P Giudici D Tortorano AM Bonini A Ricci L Picardi M Rossano F Fanci R Pecile P Fumagalli L Ferra…	Pagano, L. Instituto di Ematologia, Universita Cattolica del Sacro Cuore, Roma. lpagano@rm.unicatt.it		2009
Ovid Technologies	Factors affecting surgical resection and treatment outcomes in patients with pulmonary mucormycosis.	Choi H. Lee H. Jeon K. Suh G.Y. Shin S. Kim H.K. Kim K. Jeong D. Kim H.	Background: Surgical resection is the cornerstone treatment for pulmonary mucormycosis, a lethal fungal infection. It is unclear why some patients do not receive surgery, and the natural courses of these patients have not been well evaluated. Method(s): A retrospective review was performed using the medical records of 20 patients with pathologically-confirmed pulmonary mucormycosis. We evaluated …	retrospective comparative case serie	Journal of Thoracic Disease. 11(3) (pp 892-900), 2019. Date of Publication: 2019.	Choi H. Lee H. Jeon K. Suh G.Y. Shin S. Kim H.K. Kim K. Jeong D. Kim H.	(Choi) Division of Pulmonary, Allergy, and Critical Care Medicine, Department of Internal Medicine, Hallym University, Kangnam Sacred Heart Hospital, Seoul, South Korea (Lee) Division of Pulmonary Medicine and Allergy, Department of Internal Medicine, Hanyang University College of Medicine, Seoul, South Korea (Jeon, Suh, Kim) Division of Pulmonary and Critical Care Medicine, Department of Medicin…	AME Publishing Company (E-mail: info@amepc.org)	2019
Ovid Technologies	Isolated renal mucormycosis in immunocompetent hosts: Clinical spectrum and management approach.	Devana S.K. Gupta V.G. Mavuduru R.S. Bora G.S. Sharma A.P. Parmar K.M. Kumar S. Mete U.K. Singh S.K. Mandal A.K. Kakkar N. Banerjee N. Ghosh A.	Isolated renal mucormycosis in immunocompetent hosts is a rare entity. We present the largest case series of isolated renal mucormycosis in immunocompetent hosts. Retrospective data of isolated renal mucormycosis from March 2012 to June 2017 was reviewed. Fifteen patients of isolated renal mucormycosis were identified. Contrastenhanced computed tomography scan showed enlarged globular kidneys wit…	MCR	American Journal of Tropical Medicine and Hygiene. 100(4) (pp 791-797), 2019. Date of Publication: 2019.	Devana S.K. Gupta V.G. Mavuduru R.S. Bora G.S. Sharma A.P. Parmar K.M. Kumar S. Mete U.K. Singh S.K. Mandal A.K. Kakkar N. Banerjee N. Ghosh A.	(Devana, Gupta, Mavuduru, Bora, Sharma, Parmar, Kumar, Mete, Singh, Mandal) Department of Urology, Post Graduate Institute of Medical Education and Research, Chandigarh 160012, India (Kakkar, Banerjee) Department of Histopathology, Post Graduate Institute of Medical Education and Research, Chandigarh, India (Ghosh) Department of Medical Microbiology, Post Graduate Institute of Medical Education a…	American Society of Tropical Medicine and Hygiene (111 Deer Lake Road, Suite 100,Deerfield, Illinois 60015, United States)	2019
Ovid Technologies	Rhinocerebral Mucormycosis: consideration of prognostic factors and treatment modality.	Jung SH Kim SW Park CS Song CE Cho JH Lee JH Kim NS Kang JM	OBJECTIVES: Rhinocerebral mucormycosis is rare, rapidly progressive, potentially life-threatening disease, and it usually occurs in immunocompromised patients. We present our clinical experience with 12 cases and we attempt to identify the prognostic features and proper treatment protocols. PATIENTS AND METHODS: All the cases of mucormycosis were proven by histology or culture. The prognosis was …	MCR	Auris, Nasus, Larynx. 36(3):274-9, 2009 Jun.	Jung SH Kim SW Park CS Song CE Cho JH Lee JH Kim NS Kang JM	Jung, Sang-Hee. Department of Otolaryngology-Head and Neck Surgery, College of Medicine, The Catholic University of Korea, Seoul, Republic of Korea.		2009
Ovid Technologies	Mucormycosis-associated fungal infections in patients with haematologic malignancies.	Kara IO Tasova Y Uguz A Sahin B	Among patients with haematologic disorders, mucormycosis most commonly occurs in those with acute leukaemia or lymphoma who have developed neutropenia due to malignancy or to chemotherapy, and in transplanted patients receiving immunosuppressive treatment. Here, we aim to present a retrospective study conducted over a 5-year period (2001-2005). The study included 20 patients with haematologic mal…	retrospective comparative case serie	International Journal of Clinical Practice. 63(1):134-9, 2009 Jan.	Kara IO Tasova Y Uguz A Sahin B	Kara, I O. Department of Medical Oncology, Faculty of Medicine, Cukurova University, Turkey. iokara@cu.edu.tr		2009
Ovid Technologies	Delaying amphotericin B-based frontline therapy significantly increases mortality among patients with hematologic malignancy who have zygomycosis.	Chamilos G Lewis RE Kontoyiannis DP	BACKGROUND: Zygomycosis is an emerging opportunistic mycosis among immunocompromised patients with a particularly poor prognosis. METHODS: We analyzed the impact of delaying effective amphotericin B-based therapy on outcome among 70 consecutive patients with hematologic malignancy who had zygomycosis in our institution during the period 1989-2006. We used classification and regression tree analys…	retrospective comparative case serie	Clinical Infectious Diseases. 47(4):503-9, 2008 Aug 15.	Chamilos G Lewis RE Kontoyiannis DP	Chamilos, Georgios. Department of Infectious Diseases, Infection Control and Employee Health, The University of Texas M. D. Anderson Cancer Center, Houston, Texas, USA.		2008
Ovid Technologies	Combination polyene-caspofungin treatment of rhino-orbital-cerebral mucormycosis.	Reed C Bryant R Ibrahim AS Edwards J Jr Filler SG Goldberg R Spellberg B	BACKGROUND: It has been axiomatic that echinocandins (e.g., caspofungin) are ineffective against mucormycosis. However, on the basis of preclinical data, we recently began treating rhino-orbital-cerebral mucormycosis (ROCM) with combination polyene-caspofungin therapy. METHODS: To determine the impact of polyene-caspofungin therapy, ROCM cases identified by an International Classification of Dise…	retrospective comparative case serie	Clinical Infectious Diseases. 47(3):364-71, 2008 Aug 01.	Reed C Bryant R Ibrahim AS Edwards J Jr Filler SG Goldberg R Spellberg B	Reed, Caitlin. Division of Infectious Diseases, Los Angeles Biomedical Research Institute at Harbor, University of California at Los Angeles Medical Center, Torrance, CA, USA.		2008
Ovid Technologies	Palatal zygomycosis: experience of 21 cases.	Bonifaz A Macias B Paredes-Farrera F Arias P Ponce RM Araiza J	OBJECTIVE: To present a clinical report of palatal zygomycosis, its epidemiological, mycological features, and our treatment experience. DESIGN: Retrospective report. SUBJECTS AND METHODS: This is a 25-year long retrospective trial of clinically and mycologically proven cases of zygomycosis. Some patients underwent a biopsy of the palatal lesion and autopsy. This study reports the treatment exper…	MCR	Oral Diseases. 14(6):569-74, 2008 Sep.	Bonifaz A Macias B Paredes-Farrera F Arias P Ponce RM Araiza J	Bonifaz, A. Department of Mycology, Hospital General de Mexico OD, Mexico GF. a_bonifaz@yahoo.com.mx		2008
Ovid Technologies	Mucormycosis in hospitalized patients at a tertiary care center in Lebanon: a case series.	El Zein S. El-Sheikh J. Zakhem A. Ibrahim D. Bazarbachi A. Kanj S.S.	Purpose: Mucormycosis (MCM) is a rare fungal infection affecting people with impaired immunity. Data related to MCM from Lebanon are scarce. The aim of this study is to shed light on the epidemiology, incidence, and outcome of patients with MCM hospitalized at a tertiary care center in Lebanon. Method(s): We conducted a retrospective chart review between Jan 1, 2008 and Jan 10, 2018. All patients…	MCR	Infection. 46(6) (pp 811-821), 2018. Date of Publication: 01 Dec 2018.	El Zein S. El-Sheikh J. Zakhem A. Ibrahim D. Bazarbachi A. Kanj S.S.	(El Zein, Zakhem, Ibrahim, Kanj) Division of Infectious Diseases, American University of Beirut Medical Center, Riad El Solh, PO Box 11-0236, Beirut 1107 2020, Lebanon (El-Sheikh, Bazarbachi) Division of Hematology Oncology, Department of Internal Medicine, American University of Beirut Medical Center, Beirut, Lebanon	Urban und Vogel GmbH (E-mail: verlag@urban-vogel.de)	2018
Ovid Technologies	Rhinocerebral mucormycosis: the disease spectrum in 27 patients.	Mohindra S Mohindra S Gupta R Bakshi J Gupta SK	The variable forms of clinical complaints, findings and time interval of presentation in 27 cases of mucormycosis have been described, which were encountered over a span of 8 years. The previous concept about this fungal infection attacking chronic, debilitated, immunocompromised patients does not appear to hold true. Seven of the 27 patients (22.2%) did not reveal any predisposing factors and th…	MCR	Mycoses. 50(4):290-6, 2007 Jul.	Mohindra S Mohindra S Gupta R Bakshi J Gupta SK	Mohindra, Sandeep. Department of Neurosurgery, Postgraduate Institute of Medical Education and Research, Chandigarh, India. satya_sandee@yahoo.com		2007
Ovid Technologies	Contemporary treatment and outcomes of zygomycosis in a non-oncologic tertiary care center.	Sims CR Ostrosky-Zeichner L	BACKGROUND: Zygomycosis is an emerging mycosis of increasing relevance. Limited data exist for outcomes with contemporary therapies. METHODS: A 6-year retrospective chart review was performed in a non-oncological tertiary care center for patients with zygomycosis. RESULTS: Sixteen episodes of proven (EORTC/MSG criteria) zygomycosis were identified. The average age was 49.2 years. Sites of infecti…	retrospective comparative case serie	Archives of Medical Research. 38(1):90-3, 2007 Jan.	Sims CR Ostrosky-Zeichner L	Sims, Charles R. Laboratory of Mycology Research, Division of Infectious Diseases, University of Texas-Houston Medical School, Houston, Texas 77030, USA. Charles.R.Sims@uth.tmc.edu		2007
Ovid Technologies	Zygomycosis in solid organ transplant recipients in a tertiary transplant center and review of the literature. [Review] [104 refs]	Almyroudis NG Sutton DA Linden P Rinaldi MG Fung J Kusne S	Zygomycetes are ubiquitous fungi that can cause invasive disease associated with high mortality. We report 10 solid organ transplant recipients with zygomycosis (incidence 2 per 1000) and reviewed 106 cases in the English-language literature. These included renal (n = 73), heart (n = 16), lung (n = 4), heart/lung (n = 2), liver (n = 19) and kidney/pancreas (n = 2) transplant recipients. All patie…	MCR10	American Journal of Transplantation. 6(10):2365-74, 2006 Oct.	Almyroudis NG Sutton DA Linden P Rinaldi MG Fung J Kusne S	Almyroudis, N G. Department of Medicine, Univeristy of Pittsburgh Medical Center, Thomas E. Starzl Transplantation Institute, Pittsburgh, Pennsylvania, USA.		2006
Ovid Technologies	Posaconazole is effective as salvage therapy in zygomycosis: a retrospective summary of 91 cases.	van Burik JA Hare RS Solomon HF Corrado ML Kontoyiannis DP	To evaluate the activity of posaconazole for treatment of zygomycosis, a disease for which therapeutic options are limited, we conducted a retrospective study including 91 patients with zygomycosis (proven zygomycosis, 69 patients; probable zygomycosis, 22 patients). Patients had infection that was refractory to prior antifungal treatment (n=81) or were intolerant of such treatment (n=10) and par…	prospective case control study,	Clinical Infectious Diseases. 42(7):e61-5, 2006 Apr 01.	van Burik JA Hare RS Solomon HF Corrado ML Kontoyiannis DP	van Burik, Jo-Anne H. University of Minnesota, Minneapolis, Minnesota, USA.		2006
Ovid Technologies	Posaconazole as salvage therapy for zygomycosis.	Greenberg RN Mullane K van Burik JA Raad I Abzug MJ Anstead G Herbrecht R Langston A Marr KA Schiller G Schuster M Wingard JR Gonzalez CE Revankar SG Corcoran G Kryscio RJ Hare R	Zygomycosis, an infection that is associated with significant morbidity and mortality, is becoming common in immunocompromised patients. Posaconazole is a new extended-spectrum azole antifungal that has demonstrated in vitro and in vivo activity against zygomycetes. This report provides the results from the first 24 patients with active zygomycosis who were enrolled in two open-label, nonrandomiz…	Clinical Trial	Antimicrobial Agents & Chemotherapy. 50(1):126-33, 2006 Jan.	Greenberg RN Mullane K van Burik JA Raad I Abzug MJ Anstead G Herbrecht R Langston A Marr KA Schiller G Schuster M Wingard JR Gonzalez CE Revankar SG Corcoran G Kryscio RJ Hare R	Greenberg, R N. Medicine Service, Department of Veterans Affairs Medical Center, Lexington, Kentucky, USA. RNgree01@uky.edu		2006
Ovid Technologies	Evaluation of 30 cases of mucormycosis at a university hospital in Iran.	Samarei R. Gharebaghi N. Zayer S.	Mucormycosis is a deadly invasive fungal infection and mainly affects immunocompromised patients. To investigate the clinical features of patients who developed mucormycosis and to determine the parameters, which influenced the outcome following mycotic infection. The current investigation retrospectively evaluated the demographic characteristics, clinical features, therapeutic data, as well as t…	MCR	Mycoses. 60(7) (pp 426-432), 2017. Date of Publication: July 2017.	Samarei R. Gharebaghi N. Zayer S.	(Samarei) Department of Otolaryngology, Faculty of Medicine, Imam Khomeini Hospital, Urmia University of Medical Sciences, Urmia, Iran, Islamic Republic of (Gharebaghi) Department of Infectious Diseases, Urmia University of Medical Sciences, Urmia, Iran, Islamic Republic of (Zayer) Department of Cardiology, Urmia University of Medical Sciences, Urmia, Iran, Islamic Republic of	Blackwell Publishing Ltd (E-mail: customerservices@oxonblackwellpublishing.com)	2017
Ovid Technologies	Presentation and outcome of rhino-orbital-cerebral mucormycosis in patients with diabetes.	Bhansali A Bhadada S Sharma A Suresh V Gupta A Singh P Chakarbarti A Dash RJ	AIM: To report presentation and outcome of rhino-orbital-cerebral mucormycosis (ROCM) exclusively in patients with diabetes mellitus. METHODS: Retrospective, non-comparative, interventional analysis of the medical records of 35 patients with ROCM among 22 316 patients with diabetes seen over the last 12 years. RESULTS: A cohort of 23 men and 12 women with a mean (SD) age of 47.3 (14.4) years (ran…	retrospective comparative case serie	Postgraduate Medical Journal. 80(949):670-4, 2004 Nov.	Bhansali A Bhadada S Sharma A Suresh V Gupta A Singh P Chakarbarti A Dash RJ	Bhansali, A. Department of Endocrinology, Postgraduate Institute of Medical Education and Research, Chandigarh 160012, India. anilbhansali_endocrine@rediffmail.com		2004
Ovid Technologies	Mucormycosis: ten-year experience at a tertiary-care center in Greece.	Petrikkos G Skiada A Sambatakou H Toskas A Vaiopoulos G Giannopoulou M Katsilambros N	Presented here are the results of a retrospective analysis of all mucormycoses infections recorded at a tertiary hospital in Greece during the last 10 years. A total of 24 patients were identified, 15 male and 9 female, with ages ranging from 37 to 80 years. Twelve of the patients had soft tissue infections (2 with concomitant pulmonary infections), and 12 had rhinocerebral infections. Transmissi…	MCR	European Journal of Clinical Microbiology & Infectious Diseases. 22(12):753-6, 2003 Dec.	Petrikkos G Skiada A Sambatakou H Toskas A Vaiopoulos G Giannopoulou M Katsilambros N	Petrikkos, G. Laiko General Hospital, First Department of Propaedeutic Medicine, Infectious Diseases Laboratory G.K. Daikos, Athens University, 17 Agiou Thoma Street, 115 27 Athens, Greece. petrikos@med.uoa.gr		2003
Ovid Technologies	Rhino-orbital and rhino-orbito-cerebral mucormycosis.	Talmi YP Goldschmied-Reouven A Bakon M Barshack I Wolf M Horowitz Z Berkowicz M Keller N Kronenberg J	BACKGROUND: Rhino-orbito-cerebral mucormycosis (ROCM) is a devastating infection of immunocompromised hosts. We present our experience with 19 ROCM cases and attempt to define preferred diagnostic and treatment protocols. METHODS: All had tissue biopsies obtained studied by direct smear, histologic studies, and cultures. Imaging was obtained in 14 cases. RESULTS: Sixteen patients presented betwee…	MCR	Otolaryngology - Head & Neck Surgery. 127(1):22-31, 2002 Jul.	Talmi YP Goldschmied-Reouven A Bakon M Barshack I Wolf M Horowitz Z Berkowicz M Keller N Kronenberg J	Talmi, Yoav P. Departments of Otolaryngology-Head and Neck Surgery, The Chaim Sheba Medical Center, Israel. talmi@ibm.net		2002
Ovid Technologies	Initial use of combination treatment does not impact survival of 106 patients with haematologic malignancies and mucormycosis: a propensity score analysis.	Kyvernitakis A. Torres H.A. Jiang Y. Chamilos G. Lewis R.E. Kontoyiannis D.P.	In view of the poor outcomes associated with mucormycosis in patients with haematologic malignancies (HM) and haematopoietic cell transplant recipients, antifungal combinations are frequently used, yet the value of such strategy remains unclear. We reviewed the records of HM patients treated for mucormycosis from 1994 to 2014. The primary outcome was 6-week mortality after treatment initiation. O…	REtrospective comparative case serie	Clinical Microbiology and Infection. 22(9) (pp e1-811), 2016. Date of Publication: 01 Sep 2016.	Kyvernitakis A. Torres H.A. Jiang Y. Chamilos G. Lewis R.E. Kontoyiannis D.P.	(Kyvernitakis, Torres, Jiang, Kontoyiannis) Department of Infectious Diseases, Infection Control and Employee Health, The University of Texas MD Anderson Cancer Center, Houston, TX, United States (Kyvernitakis) Department of Internal Medicine, Allegheny Health Network, Pittsburgh, PA, United States (Chamilos) Department of Internal Medicine, School of Medicine, University of Crete, Greece (Lewis)…	Elsevier B.V. (E-mail: customerservices@oxonblackwellpublishing.com)	2016
Ovid Technologies	Treatment of 21 cases of invasive mucormycosis with amphotericin B colloidal dispersion.	Herbrecht R Letscher-Bru V Bowden RA Kusne S Anaissie EJ Graybill JR Noskin GA Oppenheim Andres E Pietrelli LA	The aim of this study was to review the characteristics and outcome of 21 patients with invasive mucormycosis treated with amphotericin B colloidal dispersion (ABCD) in five phase I and phase II studies. Mucormycosis is an increasing concern in immunocompromised patients, in whom mortality exceeds 60%. The standard treatment has been amphotericin B combined with surgical debridement. Twenty-one p…	MCR	European Journal of Clinical Microbiology & Infectious Diseases. 20(7):460-6, 2001 Jul.	Herbrecht R Letscher-Bru V Bowden RA Kusne S Anaissie EJ Graybill JR Noskin GA Oppenheim Andres E Pietrelli LA	Herbrecht, R. Departement d'Onco-Hematologie, Hopital de Hautepierre, Strasbourg, France. raoul.herbrecht@chru-strasbourg.fr		2001
Ovid Technologies	Mucormycete infection or colonisation: Experience of an Australian tertiary referral centre.	Langford S. Trubiano J.A. Saxon S. Spelman D. Morrissey C.O.	Mucormycosis is associated with significant morbidity and mortality. We reviewed patients with mucormycete isolated at Alfred Health, Australia. A retrospective review of 66 patients with mucormycete(s) identified, between 1 April 2008 and 30 June 2014. Baseline demographic, microbiological, radiological, treatment/outcome data were recorded. Site of isolation was sinopulmonary in 77% and skin/so…	retrospective comparative case serie	Mycoses. 59(5) (pp 291-295), 2016. Date of Publication: 01 May 2016.	Langford S. Trubiano J.A. Saxon S. Spelman D. Morrissey C.O.	(Langford, Trubiano, Spelman, Morrissey) Department of Infectious Diseases, Alfred Health and Monash University, Melbourne, VIC, Australia (Trubiano, Spelman) Department of Microbiology, Alfred Health and Monash University, Melbourne, VIC, Australia (Saxon) Department of Pathology, Alfred Health, Melbourne, VIC, Australia	Blackwell Publishing Ltd (E-mail: customerservices@oxonblackwellpublishing.com)	2016
Ovid Technologies	Mucormycosis in hematologic malignancies: an emerging fungal infection.	Nosari A Oreste P Montillo M Carrafiello G Draisci M Muti G Molteni A Morra E	BACKGROUND AND OBJECTIVES: In recent years pulmonary mucormycosis has been reported in patients with leukemia and lymphoma and bone marrow transplant recipients. It carries an extremely poor prognosis. We report our experience of clinical findings, diagnostic procedures, treatment and outcome of mucormycosis diagnosed in neutropenic patients affected by hematologic neoplasms admitted to our Depar…	MCR	Haematologica. 85(10):1068-71, 2000 Oct.	Nosari A Oreste P Montillo M Carrafiello G Draisci M Muti G Molteni A Morra E	Nosari, A. Department of Hematology, Niguarda Ca Granda Hospital, piazza Ospedale Maggiore 3, 20160 Milan, Italy. miccaimi@tin.it		2000
Ovid Technologies	Zygomycosis in the 1990s in a tertiary-care cancer center.	Kontoyiannis DP Wessel VC Bodey GP Rolston KV	Twenty-four patients with cancer met predetermined criteria for a diagnosis of zygomycosis over a 10-year period at our institution. All had hematologic malignancy, and most had either neutropenia or steroid use as a risk factor. Pulmonary involvement mimicking invasive aspergillosis was the most common presentation, and dissemination was seen in 58% of patients on whom autopsies were performed. …	retrospective comparative case serie	Clinical Infectious Diseases. 30(6):851-6, 2000 Jun.	Kontoyiannis DP Wessel VC Bodey GP Rolston KV	Kontoyiannis, D P. Department of Internal Medicine Specialties, Section of Infectious Diseases, University of Texas M. D. Anderson Cancer Center, Houston, TX 77030, USA. dkontoyi@notes.mdacc.tmc.edu		2000
Ovid Technologies	Retrospective clinical study of eighty-one cases of intracranial mucormycosis.	Ma J. Jia R. Li J. Liu Y. Li Y. Lin P. Zhang M. Li M.	Background: Fungal infections of the central nervous system, especially cerebral mucormycosis or brain abscess are very rare.Cerebral mucormycosis is a rare disease. It is not an independent disease, but a secondary opportunistic infectious disease. Material(s) and Method(s): This study has collected the data of 81 cases of intracranial mucormycosis from 28 Chinese hospitals, within 37 years, as …	MCR	Journal of Global Infectious Diseases. 7(4) (pp 143-150), 2015. Date of Publication: October-December 2015.	Ma J. Jia R. Li J. Liu Y. Li Y. Lin P. Zhang M. Li M.	(Ma, Jia, Li, Liu, Li) Departments of Neurosurgery, First Central Hospital, No 24 Fukang Road, Nankai, Tianjin, China (Li) Departments of Hematology, First Central Hospital, No 24 Fukang Road, Nankai, Tianjin, China (Lin) Departments of Otolaryngology-Head and Neck Surgery, First Central Hospital, No 24 Fukang Road, Nankai, Tianjin, China (Zhang) Departments of Pathology, First Central Hospital, …	Medknow Publications (B9, Kanara Business Centre, off Link Road, Ghatkopar (E), Mumbai 400 075, India)	2015
Ovid Technologies	Evaluation of patients with zygomycosis.	Kaya O. Alp Cavus S. Turhan O. Isikgoz Tasbakan M. Pullukcu H. Ertugrul M.B. Senol S. Cetin C.B. Ozhak Baysan B. Sayin Kutlu S. Metin D.Y. Avci M. Mermut G. Avkan Oguz V. Yapar N.	Aim: Zygomycosis is a severe angioinvasive infection caused by Zygomycetes. We retrospectively investigated 16 cases of zygomycosis. Material(s) and Method(s): The data of patients, who had been followed between 2004 and 2010 in 8 tertiary-care teaching hospitals, were reviewed. Demographic characteristics, underlying diseases, and clinical signs and symptoms of the patients, as well as diagnosti…	MCR	Turkish Journal of Medical Sciences. 44(3) (pp 476-483), 2014. Date of Publication: 2014.	Kaya O. Alp Cavus S. Turhan O. Isikgoz Tasbakan M. Pullukcu H. Ertugrul M.B. Senol S. Cetin C.B. Ozhak Baysan B. Sayin Kutlu S. Metin D.Y. Avci M. Mermut G. Avkan Oguz V. Yapar N.	(Kaya) Department of Infectious Diseases and Clinical Microbiology, Suleyman Demirel University, Isparta, Turkey (Alp Cavus, Avkan Oguz, Yapar) Department of Infectious Diseases and Clinical Microbiology, Dokuz Eylul University, Izmir, Turkey (Turhan) Department of Infectious Diseases and Clinical Microbiology, Akdeniz University, Antalya, Turkey (Isikgoz Tasbakan, Pullukcu) Department of Infecti…	Turkiye Klinikleri Journal of Medical Sciences (Talapapa Bulvary no. 102, Hamammonu 1 06230, Turkey)	2014
Ovid Technologies	Local control of rhino-orbito-cerebral mucormycosis dramatically impacts survival.	Vironneau P. Kania R. Morizot G. Elie C. Garcia-Hermoso D. Herman P. Lortholary O. Lanternier F.	Surgery and antifungals are the reference standard for rhino-orbito-cerebral mucormycosis (ROCM) treatment. The impact of local control on survival of 22 consecutive ROCM adults was studied on day 90: none vs. 75% died, respectively, with or without local control (p <0.0001). Hence, repeated surgical procedures are recommended to achieve local control of ROCM. © 2013 European Society of Clinical …	retrospective comparative case serie	Clinical Microbiology and Infection. 20(5) (pp O336-O339), 2014. Date of Publication: May 2014.	Vironneau P. Kania R. Morizot G. Elie C. Garcia-Hermoso D. Herman P. Lortholary O. Lanternier F.	(Vironneau, Kania, Herman) Service d'Oto-Rhino-Laryngologie, Hopital Lariboisiere, APHP, Universite Paris 7, Paris, France (Morizot, Garcia-Hermoso, Lortholary, Lanternier) Centre National de Reference Mycoses Invasives et Antifongiques, Institut Pasteur, Paris, France (Elie) Service de Biostatistique, Hopital Necker-Enfants Malades, Universite Paris Descartes, APHP, Paris, France (Lortholary, La…	Blackwell Publishing Ltd (E-mail: customerservices@oxonblackwellpublishing.com)	2014
Ovid Technologies	Clinical features and outcome of mucormycosis.	Camara-Lemarroy C.R. Gonzalez-Moreno E.I. Rodriguez-Gutierrez R. Rendon-Ramirez E.J. Ayala-Cortes A.S. Fraga-Hernandez M.L. Garcia-Labastida L. Galarza-Delgado D.A.	Mucormycosis (MCM) is a life-threatening infection that carries high mortality rates despite recent advances in its diagnosis and treatment. The objective was to report 14 cases of mucormycosis infection and review the relevant literature. We retrospectively analyzed the demographic and clinical data of 14 consecutive patients that presented with MCM in a tertiary-care teaching hospital in northe…	MCR	Interdisciplinary Perspectives on Infectious Diseases. 2014 (no pagination), 2014. Article Number: 562610. Date of Publication: 2014.	Camara-Lemarroy C.R. Gonzalez-Moreno E.I. Rodriguez-Gutierrez R. Rendon-Ramirez E.J. Ayala-Cortes A.S. Fraga-Hernandez M.L. Garcia-Labastida L. Galarza-Delgado D.A.	(Camara-Lemarroy, Gonzalez-Moreno, Rodriguez-Gutierrez, Rendon-Ramirez, Ayala-Cortes, Galarza-Delgado) Departamento de Medicina Interna, Hospital Universitario Dr. Jose E. Gonzalez, Universidad Autonoma de Nuevo Leon, Madero y Gonzalitos S/N, NL 64460, Mexico (Fraga-Hernandez, Garcia-Labastida) Servicio de Anatomia Patologica, Hospital Universitario Dr. Jose E. Gonzalez, Universidad Autonoma de N…	Hindawi Publishing Corporation (410 Park Avenue, 15th Floor, 287 pmb, New York NY 10022, United States)	2014
Ovid Technologies	Risk factors for early mortality in haematological malignancy patients with pulmonary mucormycosis.	Lewis R.E. Georgiadou S.P. Sampsonas F. Chamilos G. Kontoyiannis D.P.	Pulmonary mucormycosis (PM) is a life-threatening opportunistic mycosis with a variable clinical evolution and few prognostic markers for outcome assessment. Several clinical risk factors for poor outcome present at the diagnosis of PM were analyzed in 75 consecutive hematology patients from 2000-2012. Significant variables (P < 0.1) were entered into a multivariate Cox-proportional hazard regres…	retrospective comparative case serie	Mycoses. 57(1) (pp 49-55), 2014. Date of Publication: January 2014.	Lewis R.E. Georgiadou S.P. Sampsonas F. Chamilos G. Kontoyiannis D.P.	(Lewis, Georgiadou, Sampsonas, Chamilos, Kontoyiannis) Department of Infectious Diseases, Infection Control and Employee Health, University of Texas MD Anderson Cancer Center, Houston, TX, United States (Lewis) Clinic of Infectious Diseases, Department of Internal Medicine, Geriatrics and Nephrologic Diseases, S'Orsola Malpighi Hospital, University of Bologna, Bologna, 40138, Italy	Blackwell Publishing Ltd (9600 Garsington Road, Oxford OX4 2XG, United Kingdom)	2014
Ovid Technologies	The reversed halo sign: Pathognomonic pattern of pulmonary mucormycosis in leukemic patients with neutropenia?.	Legouge C. Caillot D. Chretien M.-L. Lafon I. Ferrant E. Audia S. Pages P.-B. Roques M. Estivalet L. Martin L. Maitre T. Bastie J.-N. Dalle F.	Background. Pulmonary mucormycosis (PM) is a life-threatening fungal infection with an increasing incidence among patients with acute leukemia. In some immunocompromised hosts, the reversed halo sign (RHS) has been described on the pulmonary computed tomographic (CT) scan of patients with mucormycosis.Methods. This study reports a single-center experience with PM exclusively in patients with acut…	retrospective comparative case serie	Clinical Infectious Diseases. 58(5) (pp 672-678), 2014. Date of Publication: March 2014.	Legouge C. Caillot D. Chretien M.-L. Lafon I. Ferrant E. Audia S. Pages P.-B. Roques M. Estivalet L. Martin L. Maitre T. Bastie J.-N. Dalle F.	(Legouge, Caillot, Chretien, Lafon, Ferrant, Roques, Bastie) Hopital Bocage, Department of Haematology, CHU Dijon, Rue Gaffarel, Dijon 21079, France (Audia, Bastie) Department of Internal Medicine, United States (Pages) Department of Thoracic and Cardiovascular Surgery, United States (Estivalet) Department of Radiology, United States (Martin) Department of Pathology, United States (Maitre) Depart…	Oxford University Press (Great Clarendon Street, Oxford OX2 6DP, United Kingdom)	2014
Ovid Technologies	Posttraumatic mucormycosis: A nationwide study in France and review of the literature.	Lelievre L. Garcia-Hermoso D. Abdoul H. Hivelin M. Mamez A.-C. Lantieri L. Lortholary O. Lanternier F. Freimann C. Rispal P. Lewandowski E. Chouaki T. Dupont H. Damaj G. Mertl P. Six P. Bouchara J.P. Hitoto H. Ifrah N. Urban T. Carrelet T. Pellegrini J.P. Mosser A. Calmelet A. Braman F. Bordes D. Pobel D. Dussaucy A. Viel J.F. Grenouillet F. Blasco G. Legrand F. Navellou J.C. Plouvier E. Tavernie…	Data on clinical, mycologic characteristics, and outcome of posttraumatic mucormycosis are scarce and often limited to case reports. From the French nationwide "RetroZygo" study, we compared posttraumatic mucormycosis cases with other forms of mucormycosis. We also reviewed reports of posttraumatic mucormycosis in the English-language literature from 1993 to 2013. We included all proven or probab…	retrospective comparative case serie	Medicine (United States). 93(24) (pp 395-404), 2014. Date of Publication: 01 Nov 2014.	Lelievre L. Garcia-Hermoso D. Abdoul H. Hivelin M. Mamez A.-C. Lantieri L. Lortholary O. Lanternier F. Freimann C. Rispal P. Lewandowski E. Chouaki T. Dupont H. Damaj G. Mertl P. Six P. Bouchara J.P. Hitoto H. Ifrah N. Urban T. Carrelet T. Pellegrini J.P. Mosser A. Calmelet A. Braman F. Bordes D. Pobel D. Dussaucy A. Viel J.F. Grenouillet F. Blasco G. Legrand F. Navellou J.C. Plouvier E. Tavernie…	(Lelievre, Mamez, Lortholary, Lanternier) Department of Infectious Diseases, Centre D'Infectiologie Necker-Pasteur, University Paris Descartes, Paris, France (Garcia-Hermoso, Lortholary) CNRS URA3012, Paris, France (Garcia-Hermoso, Lortholary) Centre National de Reference Mycoses Invasives et Antifongiques, Unite de Mycologie Moleculaire, Institut Pasteur, Paris, France (Abdoul) Department of Bio…	Lippincott Williams and Wilkins (E-mail: LRorders@phl.lrpub.com)	2014
Ovid Technologies	Prospective antifungal therapy (PATH) alliance: Focus on mucormycosis.	Kontoyiannis D.P. Azie N. Franks B. Horn D.L.	Mucormycosis is increasingly encountered in immunosuppressed patients, such as those with haematological malignancies or stem cell transplantation. We present a descriptive analysis of 121 cases of mucormycosis from the Prospective Antifungal Therapy Alliance registry (July 2004 to December 2008). Patients with proven or probable mucormycosis were enrolled and followed prospectively for 12 weeks.…	retrospective comparative case serie	Mycoses. 57(4) (pp 240-246), 2014. Date of Publication: April 2014.	Kontoyiannis D.P. Azie N. Franks B. Horn D.L.	(Kontoyiannis) Department of Infectious Diseases, University of Texas MD Anderson Cancer Center, Houston, TX, United States (Azie, Franks) Astellas Scientific and Medical Affairs, Northbrook, IL, United States (Horn) David Horn LLC, Doylestown, PA, United States	Blackwell Publishing Ltd (9600 Garsington Road, Oxford OX4 2XG, United Kingdom)	2014
Ovid Technologies	Risk factors for mortality in patients with invasive mucormycosis.	Hong H.-L. Lee Y.-M. Kim T. Lee J.-L. Chung Y.-S. Kim M.-N. Kim S.-H. Choi S.-H. Kim Y.S. Woo J.H. Lee S.-O.	Background: Mucormycosis is an uncommon and life-threatening fungal infection. The clinical predictors of outcome were evaluated in patients with invasive mucormycosis. Material(s) and Method(s): We retrospectively reviewed histologically proven cases of invasive mucormycosis in our institution from 1996 to 2012. Result(s): A total of 64 patients were analyzed. The median age was 59 years (interq…	retrospective comparative case serie	Infection and Chemotherapy. 45(3) (pp 292-298), 2013. Date of Publication: May 2013.	Hong H.-L. Lee Y.-M. Kim T. Lee J.-L. Chung Y.-S. Kim M.-N. Kim S.-H. Choi S.-H. Kim Y.S. Woo J.H. Lee S.-O.	(Hong, Lee, Kim, Lee, Kim, Choi, Kim, Woo, Lee) Department of Infectious Diseases, Asan Medical Center, University of Ulsan College of Medicine, Seoul, South Korea (Chung) Department of Otolaryngology, Asan Medical Center, University of Ulsan College of Medicine, Seoul, South Korea (Kim) Department of Laboratory Medicine, Asan Medical Center, University of Ulsan College of Medicine, Seoul, South …	Korean Society for Chemotherapy (Samseong-dong, Gangnam-gu, Seoul 135-880, South Korea)	2013
Ovid Technologies	Mucormycosis after allogeneic haematopoietic stem cell transplantation: A French Multicentre Cohort Study (2003-2008).	Xhaard A. Lanternier F. Porcher R. Dannaoui E. Bergeron A. Clement L. Lacroix C. Herbrecht R. Legrand F. Mohty M. Michallet M. Cordonnier C. Malak S. Guyotat D. Couderc L. Socie G. Milpied N. Lortholary O. Ribaud P.	We conducted a nationwide retrospective study to evaluate clinical characteristics and outcome of mucormycosis among allogeneic haematopoietic stem cell transplant recipients. Twenty-nine patients were diagnosed between 2003 and 2008. Mucormycosis occurred at a median of 225days after allogeneic haematopoietic stem cell transplant, and as a breakthrough infection in 23 cases. Twenty-six patients …	retrospective comparative case serie	Clinical Microbiology and Infection. 18(10) (pp E396-E400), 2012. Date of Publication: October 2012.	Xhaard A. Lanternier F. Porcher R. Dannaoui E. Bergeron A. Clement L. Lacroix C. Herbrecht R. Legrand F. Mohty M. Michallet M. Cordonnier C. Malak S. Guyotat D. Couderc L. Socie G. Milpied N. Lortholary O. Ribaud P.	(Xhaard, Socie, Ribaud) Service d'Hematologie- Greffe, Hopital Saint-Louis, Assistance Publique-Hopitaux de Paris, Paris, France (Xhaard, Porcher, Bergeron, Lacroix, Socie, Ribaud) Universite Paris-Diderot, Sorbonne Cite, Paris, France (Lanternier, Lortholary) Service des Maladies infectieuses et Tropicales, Centre d'Infectiologie Necker Pasteur, Hopital Necker-Enfants Malades, Assistance Publiqu…	Blackwell Publishing Ltd (9600 Garsington Road, Oxford OX4 2XG, United Kingdom)	2012
Ovid Technologies	Isolated renal zygomycosis: Novel diagnostic and prognostic criteria with experience of a tertiary care center.	Chipde S.S. Ranjan P. Lal H. Singh V. Naval R. Marak R.S. Prakash A. Bhadoria D. Sharma R.K. Pradhan M.R. Singh M. Kumar J. Ansari M.S. Mandhani A. Srivastava A. Kapoor R.	Background: Isolated renal zygomycosis is a life-threatening infection and difficult to diagnose ante mortem due to varied presentations. Most reports in the literature are case reports. We are presenting our experience of 10 patients. Material(s) and Method(s): Retrospective data of 10 consecutive patients with primary renal zygomycosis, including 2 post-transplant patients, in our tertiary care…	MCR	Urologia Internationalis. 88(3) (pp 282-288), 2012. Date of Publication: April 2012.	Chipde S.S. Ranjan P. Lal H. Singh V. Naval R. Marak R.S. Prakash A. Bhadoria D. Sharma R.K. Pradhan M.R. Singh M. Kumar J. Ansari M.S. Mandhani A. Srivastava A. Kapoor R.	(Chipde, Ranjan, Pradhan, Singh, Kumar, Ansari, Mandhani, Srivastava, Kapoor) Department of Urology and Kidney Transplant, Sanjay Gandhi Post Graduate Institute of Medical Sciences (SGPGIMS), Lucknow 14, India (Lal, Singh) Department of Radiodiagnosis, Sanjay Gandhi Post Graduate Institute of Medical Sciences and G Intern BH, Lucknow, India (Naval) Department of Pathology, Sanjay Gandhi Post Grad…	S. Karger AG (Allschwilerstrasse 10, P.O. Box, Basel CH-4009, Switzerland)	2012
Ovid Technologies	Mucormycosis in paediatric patients: Demographics, risk factors and outcome of 12 contemporary cases.	Dabritz J. Attarbaschi A. Tintelnot K. Kollmar N. Kremens B. Loewenich F.D.V. Schrod L. Schuster F. Wintergerst U. Weig M. Lehrnbecher T. Groll A.H.	Mucormycosis is associated with high morbidity and mortality and is perceived as an emerging fungal infection. However, contemporary paediatric data are limited. We present a series of paediatric cases of mucormycosis reported from Germany and Austria collected within a voluntary epidemiological survey through standardised, anonymized case report forms. Twelve cases were reported between January …	MCR	Mycoses. 54(6) (pp e785-e788), 2011. Date of Publication: November 2011.	Dabritz J. Attarbaschi A. Tintelnot K. Kollmar N. Kremens B. Loewenich F.D.V. Schrod L. Schuster F. Wintergerst U. Weig M. Lehrnbecher T. Groll A.H.	(Dabritz, Groll) Infectious Disease Research Program, Dept. of Pediatric Hematology/Oncology and Center for Bone Marrow Transplantation, University Hospital of Munster, Munster, Germany (Attarbaschi) St. Anna Kinderspital, Vienna, Austria (Tintelnot) Robert-Koch-Institute, Berlin, Germany (Kollmar) Department of Pediatrics, University Hospital of Gottingen, Gottingen, Germany (Kremens) Department…	Blackwell Publishing Ltd (9600 Garsington Road, Oxford OX4 2XG, United Kingdom)	2011
Ovid Technologies	A cluster of mucormycosis infections in hematology patients: Challenges in investigation and control of invasive mold infections in high-risk patient populations.	Llata E. Blossom D.B. Khoury H.J. Rao C.Y. Wannemuehler K.A. Noble-Wang J. Langston A.A. Ribner B.S. Lyon G.M. Arnold K.E. Jackson D.R. Brandt M.E. Chiller T.M. Balajee S.A. Srinivasan A. Magill S.S.	Mucormycosis has been reported to be occurring more frequently in hematopoietic stem cell transplant (HSCT) recipients in recent years. We investigated a hospital cluster of mucormycosis cases among patients with hematologic disorders. Case-patients were identified through hospital microbiology and pathology database searches and compared to randomly selected controls matched on underlying diseas…	MCR	Diagnostic Microbiology and Infectious Disease. 71(1) (pp 72-80), 2011. Date of Publication: September 2011.	Llata E. Blossom D.B. Khoury H.J. Rao C.Y. Wannemuehler K.A. Noble-Wang J. Langston A.A. Ribner B.S. Lyon G.M. Arnold K.E. Jackson D.R. Brandt M.E. Chiller T.M. Balajee S.A. Srinivasan A. Magill S.S.	(Llata, Blossom, Rao, Noble-Wang, Srinivasan) Division of Healthcare Quality Promotion, Centers for Disease Control and Prevention (CDC), Atlanta, GA 30333, United States (Llata, Blossom) Epidemic Intelligence Service, Office of Workforce and Career Development, CDC, Atlanta, GA 30333, United States (Khoury, Langston) Department of Hematology and Medical Oncology, Emory University School of Medic…	Elsevier Inc. (360 Park Avenue South, New York NY 10010, United States)	2011
Ovid Technologies	Analysis of COVID-19-associated rhino-orbital-cerebral mucormycosis patients in a tertiary care center in Northern India.	Yadav H Sen S Nath T Mazumdar S Jain A Verma P Gupta P	Purpose: An unprecedented surge has been noted in rhino-orbital-Cerebral mucormycosis (ROCM) in times of current COVID-19 pandemic. The present prospective study aims to evaluate clinico-epidemiological profile, risk factors, management, and outcome of the cases of ROCM that presented to our tertiary care center during the study period from April to June 2021. Methods: All patients were subjected…	prospective case control study,	Indian Journal of Ophthalmology. 70(6):2163-2168, 2022 Jun.	Yadav H Sen S Nath T Mazumdar S Jain A Verma P Gupta P	Yadav, Himanshu. Department of Ophthalmology, Sarojini Naidu Medical College, Agra, Uttar Pradesh, India. Sen, Snigdha. Department of Ophthalmology, Sarojini Naidu Medical College, Agra, Uttar Pradesh, India. Nath, Tirupati. Department of Ophthalmology, Sarojini Naidu Medical College, Agra, Uttar Pradesh, India. Mazumdar, Shefali. Department of Ophthalmology, Sarojini Naidu Medical College, Agra,…		2022
Ovid Technologies	Post-Covid Cerebral Mucormycosis, Varied Presentations and Surgical Strategies of a Newer Epidemic: An Institutional Experience.	Vijayasekhar MV Nagappa V Swaroop KH Mithun G Achuith E Varaprasad KS	Context: During the challenging second wave of the COVID-19 pandemic, we encountered a most dreadful fungal infection in the form of COVID-associated mucormycosis (CAM), with a varied pattern of presentation from previous experience. Patients presented with simple fungal sinusitis or more complicated brain abscesses, and newer manifestations such as skull osteomyelitis. We report our findings and…	retrospective comparative case serie	Neurology India. 70(3):1052-1056, 2022 May-Jun.	Vijayasekhar MV Nagappa V Swaroop KH Mithun G Achuith E Varaprasad KS	Vijayasekhar, Manda Venkata. Department of Neurosurgery, Andhra Medical College, Andhra Pradesh, India. Nagappa, Vivek. Department of Neurosurgery, Andhra Medical College, Andhra Pradesh, India. Swaroop, Kurumella Hema. Department of Neurosurgery, Andhra Medical College, Andhra Pradesh, India. Mithun, Gorre. Department of Neurosurgery, Andhra Medical College, Andhra Pradesh, India. Achuith, Ediga…		2022
Ovid Technologies	Sinonasal mucormycosis and liposomal amphotericin B: A quest for dose optimization.	Kajal S Naeem SS Gupta P Kairo AK Ahmed A Verma P Saini A	OBJECTIVES: Sinonasal mucormycosis is a serious fungal infection. Early diagnosis and prompt antifungal therapy along with surgical intervention is the key to its management. Liposomal amphotericin B (LAmB) given intravenously is the antifungal agent of choice. However, the current literature is not clear on its optimum dosage. We did a retrospective study to find the optimum dose of LAmB in case…	MCR	Indian Journal of Pharmacology. 54(2):90-96, 2022 Mar-Apr.	Kajal S Naeem SS Gupta P Kairo AK Ahmed A Verma P Saini A	Kajal, Smile. Department of Otorhinolaryngology and Head-Neck Surgery, All India Institute of Medical Sciences, New Delhi, India. Naeem, Syed Shariq. Department of Pharmacology, All India Institute of Medical Sciences, New Delhi, India. Gupta, Pooja. Department of Pharmacology, All India Institute of Medical Sciences, New Delhi, India. Kairo, Arvind Kumar. Department of Otorhinolaryngology and He…		2022
Ovid Technologies	Mucormycosis in COVID-19 pandemic: study at tertiary hospital in India.	Chavan RP Ingole SM Nazir HA Desai WV Kanchewad GS	AIM: During the second wave of COVID-19, cases of mucormycosis were increased suddenly over a period of 3 months in Maharashtra, India. An attempt was made to study the clinical profile and risk factors associated with mucormycosis. MATERIALS AND METHODS: A retrospective descriptive study was carried out at a tertiary hospital during May 2021-July 2021. After obtaining informed written consent fr…	retrospective comparative case serie	European Archives of Oto-Rhino-Laryngology. 279(6):3201-3210, 2022 Jun.	Chavan RP Ingole SM Nazir HA Desai WV Kanchewad GS	Chavan, Reshma P. Department of ENT, GMC Miraj (Maharashtra), Miraj, India. entproblem@gmail.com. Ingole, Shivraj M. Department of Radiology, GGMC and Sir J.J. Group of Hospitals, Mumbai, Maharashtra, India. Nazir, Hamna Abdul. Department of ENT, GMC Miraj (Maharashtra), Miraj, India. Desai, Wilson V. Department of ENT, GMC Miraj (Maharashtra), Miraj, India. Kanchewad, Gajanan S. Department of EN…		2022
Ovid Technologies	Outcomes after lung resection in renal transplant patients with pulmonary mucormycosis.	Seth A Patil SS Axelrod D Singh H Sharma A Kenwar DB Vaiphei K Mandwar M Rally S Singh S	BACKGROUND: Pulmonary mucormycosis has been associated with high mortality (reported up to 100%) in renal transplant recipients. METHODS: This was a retrospective analysis of renal transplant patients with pulmonary mucormycosis between April 2014 and March 2020, who underwent surgical resection of the affected lung along with liposomal amphotericin therapy. Patients with lower respiratory illnes…	MCR	Clinical Transplantation. 36(7):e14689, 2022 Jul.	Seth A Patil SS Axelrod D Singh H Sharma A Kenwar DB Vaiphei K Mandwar M Rally S Singh S	Seth, Abhinav. Organ Transplant Center, University of Iowa Hospitals and Clinics, Iowa City, Iowa, USA. Patil, Shivakumar S. Department of Renal Transplant Surgery, Postgraduate Institute of Medical Research and Education, Chandigarh, India. Axelrod, David. Organ Transplant Center, University of Iowa Hospitals and Clinics, Iowa City, Iowa, USA. Singh, Harkant. Department of Cardiothoracic and Vas…		2022
Ovid Technologies	Posaconazole or isavuconazole as sole or predominant antifungal therapy for COVID-19-associated mucormycosis. A retrospective observational case series.	Soman R Chakraborty S Joe G	The surge of COVID-19 associated Mucormycosis (CAM) in India during the second wave of COVID-19 led to lack of availability of amphotericin B(AmB). We retrospectively evaluated the outcome in 28 consecutive patients with CAM who received posaconazole (PCZ) or isavuconazole (ISVCZ) as sole or predominant therapy, based on factors like availability, affordability, site of infection or lack of treat…	retrospective comparative case serie	International Journal of Infectious Diseases. 120:177-178, 2022 Jul.	Soman R Chakraborty S Joe G	Soman, Rajeev. HOD Infectious Disease, Jupiter Hospital, Baner, Pune 411057, India. Chakraborty, Sourabh. Infectious Diseases Fellow, Jupiter Hospital, Baner, Pune 411057, India. Electronic address: dr.sourabhchakraborty@gmail.com. Joe, Geethu. Consultant Microbiologist, Jupiter Hospital, Baner, Pune 411057, India.		2022
Ovid Technologies	Survival in rhino-orbito-cerebral mucormycosis: An international, multicenter ID-IRI study.	Cag Y Erdem H Gunduz M Komur S Ankarali H Ural S Tasbakan M Tattevin P Tombak A Ozturk-Engin D Tartar AS Batirel A Tekin R Duygu F Caskurlu H Kurtaran B Durdu B Haciseyitoglu D Rello J ID-IRI Mucormycosis Study Group	BACKGROUND: Mucormycosis is an emerging aggressive mold infection. This study aimed to assess the outcome of hospitalized adults with rhino-orbito-cerebral mucormycosis (ROCM). The secondary objective was to identify prognostic factors in this setting. METHODS: This study was an international, retrospective, multicenter study. Patients' data were collected from 29 referral centers in 6 countries.…	retrospective comparative case serie	European Journal of Internal Medicine. 100:56-61, 2022 Jun.	Cag Y Erdem H Gunduz M Komur S Ankarali H Ural S Tasbakan M Tattevin P Tombak A Ozturk-Engin D Tartar AS Batirel A Tekin R Duygu F Caskurlu H Kurtaran B Durdu B Haciseyitoglu D Rello J ID-IRI Mucormycosis Study Group	Cag, Yasemin. Department of Infectious Diseases and Clinical Microbiology, Istanbul Medeniyet University Faculty of Medicine, Kadikoy, Istanbul 34722, Turkey. Electronic address: yasemin.cag@medeniyet.edu.tr. Erdem, Hakan. Department of Infectious Diseases, Bahrain Oncology Center, King Hamad University Hospital, Busaiteen, Bahrain. Gunduz, Mehmet. Department of Hematology, Ankara University Facu…		2022
Ovid Technologies	Results from a national survey on COVID-19-associated mucormycosis in Germany: 13 patients from six tertiary hospitals.	Seidel D Simon M Sprute R Lubnow M Evert K Speer C Seesle J Khatamzas E Merle U Behrens C Blau IW Enghard P Haas CS Steinmann J Kurzai O Cornely OA	BACKGROUND: Most COVID-19-associated mucormycosis (CAM) cases are reported from India and neighbouring countries. Anecdotally cases from Europe have been presented. OBJECTIVE: To estimate the disease burden and describe the clinical presentation of CAM in Germany. METHODS: We identified cases through German mycology networks and scientific societies, and collected anonymised clinical information …	MCR	Mycoses. 65(1):103-109, 2022 Jan.	Seidel D Simon M Sprute R Lubnow M Evert K Speer C Seesle J Khatamzas E Merle U Behrens C Blau IW Enghard P Haas CS Steinmann J Kurzai O Cornely OA	Seidel, Danila. Department I of Internal Medicine, Excellence Center for Medical Mycology (ECMM), Medical Faculty and University Hospital Cologne, University of Cologne, Cologne, Germany. Seidel, Danila. Cologne Excellence Cluster on Cellular Stress Responses in Aging-Associated Diseases (CECAD), University of Cologne, Cologne, Germany. Seidel, Danila. German Centre for Infection Research (DZIF),…		2022
Ovid Technologies	Epidemiology, clinical presentation and management of COVID-19 associated mucormycosis: A single centre experience from Pune, Western India.	Dravid A Kashiva R Khan Z Bande B Memon D Kodre A Mane M Pawar V Patil D Kalyani S Raut P Bapte M Saldanha C Chandak D Patil T Reddy S Bhayani K Suresh L Dillibabu V Srivastava S Khandelwal S More S Shakeel A Pawar M Nande P Harshe A Kadam S Hallikar S Kamal N Andrabi D Bodhale S Raut A Chandrashekhar S Raman C Mahajan U Joshi G Mane D	BACKGROUND: The second COVID-19 wave in India has been associated with an unprecedented increase in cases of COVID-19 associated mucormycosis (CAM), mainly Rhino-orbito-cerebral mucormycosis (ROCM). METHODS: This retrospective cohort study was conducted at Noble hospital and Research Centre (NHRC), Pune, India, between 1 April, 2020, and 1 August, 2021, to identify CAM patients and assess their m…	retrospective comparative case serie	Mycoses. 65(5):526-540, 2022 May.	Dravid A Kashiva R Khan Z Bande B Memon D Kodre A Mane M Pawar V Patil D Kalyani S Raut P Bapte M Saldanha C Chandak D Patil T Reddy S Bhayani K Suresh L Dillibabu V Srivastava S Khandelwal S More S Shakeel A Pawar M Nande P Harshe A Kadam S Hallikar S Kamal N Andrabi D Bodhale S Raut A Chandrashekhar S Raman C Mahajan U Joshi G Mane D	Dravid, Ameet. Department of Infectious diseases and HIV/AIDS, Noble hospitals and Research Centre, Pune, MH, India. Kashiva, Reema. Department of Medicine, Noble hospital and Research Centre, Pune, India. Khan, Zafer. Department of Critical Care Medicine, Noble hospital and Research Centre, Pune, India. Bande, Balasaheb. Department of Critical Care Medicine, Noble hospital and Research Centre, P…		2022
Ovid Technologies	Cumulative Mortality and Factors Associated With Outcomes of Mucormycosis After COVID-19 at a Multispecialty Tertiary Care Center in India.	Choksi T Agrawal A Date P Rathod D Gharat A Ingole A Chaudhari B Pawar N	Importance: An outbreak of COVID-19-associated rhino-orbitocerebral mucormycosis (CAM) has occurred in many parts of the world. Although the clinical profile and risk factors for CAM have been studied, cumulative mortality and its risk factors have not. Objective: To report the cumulative mortality rates at different times in cases with CAM and identify risk factors for CAM-associated mortality. …	retrospective comparative case serie	JAMA Ophthalmology. 140(1):66-72, 2022 01 01.	Choksi T Agrawal A Date P Rathod D Gharat A Ingole A Chaudhari B Pawar N	Choksi, Twinkle. Department of Ophthalmology, Topiwala National Medical College, BYL Nair Charitable Hospital, Mumbai Central, Mumbai, India. Agrawal, Anamika. Department of Ophthalmology, Topiwala National Medical College, BYL Nair Charitable Hospital, Mumbai Central, Mumbai, India. Date, Purva. Department of Ophthalmology, Topiwala National Medical College, BYL Nair Charitable Hospital, Mumbai …		2022
Ovid Technologies	COVID-19-associated mucormycosis: Preliminary report from a tertiary eye care centre.	Walia S Bhaisare V Rawat P Kori N Sharma M Gupta N Urdhwareshwar S Thakur S Arya N	PURPOSE: Mucormycosis is a life-threatening infection that has made sudden comeback in COVID-19 era. We conducted this study to determine demography, site of involvement, management, and outcome in these patients. METHODS: All cases presenting with signs and symptoms of mucormycosis were thoroughly evaluated and confirmed diagnosis was made on demonstration of fungi in the tissue (or body fluids)…	retrospective comparative case serie	Indian Journal of Ophthalmology. 69(12):3685-3689, 2021 Dec.	Walia S Bhaisare V Rawat P Kori N Sharma M Gupta N Urdhwareshwar S Thakur S Arya N	Walia, Shweta. Department of Ophthalmology, Mahatma Gandhi Memorial Medical College, Indore, Madhya Pradesh, India. Bhaisare, Vijay. Department of Ophthalmology, Mahatma Gandhi Memorial Medical College, Indore, Madhya Pradesh, India. Rawat, Preeti. Department of Ophthalmology, Mahatma Gandhi Memorial Medical College, Indore, Madhya Pradesh, India. Kori, Neetu. Department of Ophthalmology, Mahatma…		2021
Ovid Technologies	Incidence, cumulative mortality and factors affecting the outcome of COVID-19-associated mucormycosis from Western India.	Vare AA Yellambkar S Farheen A Nandedkar V Bhombe SS Shah R	PURPOSE: To report the incidence, cumulative mortality, and factors influencing the outcomes from a large series of COVID-19-associated mucormycosis (CAM) from western India. METHODS: Consecutive patients with CAM between March 1 and May 10, 2021, with a minimum follow-up of 1 month were included. We recorded the presence of diabetes, use of steroids, and need for non-invasive ventilation (NIV) f…	retrospective comparative case serie	Indian Journal of Ophthalmology. 69(12):3678-3683, 2021 Dec.	Vare AA Yellambkar S Farheen A Nandedkar V Bhombe SS Shah R	Vare, Archana Ajay. Department of Ophthalmology, Government Medical College, Aurangabad, Maharashtra, India. Yellambkar, Snehalata. Department of Ophthalmology, Government Medical College, Aurangabad, Maharashtra, India. Farheen, Asma. Department of Ophthalmology, Government Medical College, Aurangabad, Maharashtra, India. Nandedkar, Varsha. Department of Ophthalmology, Government Medical College…		2021
Ovid Technologies	Pulmonary Mucormycosis as the Leading Clinical Type of Mucormycosis in Western China.	Qu J Liu X Lv X	The aim was to better understand the clinical characteristics of patients with mucormycosis in western China. We retrospectively investigated the clinical, laboratory, radiological and treatment profiles of mucormycosis patients during a 10-year period (2010-2019). As a result, 59 proven mucormycosis were enrolled in this study. It was found that 52.5% of patients had worse clinical outcomes. Pul…	retrospective comparative case serie	Frontiers in Cellular & Infection Microbiology. 11:770551, 2021.	Qu J Liu X Lv X	Qu, Junyan. Center of Infectious Disease, West China Hospital, Sichuan University, Chengdu, China. Liu, Xijiao. Radiology Department, West China Hospital, Sichuan University, Chengdu, China. Lv, Xiaoju. Center of Infectious Disease, West China Hospital, Sichuan University, Chengdu, China.		2021
Ovid Technologies	COVID associated mucormycosis: A preliminary study from a dedicated COVID Hospital in Delhi.	Meher R Wadhwa V Kumar V Shisha Phanbuh D Sharma R Singh I Rathore PK Goel R Arora R Garg S Kumar S Kumar J Agarwal M Singh M Khurana N Sagar T Manchanda V Saxena S	BACKGROUND: It is an incontrovertible fact that the Rhino Orbital Cerebral Mucormycosis (ROCM) upsurge is being seen in the context of COVID-19 in India. Briefly presented is evidence that in patients with uncontrolled diabetes, a dysfunctional immune system due to SARS-COV-2 and injudicious use of corticosteroids may be largely responsible for this malady. OBJECTIVE: To find the possible impact …	retrospective comparative case serie	American Journal of Otolaryngology. 43(1):103220, 2022 Jan-Feb.	Meher R Wadhwa V Kumar V Shisha Phanbuh D Sharma R Singh I Rathore PK Goel R Arora R Garg S Kumar S Kumar J Agarwal M Singh M Khurana N Sagar T Manchanda V Saxena S	Meher, Ravi. Maulana Azad Medical College and Lok Nayak Hospital, New Delhi, India. Wadhwa, Vikram. Maulana Azad Medical College and Lok Nayak Hospital, New Delhi, India. Kumar, Vikas. Maulana Azad Medical College and Lok Nayak Hospital, New Delhi, India. Electronic address: vikaskumar2890@yahoo.com. Shisha Phanbuh, Daphylla. Maulana Azad Medical College and Lok Nayak Hospital, New Delhi, India. …		2022
Ovid Technologies	Increased incidence of rhino-orbital mucormycosis in an educational therapeutic hospital during the COVID-19 pandemic in western Iran: An observational study.	Avatef Fazeli M Rezaei L Javadirad E Iranfar K Khosravi A Amini Saman J Poursabbagh P Ghadami MR Parandin MM Dehghani A Ahmadi Jouybari T Mahdavian B Eivazi N Rezaei S Rezaei A Emami B Haqgou M Bozorgomid A Sayad B	BACKGROUND: COVID-19 patients, especially the patients requiring hospitalisation, have a high risk of several complications such as opportunistic bacterial and fungal infections. Mucormycosis is a rare and opportunistic fungal infection that mainly affects diabetic and immunocompromised patients. An increase has been observed in the number of rhino-orbital mucormycosis in patients with COVID-19 a…	MCR	Mycoses. 64(11):1366-1377, 2021 Nov.	Avatef Fazeli M Rezaei L Javadirad E Iranfar K Khosravi A Amini Saman J Poursabbagh P Ghadami MR Parandin MM Dehghani A Ahmadi Jouybari T Mahdavian B Eivazi N Rezaei S Rezaei A Emami B Haqgou M Bozorgomid A Sayad B	Avatef Fazeli, Manouchehr. Department of Otorhinolaryngology, School of Medicine, Kermanshah University of Medical Sciences, Kermanshah, Iran. Rezaei, Leila. Department of Ophthalmology, School of Medicine, Kermanshah University of Medical Sciences, Kermanshah, Iran. Javadirad, Etrat. Department of Pathology, School of Medicine, Kermanshah University of Medical Sciences, Kermanshah, Iran. Iranfar…		2021
Ovid Technologies	Mucormycosis in patients with COVID-19: A cross-sectional descriptive multicentre study from Iran.	Pakdel F Ahmadikia K Salehi M Tabari A Jafari R Mehrparvar G Rezaie Y Rajaeih S Alijani N Barac A Abdollahi A Khodavaisy S	PURPOSE: The aim of the study was to report clinical features, contributing factors and outcome of patients with coronavirus disease 2019 (COVID-19)-associated mucormycosis (CAM). METHODS: A cross-sectional descriptive multicentre study was conducted on patients with biopsy-proven mucormycosis with RT-PCR-confirmed COVID-19 from April to September 2020. Demographics, the time interval between COV…	cross-sectional cohort study	Mycoses. 64(10):1238-1252, 2021 Oct.	Pakdel F Ahmadikia K Salehi M Tabari A Jafari R Mehrparvar G Rezaie Y Rajaeih S Alijani N Barac A Abdollahi A Khodavaisy S	Pakdel, Farzad. Department of Oculo-Facial Plastic Surgery, Department of Ophthalmology, Farabi Hospital, Tehran University of Medical Sciences, Tehran, Iran. Ahmadikia, Kazem. Department of Medical Parasitology and Mycology, School of Public Health, Tehran University of Medical Sciences, Tehran, Iran. Salehi, Mohammadreza. Department of infectious diseases and Tropical Medicine, Imam Khomeini Ho…		2021
Ovid Technologies	Mucormycosis in a pediatric population: a review of 20 cases from southern Turkey. [Review]	Alabaz D Yilmaz G Uguz A Ozdemir S Sasmaz I Bayram I	BACKGROUND: Mucormycosis is a fatal invasive fungal infection seen most often in patients with compromised defense mechanisms. The aim of this article was to review the data of pediatric mucor in the South of Turkey. METHODS: Twenty pediatric cases with biopsy proven mucormycosis were reported, between January 2007 through January 2017. Data were extracted from the medical charts of patients retr…	MCR	Turkish Journal of Pediatrics. 63(1):11-22, 2021.	Alabaz D Yilmaz G Uguz A Ozdemir S Sasmaz I Bayram I	Alabaz, Derya. Departments of Pediatric Infectious Disease, Cukurova University Faculty of Medicine, Adana, Turkey. Yilmaz, Gulsum. Departments of Pediatric Infectious Disease, Cukurova University Faculty of Medicine, Adana, Turkey. Uguz, Aysun. Departments of Pathology, Cukurova University Faculty of Medicine, Adana, Turkey. Ozdemir, Suleyman. Departments of Otolaryngology-Head and Neck Surgery,…		2021
Ovid Technologies	Clinical Presentations, Management and Outcomes of Rhino-Orbital-Cerebral Mucormycosis (ROCM) Following COVID-19: A Multi-Centric Study.	Dave TV Gopinathan Nair A Hegde R Vithalani N Desai S Adulkar N Kamal S Mittal R Bradoo RA	PURPOSE: To report clinical presentations and factors affecting outcomes in rhino-orbital-cerebral mucormycosis following COVID-19. METHODS: Retrospective multi-centric interventional case series of 58 eyes with rhino-orbital-cerebral mucormycosis. Demography, clinical parameters and management outcomes were noted. Factors affecting outcome and mortality were analyzed. Outcome was defined as favo…	retrospective comparative case serie	Ophthalmic Plastic & Reconstructive Surgery. 37(5):488-495, 2021 Sep-Oct 01.	Dave TV Gopinathan Nair A Hegde R Vithalani N Desai S Adulkar N Kamal S Mittal R Bradoo RA	Dave, Tarjani Vivek. Ophthalmic Plastic Surgery Service, Kallam Anji Reddy Campus, L V Prasad Eye Institute, Hyderabad. Gopinathan Nair, Akshay. Aditya Jyot Eye Hospital. Gopinathan Nair, Akshay. Lokmanya Tilak Municipal Medical College and General Hospital, Mumbai. Hegde, Raghuraj. Kempegowda Institute of Medical Sciences, Bangalore, India. Hegde, Raghuraj. Manipal Hospital, Bangalore. Vithalani…		2021
Ovid Technologies	Rise of the phoenix: Mucormycosis in COVID-19 times.	Ravani SA Agrawal GA Leuva PA Modi PH Amin KD	PURPOSE: Rhino-orbital mucormycosis in times of ongoing COVID-19 pandemic. AIMS: The aim of the study was to document cases of rhino-orbital mucormycosis seen at our Regional Institute of Ophthalmology during COVID-19 (coronavirus disease 2019) times. METHODS: The study is a retrospective, institutional cohort, interventional study. It was carried out at our Regional Institute of Ophthalmology fr…	MCR	Indian Journal of Ophthalmology. 69(6):1563-1568, 2021 Jun.	Ravani SA Agrawal GA Leuva PA Modi PH Amin KD	Ravani, Swati A. Department of Oculoplastics and Ocular Oncology, M and J Western Regional Institute of Ophthalmology, B. J. Medical College, Ahmedabad, Gujarat, India. Agrawal, Garima A. Department of Oculoplastics and Ocular Oncology, M and J Western Regional Institute of Ophthalmology, B. J. Medical College, Ahmedabad, Gujarat, India. Leuva, Parth A. Department of Oculoplastics and Ocular Onco…		2021
Ovid Technologies	Susceptibility of severe COVID-19 patients to rhino-orbital mucormycosis fungal infection in different clinical manifestations.	Bayram N Ozsaygili C Sav H Tekin Y Gundogan M Pangal E Cicek A Ozcan I	PURPOSE: To present the different clinical manifestations of rhino-orbital mucormycosis (ROM) co-infection in severe COVID-19 patients. STUDY DESIGN: Prospective observational clinical study METHODS: Among 32,814 patients hospitalized with the diagnosis of COVID-19 between March 2020 and December 2020 in our center, eleven microbiologically confirmed ROM co-infection cases in severe COVID-19 pati…	MCR	Japanese Journal of Ophthalmology. 65(4):515-525, 2021 Jul.	Bayram N Ozsaygili C Sav H Tekin Y Gundogan M Pangal E Cicek A Ozcan I	Bayram, Nurettin. Department of Ophthalmology, Kayseri City Training and Research Hospital, University of Health Science, 38080, Kayseri, Turkey. drnbayram@gmail.com. Ozsaygili, Cemal. Department of Ophthalmology, Kayseri City Training and Research Hospital, University of Health Science, 38080, Kayseri, Turkey. Sav, Hafize. Department of Mycology, Kayseri City Training and Research Hospital, Univ…		2021
Ovid Technologies	Multicenter Epidemiologic Study of Coronavirus Disease-Associated Mucormycosis, India.	Patel A Agarwal R Rudramurthy SM Shevkani M Xess I Sharma R Savio J Sethuraman N Madan S Shastri P Thangaraju D Marak R Tadepalli K Savaj P Sunavala A Gupta N Singhal T Muthu V Chakrabarti A MucoCovi Network3	During September-December 2020, we conducted a multicenter retrospective study across India to evaluate epidemiology and outcomes among cases of coronavirus disease (COVID-19)-associated mucormycosis (CAM). Among 287 mucormycosis patients, 187 (65.2%) had CAM; CAM prevalence was 0.27% among hospitalized COVID-19 patients. We noted a 2.1-fold rise in mucormycosis during the study period compared w…	retrospective comparative case serie	Emerging Infectious Diseases. 27(9):2349-2359, 2021 Sep.	Patel A Agarwal R Rudramurthy SM Shevkani M Xess I Sharma R Savio J Sethuraman N Madan S Shastri P Thangaraju D Marak R Tadepalli K Savaj P Sunavala A Gupta N Singhal T Muthu V Chakrabarti A MucoCovi Network3			2021
Ovid Technologies	COVID Associated Mucormycosis: A Study on the Spectrum of Clinical, Biochemical and Radiological Findings in A Series of Ten Patients.	Pal P Chatterjee N Ghosh S Ray BK Mukhopadhyay P Bhunia K Srivastava SR Adhikari S Barman D Banerjee B Mukhopadhyay M Pal J	BACKGROUND: There is more than twofold rise in prevalence of mucormycosis cases in India during the COVID-19 pandemic which needs to be evaluated. AIMS: The study aimed to document the spectrum of cases of mucormycosis seen at our Institute during COVID-19 times. METHODS: The study is a retrospective observational study carried out at our Institute from May 2021 to mid-June 2021. All patients wit…	MCR	Journal of the Association of Physicians of India. 69(10):11-12, 2021 Oct.	Pal P Chatterjee N Ghosh S Ray BK Mukhopadhyay P Bhunia K Srivastava SR Adhikari S Barman D Banerjee B Mukhopadhyay M Pal J	Pal, Pranabananda. PGT, IPGMER, Kolkata, West Bengal Corresponding Author. Chatterjee, Nandini. Professor, IPGMER, Kolkata, West Bengal. Ghosh, Soumitra. Professor and HOD, Dept. of Medicine, IPGMER, Kolkata, West Bengal. Ray, Biman Kanti. Professor, Dept. of Neuromedicine,IPGMER, Kolkata, West Bengal. Mukhopadhyay, Pradip. Professor, Dept. of Endocrinology, IPGMER, Kolkata, West Bengal. Bhunia, …		2021
Ovid Technologies	Rhino-orbital-cerebral mucormycosis: fungal epidemic in a viral pandemic.	Chouhan M Solanki B Shakrawal N	BACKGROUND: Treatment of coronavirus disease 2019 infection can result in immunosuppression. Rhino-orbital-cerebral mucormycosis is a frequent co-infection, even after recovery. METHODS: An ambispective interventional study was conducted of 41 coronavirus patients with rhino-orbital-cerebral mucormycosis at a tertiary care centre from March to May 2021. RESULTS: There were 28 males and 13 females…	Intervensional study	Journal of Laryngology & Otology. 135(11):981-986, 2021 Nov.	Chouhan M Solanki B Shakrawal N	Chouhan, M. Department of Otorhinolaryngology and Head and Neck Surgery, Dr Sampurnanand Medical College, Jodhpur, India. Solanki, B. Department of Otorhinolaryngology and Head and Neck Surgery, Dr Sampurnanand Medical College, Jodhpur, India. Shakrawal, N. Department of Otorhinolaryngology and Head and Neck Surgery, Dr Sampurnanand Medical College, Jodhpur, India.		2021
Ovid Technologies	Clinical and microbiological features and outcomes of mucormycosis in critically ill patients.	Rothe K Braitsch K Okrojek R Heim M Rasch S Verbeek M Schmid RM Busch DH Lahmer T	INTRODUCTION: Mucormycosis is a rare invasive fungal infection with high mortality in patients with severe underlying predisposing factors causing immunosuppression. The exact incidence of mucormycosis and the optimal therapeutic approach is difficult to determine, especially in severe cases, due to the rarity of the disease. The new second-generation triazole isavuconazole provides an alternativ…	retrospective comparative case serie	International Journal of Infectious Diseases. 109:142-147, 2021 Aug.	Rothe K Braitsch K Okrojek R Heim M Rasch S Verbeek M Schmid RM Busch DH Lahmer T	Rothe, Kathrin. Institute for Medical Microbiology, Immunology and Hygiene, Technical University of Munich, School of Medicine, Munich, Germany. Braitsch, Krischan. Department of Internal Medicine III, Technical University of Munich, School of Medicine, Munich, Germany. Okrojek, Rainer. Department of Internal Medicine I, Technical University of Munich, School of Medicine, Munich, Germany. Heim, M…		2021
Ovid Technologies	Epidemiology, clinical profile, management, and outcome of COVID-19-associated rhino-orbital-cerebral mucormycosis in 2826 patients in India - Collaborative OPAI-IJO Study on Mucormycosis in COVID-19 (COSMIC), Report 1.	Sen M Honavar SG Bansal R Sengupta S Rao R Kim U Sharma M Sachdev M Grover AK Surve A Budharapu A Ramadhin AK Tripathi AK Gupta A Bhargava A Sahu A Khairnar A Kochar A Madhavani A Shrivastava AK Desai AK Paul A Ayyar A Bhatnagar A Singhal A Nikose AS Bhargava A Tenagi AL Kamble A Nariani A Patel B Kashyap B Dhawan B Vohra B Mandke C Thrishulamurthy C Sambare C Sarkar D Mankad DS Maheshwari D Lalw…	Purpose: COVID-19-associated rhino-orbital-cerebral mucormycosis (ROCM) has reached epidemic proportion during India's second wave of COVID-19 pandemic, with several risk factors being implicated in its pathogenesis. This study aimed to determine the patient demographics, risk factors including comorbidities, and medications used to treat COVID-19, presenting symptoms and signs, and the outcome o…	retrospective comparative case serie	Indian Journal of Ophthalmology. 69(7):1670-1692, 2021 07.	Sen M Honavar SG Bansal R Sengupta S Rao R Kim U Sharma M Sachdev M Grover AK Surve A Budharapu A Ramadhin AK Tripathi AK Gupta A Bhargava A Sahu A Khairnar A Kochar A Madhavani A Shrivastava AK Desai AK Paul A Ayyar A Bhatnagar A Singhal A Nikose AS Bhargava A Tenagi AL Kamble A Nariani A Patel B Kashyap B Dhawan B Vohra B Mandke C Thrishulamurthy C Sambare C Sarkar D Mankad DS Maheshwari D Lalw…	Sen, Mrittika. Centre for Sight, Hyderabad, Telangana, India. Honavar, Santosh G. Centre for Sight, Hyderabad, Telangana, India. Bansal, Rolika. Centre for Sight, Hyderabad, Telangana, India. Sengupta, Sabyasachi. Future Vision Eye Care and Research Centre, Mumbai, Maharashtra, India. Rao, Raksha. Narayana Netralaya, Bengaluru, Karnataka, India. Kim, Usha. Aravind Eye Hospital, Madurai, Tamil Nad…		2021
Ovid Technologies	Mucormycosis at a tertiary-care center in Mexico. A 35-year retrospective study of 214 cases.	Bonifaz A Tirado-Sanchez A Hernandez-Medel ML Araiza J Kassack JJ Del Angel-Arenas T Moises-Hernandez JF Paredes-Farrera F Gomez-Apo E Trevino-Rangel RJ Gonzalez GM	BACKGROUND: Mucormycosis is a rare, invasive disease associated with high mortality rates, produced by opportunistic pathogens related to the Mucorales order and characterised by a diverse range of clinical forms; acute rhino-orbital-cerebral and pulmonary symptoms are the most reported ones. OBJECTIVES: To report the experience of mucormycosis observed in a tertiary-care hospital in Mexico for 3…	retrospective comparative case serie	Mycoses. 64(4):372-380, 2021 Apr.	Bonifaz A Tirado-Sanchez A Hernandez-Medel ML Araiza J Kassack JJ Del Angel-Arenas T Moises-Hernandez JF Paredes-Farrera F Gomez-Apo E Trevino-Rangel RJ Gonzalez GM	Bonifaz, Alexandro. Hospital General de Mexico "Dr. Eduardo Liceaga", Mexico City, Mexico. Tirado-Sanchez, Andres. Hospital General de Mexico "Dr. Eduardo Liceaga", Mexico City, Mexico. Hernandez-Medel, Maria L. Hospital General de Mexico "Dr. Eduardo Liceaga", Mexico City, Mexico. Araiza, Javier. Hospital General de Mexico "Dr. Eduardo Liceaga", Mexico City, Mexico. Kassack, Juan J. Hospital Gen…		2021
Ovid Technologies	Mucormycosis: An 8-year experience of a tertiary care centre in Saudi Arabia.	Elzein F Albarrag A Kalam K Arafah M Al-Baadani A Eltayeb N Aloteibi F Alrashed A Abdullah RA Alasiri S	Mucormycosis is a rare fungal infection with an extremely high morbidity and mortality. Data on the burden of the disease in the Arab world is lacking. The aim of this study is to highlight the incidence and outcome of this infection in a tertiary care center in the Kingdom of Saudi Arabia (KSA). In this retrospective study we included all mucormycosis cases admitted to our center between January…	retrospective comparative case serie	Journal of Infection and Public Health. 13(11):1774-1779, 2020 Nov.	Elzein F Albarrag A Kalam K Arafah M Al-Baadani A Eltayeb N Aloteibi F Alrashed A Abdullah RA Alasiri S	Elzein, Fatehi. Infectious Diseases Unit, Prince Sultan Military Medical City (PSMMC), Riyadh, Saudi Arabia. Electronic address: fatehielzein@gmail.com. Albarrag, Ahmed. Department of Pathology, College of Medicine, King Saud University, Saudi Arabia. Kalam, Kiran. Infectious Diseases Unit, Prince Sultan Military Medical City (PSMMC), Riyadh, Saudi Arabia. Arafah, Maria. Department of Pathology, …		2020
Ovid Technologies	Nasal Mucormycosis: Our experience with 24 cases.	Bakshi SS Das S Ramesh S Gopalakrishnan S	<b>Background:</b> Mucormycosis is a rare fungal infection affecting people with impaired immunity. The aim of this study is to shed light on the epidemiology, incidence, and outcome of patients with mucormycosis hospitalized at a tertiary care center in Pondicherry. <br><b>Methods:</b> We conducted a retrospective chart review between January 2008 and January 2018. All patients with proven or pr…	MCR	Otolaryngologia Polska. 74(4):37-40, 2020 Feb 20.	Bakshi SS Das S Ramesh S Gopalakrishnan S	Bakshi, Satvinder Singh. All India Institute of Medical Sciences Mangalagiri. Das, Soumyajit. All India Institute of Medical Sciences Mangalagiri. Ramesh, Seepana. All India Institute of Medical Sciences Mangalagiri. Gopalakrishnan, Suriyanarayanan. Mahatma Gandhi Medical College and Research Institutesri Balaji Vidyapeeth.		2020
Ovid Technologies	A multicentre observational study on the epidemiology, risk factors, management and outcomes of mucormycosis in India.	Patel A Kaur H Xess I Michael JS Savio J Rudramurthy S Singh R Shastri P Umabala P Sardana R Kindo A Capoor MR Mohan S Muthu V Agarwal R Chakrabarti A	OBJECTIVES: To describe the epidemiology, management and outcome of individuals with mucormycosis; and to evaluate the risk factors associated with mortality. METHODS: We conducted a prospective observational study involving consecutive individuals with proven mucormycosis across 12 centres from India. The demographic profile, microbiology, predisposing factors, management and 90-day mortality we…	retrospective comparative case serie	Clinical Microbiology & Infection. 26(7):944.e9-944.e15, 2020 Jul.	Patel A Kaur H Xess I Michael JS Savio J Rudramurthy S Singh R Shastri P Umabala P Sardana R Kindo A Capoor MR Mohan S Muthu V Agarwal R Chakrabarti A	Patel, A. Department of Infectious Diseases, Sterling Hospital, Ahmedabad, India; Department of Internal Medicine, University of South Florida, Tampa, FL, USA. Kaur, H. Department of Microbiology, Postgraduate Institute of Medical Education and Research, Chandigarh, India. Xess, I. Department of Microbiology, All India Institute of Medical Sciences, New Delhi, India. Michael, J S. Department of C…		2020
Ovid Technologies	Overview and outcome of mucormycosis among children with cancer: Report from the Children's Cancer Hospital Egypt.	Madney Y Khedr R Ahmed N El-Mahallawy H Youssef A Taha H Hassanain O Ahmed G Hafez H	Mucormycosis represents a real challenge in immunocompromised patients. This study aimed to describe the clinical characteristics, treatment outcome and infection-related mortality in our patients at the Children's Cancer Hospital 57357, Cairo, Egypt. This is a retrospective study during the period 2007-2017. Data analysis included demographic data, risk factors, diagnostic workup, treatment and …	retrospective comparative case serie	Mycoses. 62(11):984-989, 2019 Nov.	Madney Y Khedr R Ahmed N El-Mahallawy H Youssef A Taha H Hassanain O Ahmed G Hafez H	Madney, Youssef. Pediatric Oncology Department, National Cancer Institute-Cairo University, Children Cancer Hospital, Cairo, Egypt. Khedr, Reham. Pediatric Oncology Department, National Cancer Institute-Cairo University, Children Cancer Hospital, Cairo, Egypt. Ahmed, Naglaa. Clinical Pharmacy, Children Cancer Hospital, Cairo, Egypt. El-Mahallawy, Hadir. Clinical Pathology Department, National Can…		2019
Ovid Technologies	Outcomes and factors affecting them in patients with rhino-orbito-cerebral mucormycosis.	Kashkouli MB Abdolalizadeh P Oghazian M Hadi Y Karimi N Ghazizadeh M	AIM: To report the frequency and factors affecting patients', globe and vision survivals in rhino-orbito-cerebral mucormycosis (ROCM). METHODS: This is a retrospective study of 63 patients (79 eyes) with biopsy-proven ROCM at a university hospital 2008-2016. Systemic and ophthalmic manifestations, imaging, management and final outcomes were recorded. Globe survival was defined as no exenteration …	retrospective comparative case serie	British Journal of Ophthalmology. 103(10):1460-1465, 2019 10.	Kashkouli MB Abdolalizadeh P Oghazian M Hadi Y Karimi N Ghazizadeh M	Kashkouli, Mohsen Bahmani. Eye Research Center, Rassoul Akram Hospital, Iran University of Medical Sciences, Tehran, Iran mkashkouli2@gmail.com. Abdolalizadeh, Parya. Eye Research Center, Rassoul Akram Hospital, Iran University of Medical Sciences, Tehran, Iran. Oghazian, Mitra. Eye Research Center, Rassoul Akram Hospital, Iran University of Medical Sciences, Tehran, Iran. Hadi, Yasaman. Eye Rese…		2019
Ovid Technologies	Healthcare burden of probable and proven invasive mucormycosis: a multi-centre cost-of-illness analysis of patients treated in tertiary care hospitals between 2003 and 2016.	Heimann SM Vehreschild MJGT Cornely OA Heinz WJ Gruner B Silling G Kessel J Seidel D Vehreschild JJ	BACKGROUND: Invasive mucormycosis (IM) is a rare invasive fungal infection with a high mortality rate. However, data concerning the clinical and economic burden of IM are scarce. AIM: To evaluate the direct treatment costs and additional expenditures of patients with IM. METHODS: A retrospective cost-of-illness analysis of cases with IM extracted from FungiScope - Global Registry for Emerging Fun…	retrospective comparative case serie	Journal of Hospital Infection. 101(3):339-346, 2019 Mar.	Heimann SM Vehreschild MJGT Cornely OA Heinz WJ Gruner B Silling G Kessel J Seidel D Vehreschild JJ	Heimann, S M. University Hospital of Cologne, Department I of Internal Medicine, Cologne, Germany. Electronic address: sebastian.heimann@uk-koeln.de. Vehreschild, M J G T. University Hospital of Cologne, Department I of Internal Medicine, Cologne, Germany; German Centre for Infection Research, Partner Site Bonn-Cologne, Cologne, Germany. Cornely, O A. University Hospital of Cologne, Department I …		2019
Ovid Technologies	Invasive mucormycosis in children with cancer: A retrospective study from the Infection Working Group of Italian Pediatric Hematology Oncology Association.	Muggeo P Calore E Decembrino N Frenos S De Leonardis F Colombini A Petruzziello F Perruccio K Berger M Burnelli R Zanazzo GA Santoro N Cesaro S	BACKGROUND: Invasive mucormycosis is a rare but frequently fatal fungal disease. The acute and rapidly progressive evolution causes unfavourable outcome in 22%-59% of patients and its treatment represents a clinical challenge, especially in immunocompromised patients. Current data in paediatric oncological patients are limited. OBJECTIVES: The infection Working Group of the Italian Association of…	retrospective comparative case serie	Mycoses. 62(2):165-170, 2019 Feb.	Muggeo P Calore E Decembrino N Frenos S De Leonardis F Colombini A Petruzziello F Perruccio K Berger M Burnelli R Zanazzo GA Santoro N Cesaro S	Muggeo, Paola. Department of Pediatric Oncology and Hematology, University Hospital of Policlinico, Bari, Bari, Italy. Calore, Elisabetta. Clinic of Pediatric Hemato-Oncology, Department of Women's and Children's Health, University Hospital of Padova, Padova, Italy. Decembrino, Nunzia. Pediatric Hematology Oncology, IRCCS Policlinico San Matteo, University of Pavia, Pavia, Italy. Frenos, Stefano.…		2019
Ovid Technologies	Characteristics of pulmonary mucormycosis and predictive risk factors for the outcome.	Feng J Sun X	PURPOSE: Little is known about risk factors for the outcome of pulmonary mucormycosis. We summarized characteristics of this rare disease, and systemically explored risk factors for the outcome. METHODS: Ninety-two patients with pulmonary mucormycosis, including 12 patients at Peking Union Medical College Hospital and 80 patients published in 62 articles between 2006 and 2016, were retrospectivel…	retrospective comparative case serie	Infection. 46(4):503-512, 2018 Aug.	Feng J Sun X	Feng, Jun. Department of Hematology, Peking Union Medical College Hospital, Beijing, 100730, China. Sun, Xuefeng. Department of Respiratory Medicine, Peking Union Medical College Hospital, Beijing, China. sunxfer@sina.com.		2018
Ovid Technologies	Mucormycosis in Iran: A six-year retrospective experience.	Dolatabadi S Ahmadi B Rezaei-Matehkolaei A Zarrinfar H Skiada A Mirhendi H Nashibi R Niknejad F Nazeri M Rafiei A Gharaghani M Erami M Taghipour S Piri F Makimura K	Mucormycosis is a devastating infection caused by Mucoralean fungi (Mucormycotina, Mucorales). Data concerning the global epidemiology of mucormycosis are scarce and little is known about the characteristics of mucormycosis in Iran. In this study, we aimed to understand the distribution of this infection in Iran retrospectively and to ascertain whether the patterns of infection are associated wit…	retrospective comparative case serie	Journal de Mycologie Medicale. 28(2):269-273, 2018 Jun.	Dolatabadi S Ahmadi B Rezaei-Matehkolaei A Zarrinfar H Skiada A Mirhendi H Nashibi R Niknejad F Nazeri M Rafiei A Gharaghani M Erami M Taghipour S Piri F Makimura K	Dolatabadi, S. Faculty of Engineering, Sabzevar University of New Technology, Sabzevar, Iran. Ahmadi, B. Department of Medical Laboratory Sciences, School of Para-Medicine, Bushehr University of Medical Sciences, Bushehr, Iran. Rezaei-Matehkolaei, A. Department of Medical Mycology, School of Medicine, Health Research Institute, Infectious and Tropical Diseases Research Center, Ahvaz Jundishapur U…		2018
Ovid Technologies	Increasing incidence of mucormycosis in a large Spanish hospital from 2007 to 2015: Epidemiology and microbiological characterization of the isolates.	Guinea J Escribano P Vena A Munoz P Martinez-Jimenez MDC Padilla B Bouza E	We studied 19 cases of proven/probable mucormycosis diagnosed from 2007 to 2015 in our hospital and assessed the microbiological characteristics of the isolates. We recorded the incidence of mucormycosis and clinical and microbiological data of infected patients. Isolates were identified to molecular level and tested for their antifungal susceptibility to azoles, amphotericin B, and liposomal amp…	MCR	PLoS ONE [Electronic Resource]. 12(6):e0179136, 2017.	Guinea J Escribano P Vena A Munoz P Martinez-Jimenez MDC Padilla B Bouza E	Guinea, Jesus. Clinical Microbiology and Infectious Diseases Department, Hospital General Universitario Gregorio Maranon, Universidad Complutense de Madrid, Madrid, Spain. Guinea, Jesus. Instituto de Investigacion Sanitaria Gregorio Maranon, Madrid, Spain. Guinea, Jesus. CIBER de Enfermedades Respiratorias (CIBERES CB06/06/0058), Madrid, Spain. Guinea, Jesus. Medicine Department, School of Medici…		2017
Ovid Technologies	Mucormycosis at a tertiary care centre in Gujarat, India.	Patel AK Patel KK Patel K Gohel S Chakrabarti A	The prevalence of mucormycosis is reportedly high in India, although the studies are mainly from north and south India only. We analysed the mucormycosis cases at tertiary care centres of West India. We retrieved the clinical details of all the patients with probable and proven mucormycosis diagnosed at Sterling Hospital and ID clinic at Ahmedabad, Gujarat over the period from 1 January 2013 thro…	retrospective comparative case serie	Mycoses. 60(6):407-411, 2017 Jun.	Patel AK Patel KK Patel K Gohel S Chakrabarti A	Patel, Atul K. Infectious Diseases Clinic, "VEDANTA" Institute of Medical Sciences, Ahmedabad, India. Patel, Ketan K. Infectious Diseases Clinic, "VEDANTA" Institute of Medical Sciences, Ahmedabad, India. Patel, Kamlesh. Department of Microbiology, Sterling Hospital, Ahmedabad, India. Gohel, Swati. Infectious Diseases Clinic, "VEDANTA" Institute of Medical Sciences, Ahmedabad, India. Chakrabarti,…		2017
Ovid Technologies	Posaconazole: an emerging therapeutic option for invasive rhino-orbito-cerebral mucormycosis.	Manesh A John AO Mathew B Varghese L Rupa V Zachariah A Varghese GM	Posaconazole has significant activity against the Mucormycetes. However, data are limited on the clinical efficacy of posaconazole for treating rhino-orbito-cerebral mucormycosis (ROCM). The aim of this study is to assess the efficacy and safety of posaconazole in patients with ROCM. We included 12 consecutive adult patients admitted with ROCM and treated with posaconazole between January 2010 an…	retrospective comparative case serie	Mycoses. 59(12):765-772, 2016 Dec.	Manesh A John AO Mathew B Varghese L Rupa V Zachariah A Varghese GM	Manesh, Abi. Christian Medical College, Vellore, India. John, Ajoy O. Christian Medical College, Vellore, India. Mathew, Binu. Christian Medical College, Vellore, India. Varghese, Lalee. Christian Medical College, Vellore, India. Rupa, Vedantam. Christian Medical College, Vellore, India. Zachariah, Anand. Christian Medical College, Vellore, India. Varghese, George M. Christian Medical College, Ve…		2016
Ovid Technologies	Prevalence, clinical and economic burden of mucormycosis-related hospitalizations in the United States: a retrospective study.	Kontoyiannis DP Yang H Song J Kelkar SS Yang X Azie N Harrington R Fan A Lee E Spalding JR	BACKGROUND: Mucormycosis is a rare but devastating fungal infection primarily affecting immunocompromised patients such as those with hematological malignancy, bone marrow and solid organ transplantation, and patients with diabetes, and, even more rarely, immunocompetent patients. The objective of this study was to assess the prevalence and burden, both clinical and economic, of mucormycosis amon…	retrospective comparative case serie	BMC Infectious Diseases. 16(1):730, 2016 12 01.	Kontoyiannis DP Yang H Song J Kelkar SS Yang X Azie N Harrington R Fan A Lee E Spalding JR	Kontoyiannis, Dimitrios P. Division of Internal Medicine, The University of Texas MD Anderson Cancer Center, Houston, TX, USA. dkontoyi@mdanderson.org. Kontoyiannis, Dimitrios P. Department of Infectious Diseases, Infection Control and Employee Health, Unit 1416, The University of Texas MD Anderson Cancer Center, 1515 Holcombe Boulevard, Houston, TX, 77030, USA. dkontoyi@mdanderson.org. Yang, Hon…		2016
Ovid Technologies	Invasive mucormycosis in children: an epidemiologic study in European and non-European countries based on two registries.	Pana ZD Seidel D Skiada A Groll AH Petrikkos G Cornely OA Roilides E Collaborators of Zygomyco.net and/or FungiScope TM Registries*	BACKGROUND: Mucormycosis has emerged as a rare but frequently fatal invasive fungal disease. Current knowledge on paediatric mucormycosis is based on case reports and small series reported over several decades. Contemporary data on a large cohort of patients is lacking. METHODS: Two large international registries (Zygomyco.net and FungiScope TM) were searched for mucormycosis cases in <=19 year-o…	SPECIAL	BMC Infectious Diseases. 16(1):667, 2016 11 10.	Pana ZD Seidel D Skiada A Groll AH Petrikkos G Cornely OA Roilides E Collaborators of Zygomyco.net and/or FungiScope TM Registries*	Pana, Zoi Dorothea. 3rd Department of Paediatrics, Infectious Diseases Unit, Aristotle University School of Medicine, Hippokration General Hospital, Konstantinoupoleos 49, GR-546 42, Thessaloniki, Greece. Seidel, Danila. Department of Internal Medicine, Clinical Trials Centre Cologne, ZKS Koln, Center for Integrated Oncology CIO Koln Bonn, Cologne Excellence Cluster on Cellular Stress Responses i…		2016
Ovid Technologies	Detection of Circulating Mucorales DNA in Critically Ill Burn Patients: Preliminary Report of a Screening Strategy for Early Diagnosis and Treatment.	Legrand M Gits-Muselli M Boutin L Garcia-Hermoso D Maurel V Soussi S Benyamina M Ferry A Chaussard M Hamane S Denis B Touratier S Guigue N Frealle E Jeanne M Shaal JV Soler C Mimoun M Chaouat M Lafaurie M Mebazaa A Bretagne S Alanio A	BACKGROUND: Invasive wound mucormycosis (IWM) is associated with an extremely poor outcome among critically ill burn patients. We describe the detection of circulating Mucorales DNA (cmDNA) for the early diagnosis of IWM in those patients and report the potential value of detecting cmDNA for treatment guidance. METHODS: Severely ill burn patients admitted to our tertiary referral center between O…	retrospective comparative case serie	Clinical Infectious Diseases. 63(10):1312-1317, 2016 Nov 15.	Legrand M Gits-Muselli M Boutin L Garcia-Hermoso D Maurel V Soussi S Benyamina M Ferry A Chaussard M Hamane S Denis B Touratier S Guigue N Frealle E Jeanne M Shaal JV Soler C Mimoun M Chaouat M Lafaurie M Mebazaa A Bretagne S Alanio A	Legrand, Matthieu. Anesthesiology, Critical Care and Burn Unit, AP-HP, Groupe Hospitalier Saint-Louis-Lariboisiere-Fernand-Widal. Legrand, Matthieu. Universite Paris Diderot, Sorbonne Paris Cite. Legrand, Matthieu. UMR 942, INSERM. Gits-Muselli, Maud. Laboratoire de Parasitologie-Mycologie, AP-HP, Groupe Hospitalier Saint-Louis-Lariboisiere-Fernand-Widal. Boutin, Louis. Anesthesiology, Critical C…		2016
Ovid Technologies	Mucormycosis: a 10-year experience at a tertiary care center in Turkey.	Komur S Inal AS Kurtaran B Ulu A Uguz A Aksu HS Tasova Y	BACKGROUND/AIM: Mucormycosis is a rare invasive fungal infection most commonly encountered in the immunocompromised host. We analyzed 51 adult patients treated for mucormycosis between 2003 and 2013 and recorded at a tertiary university hospital in Turkey. MATERIALS AND METHODS: We examined the following data for all patients: age, sex, predisposing disease, symptoms, treatment, surgical procedur…	retrospective comparative case serie	Turkish Journal of Medical Sciences. 46(1):58-62, 2016 Jan 05.	Komur S Inal AS Kurtaran B Ulu A Uguz A Aksu HS Tasova Y	Komur, Suheyla. Department of Infectious Diseases, Faculty of Medicine, Cukurova University, Adana, Turkey. Inal, Ayse Seza. Department of Infectious Diseases, Faculty of Medicine, Cukurova University, Adana, Turkey. Kurtaran, Behice. Department of Infectious Diseases, Faculty of Medicine, Cukurova University, Adana, Turkey. Ulu, Aslihan. Department of Infectious Diseases, Faculty of Medicine, Cu…		2016
Ovid Technologies	Isavuconazole treatment for mucormycosis: a single-arm open-label trial and case-control analysis.	Marty FM Ostrosky-Zeichner L Cornely OA Mullane KM Perfect JR Thompson GR 3rd Alangaden GJ Brown JM Fredricks DN Heinz WJ Herbrecht R Klimko N Klyasova G Maertens JA Melinkeri SR Oren I Pappas PG Racil Z Rahav G Santos R Schwartz S Vehreschild JJ Young JH Chetchotisakd P Jaruratanasirikul S Kanj SS Engelhardt M Kaufhold A Ito M Lee M Sasse C Maher RM Zeiher B Vehreschild MJGT VITAL and FungiScope…	BACKGROUND: Mucormycosis is an uncommon invasive fungal disease with high mortality and few treatment options. Isavuconazole is a triazole active in vitro and in animal models against moulds of the order Mucorales. We assessed the efficacy and safety of isavuconazole for treatment of mucormycosis and compared its efficacy with amphotericin B in a matched case-control analysis. METHODS: In a singl…	Clinical Trial	The Lancet Infectious Diseases. 16(7):828-837, 2016 Jul.	Marty FM Ostrosky-Zeichner L Cornely OA Mullane KM Perfect JR Thompson GR 3rd Alangaden GJ Brown JM Fredricks DN Heinz WJ Herbrecht R Klimko N Klyasova G Maertens JA Melinkeri SR Oren I Pappas PG Racil Z Rahav G Santos R Schwartz S Vehreschild JJ Young JH Chetchotisakd P Jaruratanasirikul S Kanj SS Engelhardt M Kaufhold A Ito M Lee M Sasse C Maher RM Zeiher B Vehreschild MJGT VITAL and FungiScope…	Marty, Francisco M. Division of Infectious Diseases, Brigham and Women's Hospital, Boston, MA, USA. Ostrosky-Zeichner, Luis. University of Texas Medical School at Houston and Memorial Hermann Texas Medical Center, University of Texas, Houston, TX, USA. Cornely, Oliver A. Department I of Internal Medicine, Clinical Trials Centre Cologne, ZKS Koln, Cologne Excellence Cluster on Cellular Stress Resp…		2016
Ovid Technologies	Prospective pilot study of high-dose (10 mg/kg/day) liposomal amphotericin B (L-AMB) for the initial treatment of mucormycosis.	Lanternier F Poiree S Elie C Garcia-Hermoso D Bakouboula P Sitbon K Herbrecht R Wolff M Ribaud P Lortholary O French Mycosis Study Group	BACKGROUND: Mucormycosis incidence is increasing and is associated with a high rate of mortality. Although lipid-based formulations of amphotericin B are the recommended first-line treatment, only one prospective trial in a limited number of patients has been performed to evaluate this regimen. METHODS: Patients with proven or probable mucormycosis were included between June 2007 and March 2011. …	Clinical Trial	Journal of Antimicrobial Chemotherapy. 70(11):3116-23, 2015 Nov.	Lanternier F Poiree S Elie C Garcia-Hermoso D Bakouboula P Sitbon K Herbrecht R Wolff M Ribaud P Lortholary O French Mycosis Study Group	Lanternier, F. Centre d'Infectiologie Necker Pasteur, Hopital Universitaire Necker Enfants Malades, AP-HP, IHU Imagine, 149 rue de Sevres, 75015 Paris, France Universite Paris Descartes, Sorbonne Paris-Cite, Paris, France. Poiree, S. Service de Radiologie, Hopital Universitaire Necker Enfants Malades, AP-HP, 149 rue de Sevres, 75015 Paris, France. Elie, C. Unite de Recherche Clinique/Centre d'Inv…		2015
Ovid Technologies	Evaluation of 28 cases of mucormycosis.	Kursun E Turunc T Demiroglu YZ Aliskan HE Arslan AH	Mucormycosis is a rare but invasive fungal disease with high mortality. The present study aimed to retrospectively investigate the demographic characteristics, as well as the clinical, radiological and laboratory features and the results of treatment, in the patients followed in our hospital because of mucormycosis. The present study retrospectively evaluated 28 cases, which were followed in our …	MCR	Mycoses. 58(2):82-7, 2015 Feb.	Kursun E Turunc T Demiroglu YZ Aliskan HE Arslan AH	Kursun, Ebru. Department of Infectious Diseases and Clinical Microbiology, Baskent University Medical Faculty, Adana, Turkey.		2015
Ovid Technologies	A prospective study of mucormycosis in north India: experience from a tertiary care hospital.	Bala K Chander J Handa U Punia RS Attri AK	Mucormycosis is an emerging angioinvasive infection caused by the ubiquitous filamentous fungi of the Order Mucorales and class of Mucormycetes. We conducted a prospective study of 38 patients who were diagnosed as having mucormycosis in a tertiary care hospital during January 2010 to June 2011. The cases were analyzed regarding the site of involvement, underlying disease and species of fungi iso…	prospective case control study,	Medical Mycology. 53(3):248-57, 2015 Apr.	Bala K Chander J Handa U Punia RS Attri AK	Bala, Kiran. Department of Microbiology, Government Medical College Hospital, Chandigarh, India. drkiran.dks@gmail.com. Chander, Jagdish. Department of Microbiology, Government Medical College Hospital, Chandigarh, India. Handa, Uma. Department of Pathology, Government Medical College Hospital, Chandigarh, India. Punia, Rajpal Singh. Department of Pathology, Government Medical College Hospital, C…		2015
Ovid Technologies	Stability in the cumulative incidence, severity and mortality of 101 cases of invasive mucormycosis in high-risk patients from 1995 to 2011: a comparison of eras immediately before and after the availability of voriconazole and echinocandin-amphotericin combination therapies.	Abidi MZ Sohail MR Cummins N Wilhelm M Wengenack N Brumble L Shah H Jane Hata D McCullough A Wendel A Vikram HR Kusne S Litzow M Letendre L Lahr BD Poeschla E Walker RC	As invasive mucormycosis (IM) numbers rise, clinicians suspect prior voriconazole worsens IM incidence and severity, and believe combination anti-fungal therapy improves IM survival. To compare the cumulative incidence (CI), severity and mortality of IM in eras immediately before and after the commercial availability of voriconazole all IM cases from 1995 to 2011 were analysed across four risk-gr…	cross-sectional cohort study	Mycoses. 57(11):687-98, 2014 Nov.	Abidi MZ Sohail MR Cummins N Wilhelm M Wengenack N Brumble L Shah H Jane Hata D McCullough A Wendel A Vikram HR Kusne S Litzow M Letendre L Lahr BD Poeschla E Walker RC	Abidi, Maheen Z. Division of Infectious Diseases, Department of Medicine, Mayo Clinic, Rochester, MN, USA.		2014
Ovid Technologies	Focus on invasive mucormycosis in paediatric haematology oncology patients: a series of 11 cases.	Phulpin-Weibel A Rivier A Leblanc T Bertrand Y Chastagner P	Mucormycosis has emerged as an increasingly important infection in oncology centres with high mortality, especially in severely immunocompromised patients. We carried out a retrospective study of 11 children with mucormycosis treated in seven French oncology-haematology paediatric wards during the period from 1991 to 2011. Lichtheimia corymbifera and Mucor spp. were the predominant pathogens. Tre…	MCR	Mycoses. 56(3):236-40, 2013 May.	Phulpin-Weibel A Rivier A Leblanc T Bertrand Y Chastagner P	Phulpin-Weibel, Aurelie. Service d'Hemato-oncologie pediatrique, Hopital Brabois-Enfant, Vandoeuvre-les-Nancy, France.		2013
Ovid Technologies	Risk factors for mortality in patients with mucormycosis.	Spellberg B Kontoyiannis DP Fredricks D Morris MI Perfect JR Chin-Hong PV Ibrahim AS Brass EP	Optimal clinical care and clinical investigation of patients with mucormycosis are limited by absence of controlled trials, and absence of well-defined predictors of mortality or clinical response. The Deferasirox-AmBisome Therapy for mucormycosis (DEFEAT Mucor) study was the first randomized clinical trial conducted on patients with mucormycosis, and demonstrated that adjunctive deferasirox ther…	Clinical Trial	Medical Mycology. 50(6):611-8, 2012 Aug.	Spellberg B Kontoyiannis DP Fredricks D Morris MI Perfect JR Chin-Hong PV Ibrahim AS Brass EP	Spellberg, Brad. Division of General Internal Medicine, Los Angeles Biomedical Research Institute, Harbor-University of California Los Angeles (UCLA) Medical Center, Los Angeles, CA, USA. bspellberg@labiomed.org		2012
Ovid Technologies	A global analysis of mucormycosis in France: the RetroZygo Study (2005-2007).	Lanternier F Dannaoui E Morizot G Elie C Garcia-Hermoso D Huerre M Bitar D Dromer F Lortholary O French Mycosis Study Group	BACKGROUND: Mucormycosis is a deadly invasive fungal infection whose characteristics are only partially understood. METHODS: Data on mucormycosis obtained in France between 2005 and 2007 from 2 notification systems were merged. The 2008 European Organisation for Research and Treatment of Cancer/Mycoses Study Group definition criteria were applied and risk factors for death were analyzed by hazard…	retrospective comparative case serie	Clinical Infectious Diseases. 54 Suppl 1:S35-43, 2012 Feb.	Lanternier F Dannaoui E Morizot G Elie C Garcia-Hermoso D Huerre M Bitar D Dromer F Lortholary O French Mycosis Study Group	Lanternier, F. Institut Pasteur, Unite de Mycologie Moleculaire, Centre National de Reference Mycologie et Antifongiques, 25 rue du Dr Roux, Paris, France.		2012
Ovid Technologies	The Deferasirox-AmBisome Therapy for Mucormycosis (DEFEAT Mucor) study: a randomized, double-blinded, placebo-controlled trial.	Spellberg B Ibrahim AS Chin-Hong PV Kontoyiannis DP Morris MI Perfect JR Fredricks D Brass EP	OBJECTIVES: Host iron availability is fundamental to mucormycosis pathogenesis. The combination of liposomal amphotericin B (LAmB) and deferasirox iron chelation therapy synergistically improved survival in diabetic mice with mucormycosis. To determine the safety of combination deferasirox plus LAmB therapy for mucormycosis, a multicentred, placebo-controlled, double-blinded clinical trial was co…	Clinical Trial	Journal of Antimicrobial Chemotherapy. 67(3):715-22, 2012 Mar.	Spellberg B Ibrahim AS Chin-Hong PV Kontoyiannis DP Morris MI Perfect JR Fredricks D Brass EP	Spellberg, Brad. Division of General Internal Medicine, Los Angeles Biomedical Research Institute, Harbor-University of California Los Angeles (UCLA) Medical Center, Torrance, CA, USA. bspellberg@labiomed.org		2012
Ovid Technologies	Mortality in hematologic malignancy and hematopoietic stem cell transplant patients with mucormycosis, 2001 to 2009.	Hammond SP Baden LR Marty FM	Mortality due to mucormycosis is high. We assessed clinical characteristics and mortality among stem cell transplant and hematologic malignancy patients diagnosed with mucormycosis from 2001 to 2009. Thirty patients were diagnosed with probable or proven mucormycosis during the study. Twenty-six were diagnosed premortem, and most were treated with liposomal amphotericin B single-agent antifungal …	MCR	Antimicrobial Agents & Chemotherapy. 55(11):5018-21, 2011 Nov.	Hammond SP Baden LR Marty FM	Hammond, Sarah P. Division of Infectious Diseases, Brigham & Women's Hospital, Dana-Farber Cancer Institute, and Harvard Medical School, Boston, Massachusetts 02115, USA. shammond2@partners.org		2011
Ovid Technologies	Rhinocerebral mucormycosis: experience in 14 patients.	Ketenci I Unlu Y Kaya H Somdas MA Kontas O Ozturk M Vural A	OBJECTIVE: Mucormycosis is an opportunist, often lethal fungal infection which occurs in immunocompromised patients. We present our experience in 14 patients with this condition. PATIENTS AND METHODS: A retrospective chart review was conducted for 14 patients treated for rhinocerebral mucormycosis. RESULTS: Nine patients had diabetes mellitus and six had a haematological malignancy. Nine patients…	MCR	Journal of Laryngology & Otology. 125(8):e3, 2011 Aug.	Ketenci I Unlu Y Kaya H Somdas MA Kontas O Ozturk M Vural A	Ketenci, I. Department of Otorhinolaryngology, Erciyes University, Kayseri, Turkey. ketenci@erciyes.edu.tr		2011
Ovid Technologies	Mortality risk factors in patients with zygomycosis: a retrospective and multicentre study of 25 cases.	Llorente A Perez-Valero I Garcia E Heras I Fraile V Garcia P Lopez J Salavert M Bobillo F	AIM: To investigate mortality risk factors in patients with zygomycosis. PATIENTS AND METHODS: Retrospective case history review of patients diagnosed with proven zygomicosis in 17 centres in Spain. We compared demographics and risk factors in patients who survived, and in those who died. RESULTS: We identified twenty-five patients with proven zygomycosis. The primary site of infection was rhino-…	MCR	Enfermedades Infecciosas y Microbiologia Clinica. 29(4):263-8, 2011 Apr.	Llorente A Perez-Valero I Garcia E Heras I Fraile V Garcia P Lopez J Salavert M Bobillo F	Llorente, Andreu. Servicio de Hematologia, Hospital Joan XXIII, IISPV, Tarragona, Spain. allorente.hj23.ics@gencat.cat		2011
Ovid Technologies	Zygomycosis in Europe: analysis of 230 cases accrued by the registry of the European Confederation of Medical Mycology (ECMM) Working Group on Zygomycosis between 2005 and 2007.	Skiada A Pagano L Groll A Zimmerli S Dupont B Lagrou K Lass-Florl C Bouza E Klimko N Gaustad P Richardson M Hamal P Akova M Meis JF Rodriguez-Tudela JL Roilides E Mitrousia-Ziouva A Petrikkos G European Confederation of Medical Mycology Working Group on Zygomycosis	Zygomycosis is an important emerging fungal infection, associated with high morbidity and mortality. The Working Group on Zygomycosis of the European Confederation of Medical Mycology (ECMM) prospectively collected cases of proven and probable zygomycosis in 13 European countries occurring between 2005 and 2007. Cases were recorded by a standardized case report form, entered into an electronic da…	retrospective comparative case serie	Clinical Microbiology & Infection. 17(12):1859-67, 2011 Dec.	Skiada A Pagano L Groll A Zimmerli S Dupont B Lagrou K Lass-Florl C Bouza E Klimko N Gaustad P Richardson M Hamal P Akova M Meis JF Rodriguez-Tudela JL Roilides E Mitrousia-Ziouva A Petrikkos G European Confederation of Medical Mycology Working Group on Zygomycosis	Skiada, A. 1st Department of Propaedeutic Medicine, Laikon General Hospital, National and Kapodistrian University of Athens, Athens, Greece.		2011
