# Supplementary material for: A Systematic Review of the Therapeutic Outcome of Mucormycosis
Source: Open Forum Infect Dis. 2023 Dec 30;11(1):ofad704. doi: 10.1093/ofid/ofad704 (PMC10823420; doi:10.1093/ofid/ofad704)
Supplement: ofad704_Supplementary_Data [file ofad704_supplementary_data.zip › Supplement 3 (1).xlsx]

## Sheet: Sheet1
	Set of papers that provided data on antifungal management
VN	TI	AU	AB	PT	SO	AU	IN	PB	YR
Ovid Technologies	A prospective study of mucormycosis in north India: experience from a tertiary care hospital.	Bala K Chander J Handa U Punia RS Attri AK	Mucormycosis is an emerging angioinvasive infection caused by the ubiquitous filamentous fungi of the Order Mucorales and class of Mucormycetes. We conducted a prospective study of 38 patients who were diagnosed as having mucormycosis in a tertiary care hospital during January 2010 to June 2011. The cases were analyzed regarding the site of involvement, underlying disease and species of fungi iso…	prospective case control study,	Medical Mycology. 53(3):248-57, 2015 Apr.	Bala K Chander J Handa U Punia RS Attri AK	Bala, Kiran. Department of Microbiology, Government Medical College Hospital, Chandigarh, India. drkiran.dks@gmail.com. Chander, Jagdish. Department of Microbiology, Government Medical College Hospital, Chandigarh, India. Handa, Uma. Department of Pathology, Government Medical College Hospital, Chandigarh, India. Punia, Rajpal Singh. Department of Pathology, Government Medical College Hospital, C…		2015
Ovid Technologies	Clinical and microbiological features and outcomes of mucormycosis in critically ill patients.	Rothe K Braitsch K Okrojek R Heim M Rasch S Verbeek M Schmid RM Busch DH Lahmer T	INTRODUCTION: Mucormycosis is a rare invasive fungal infection with high mortality in patients with severe underlying predisposing factors causing immunosuppression. The exact incidence of mucormycosis and the optimal therapeutic approach is difficult to determine, especially in severe cases, due to the rarity of the disease. The new second-generation triazole isavuconazole provides an alternativ…	retrospective comparative case serie	International Journal of Infectious Diseases. 109:142-147, 2021 Aug.	Rothe K Braitsch K Okrojek R Heim M Rasch S Verbeek M Schmid RM Busch DH Lahmer T	Rothe, Kathrin. Institute for Medical Microbiology, Immunology and Hygiene, Technical University of Munich, School of Medicine, Munich, Germany. Braitsch, Krischan. Department of Internal Medicine III, Technical University of Munich, School of Medicine, Munich, Germany. Okrojek, Rainer. Department of Internal Medicine I, Technical University of Munich, School of Medicine, Munich, Germany. Heim, M…		2021
Ovid Technologies	Clinical features and outcome of mucormycosis.	Camara-Lemarroy C.R. Gonzalez-Moreno E.I. Rodriguez-Gutierrez R. Rendon-Ramirez E.J. Ayala-Cortes A.S. Fraga-Hernandez M.L. Garcia-Labastida L. Galarza-Delgado D.A.	Mucormycosis (MCM) is a life-threatening infection that carries high mortality rates despite recent advances in its diagnosis and treatment. The objective was to report 14 cases of mucormycosis infection and review the relevant literature. We retrospectively analyzed the demographic and clinical data of 14 consecutive patients that presented with MCM in a tertiary-care teaching hospital in northe…	MCR	Interdisciplinary Perspectives on Infectious Diseases. 2014 (no pagination), 2014. Article Number: 562610. Date of Publication: 2014.	Camara-Lemarroy C.R. Gonzalez-Moreno E.I. Rodriguez-Gutierrez R. Rendon-Ramirez E.J. Ayala-Cortes A.S. Fraga-Hernandez M.L. Garcia-Labastida L. Galarza-Delgado D.A.	(Camara-Lemarroy, Gonzalez-Moreno, Rodriguez-Gutierrez, Rendon-Ramirez, Ayala-Cortes, Galarza-Delgado) Departamento de Medicina Interna, Hospital Universitario Dr. Jose E. Gonzalez, Universidad Autonoma de Nuevo Leon, Madero y Gonzalitos S/N, NL 64460, Mexico (Fraga-Hernandez, Garcia-Labastida) Servicio de Anatomia Patologica, Hospital Universitario Dr. Jose E. Gonzalez, Universidad Autonoma de N…	Hindawi Publishing Corporation (410 Park Avenue, 15th Floor, 287 pmb, New York NY 10022, United States)	2014
Ovid Technologies	Clinical Presentations, Management and Outcomes of Rhino-Orbital-Cerebral Mucormycosis (ROCM) Following COVID-19: A Multi-Centric Study.	Dave TV Gopinathan Nair A Hegde R Vithalani N Desai S Adulkar N Kamal S Mittal R Bradoo RA	PURPOSE: To report clinical presentations and factors affecting outcomes in rhino-orbital-cerebral mucormycosis following COVID-19. METHODS: Retrospective multi-centric interventional case series of 58 eyes with rhino-orbital-cerebral mucormycosis. Demography, clinical parameters and management outcomes were noted. Factors affecting outcome and mortality were analyzed. Outcome was defined as favo…	retrospective comparative case serie	Ophthalmic Plastic & Reconstructive Surgery. 37(5):488-495, 2021 Sep-Oct 01.	Dave TV Gopinathan Nair A Hegde R Vithalani N Desai S Adulkar N Kamal S Mittal R Bradoo RA	Dave, Tarjani Vivek. Ophthalmic Plastic Surgery Service, Kallam Anji Reddy Campus, L V Prasad Eye Institute, Hyderabad. Gopinathan Nair, Akshay. Aditya Jyot Eye Hospital. Gopinathan Nair, Akshay. Lokmanya Tilak Municipal Medical College and General Hospital, Mumbai. Hegde, Raghuraj. Kempegowda Institute of Medical Sciences, Bangalore, India. Hegde, Raghuraj. Manipal Hospital, Bangalore. Vithalani…		2021
Ovid Technologies	Contemporary treatment and outcomes of zygomycosis in a non-oncologic tertiary care center.	Sims CR Ostrosky-Zeichner L	BACKGROUND: Zygomycosis is an emerging mycosis of increasing relevance. Limited data exist for outcomes with contemporary therapies. METHODS: A 6-year retrospective chart review was performed in a non-oncological tertiary care center for patients with zygomycosis. RESULTS: Sixteen episodes of proven (EORTC/MSG criteria) zygomycosis were identified. The average age was 49.2 years. Sites of infecti…	retrospective comparative case serie	Archives of Medical Research. 38(1):90-3, 2007 Jan.	Sims CR Ostrosky-Zeichner L	Sims, Charles R. Laboratory of Mycology Research, Division of Infectious Diseases, University of Texas-Houston Medical School, Houston, Texas 77030, USA. Charles.R.Sims@uth.tmc.edu		2007
Ovid Technologies	COVID Associated Mucormycosis: A Study on the Spectrum of Clinical, Biochemical and Radiological Findings in A Series of Ten Patients.	Pal P Chatterjee N Ghosh S Ray BK Mukhopadhyay P Bhunia K Srivastava SR Adhikari S Barman D Banerjee B Mukhopadhyay M Pal J	BACKGROUND: There is more than twofold rise in prevalence of mucormycosis cases in India during the COVID-19 pandemic which needs to be evaluated. AIMS: The study aimed to document the spectrum of cases of mucormycosis seen at our Institute during COVID-19 times. METHODS: The study is a retrospective observational study carried out at our Institute from May 2021 to mid-June 2021. All patients wit…	MCR	Journal of the Association of Physicians of India. 69(10):11-12, 2021 Oct.	Pal P Chatterjee N Ghosh S Ray BK Mukhopadhyay P Bhunia K Srivastava SR Adhikari S Barman D Banerjee B Mukhopadhyay M Pal J	Pal, Pranabananda. PGT, IPGMER, Kolkata, West Bengal Corresponding Author. Chatterjee, Nandini. Professor, IPGMER, Kolkata, West Bengal. Ghosh, Soumitra. Professor and HOD, Dept. of Medicine, IPGMER, Kolkata, West Bengal. Ray, Biman Kanti. Professor, Dept. of Neuromedicine,IPGMER, Kolkata, West Bengal. Mukhopadhyay, Pradip. Professor, Dept. of Endocrinology, IPGMER, Kolkata, West Bengal. Bhunia, …		2021
Ovid Technologies	COVID-19-associated mucormycosis: Preliminary report from a tertiary eye care centre.	Walia S Bhaisare V Rawat P Kori N Sharma M Gupta N Urdhwareshwar S Thakur S Arya N	PURPOSE: Mucormycosis is a life-threatening infection that has made sudden comeback in COVID-19 era. We conducted this study to determine demography, site of involvement, management, and outcome in these patients. METHODS: All cases presenting with signs and symptoms of mucormycosis were thoroughly evaluated and confirmed diagnosis was made on demonstration of fungi in the tissue (or body fluids)…	retrospective comparative case serie	Indian Journal of Ophthalmology. 69(12):3685-3689, 2021 Dec.	Walia S Bhaisare V Rawat P Kori N Sharma M Gupta N Urdhwareshwar S Thakur S Arya N	Walia, Shweta. Department of Ophthalmology, Mahatma Gandhi Memorial Medical College, Indore, Madhya Pradesh, India. Bhaisare, Vijay. Department of Ophthalmology, Mahatma Gandhi Memorial Medical College, Indore, Madhya Pradesh, India. Rawat, Preeti. Department of Ophthalmology, Mahatma Gandhi Memorial Medical College, Indore, Madhya Pradesh, India. Kori, Neetu. Department of Ophthalmology, Mahatma…		2021
Ovid Technologies	Cut it out! Thoracic surgeon's approach to pulmonary mucormycosis and the role of surgical resection in survival.	Multani A. Reveron-Thornton R. Garvert D.W. Gomez C.A. Montoya J.G. Lui N.S.	Background: Mucormycosis portends a poor prognosis with mortality rates ranging from 50% to 70% in pulmonary mucormycosis (PM) and up to 95% in disseminated disease. However, detailed outcomes data have been lacking. It remains unknown how to identify patients who would benefit from surgical resection. Objective(s): We present our experience with patients undergoing surgical resection for PM, inc…	prospective case control study,	Mycoses. 62(10) (pp 893-907), 2019. Date of Publication: 01 Oct 2019.	Multani A. Reveron-Thornton R. Garvert D.W. Gomez C.A. Montoya J.G. Lui N.S.	(Multani, Garvert, Montoya) Division of Infectious Diseases and Geographic Medicine, Department of Medicine, Stanford University School of Medicine, Stanford, CA, United States (Multani, Montoya) Palo Alto Medical Foundation Toxoplasma Serology Laboratory, Palo Alto, CA, United States (Reveron-Thornton) Stanford University School of Medicine, Stanford, CA, United States (Gomez) Division of Infect…	Blackwell Publishing Ltd	2019
Ovid Technologies	Epidemiology, clinical presentation and management of COVID-19 associated mucormycosis: A single centre experience from Pune, Western India.	Dravid A Kashiva R Khan Z Bande B Memon D Kodre A Mane M Pawar V Patil D Kalyani S Raut P Bapte M Saldanha C Chandak D Patil T Reddy S Bhayani K Suresh L Dillibabu V Srivastava S Khandelwal S More S Shakeel A Pawar M Nande P Harshe A Kadam S Hallikar S Kamal N Andrabi D Bodhale S Raut A Chandrashekhar S Raman C Mahajan U Joshi G Mane D	BACKGROUND: The second COVID-19 wave in India has been associated with an unprecedented increase in cases of COVID-19 associated mucormycosis (CAM), mainly Rhino-orbito-cerebral mucormycosis (ROCM). METHODS: This retrospective cohort study was conducted at Noble hospital and Research Centre (NHRC), Pune, India, between 1 April, 2020, and 1 August, 2021, to identify CAM patients and assess their m…	retrospective comparative case serie	Mycoses. 65(5):526-540, 2022 May.	Dravid A Kashiva R Khan Z Bande B Memon D Kodre A Mane M Pawar V Patil D Kalyani S Raut P Bapte M Saldanha C Chandak D Patil T Reddy S Bhayani K Suresh L Dillibabu V Srivastava S Khandelwal S More S Shakeel A Pawar M Nande P Harshe A Kadam S Hallikar S Kamal N Andrabi D Bodhale S Raut A Chandrashekhar S Raman C Mahajan U Joshi G Mane D	Dravid, Ameet. Department of Infectious diseases and HIV/AIDS, Noble hospitals and Research Centre, Pune, MH, India. Kashiva, Reema. Department of Medicine, Noble hospital and Research Centre, Pune, India. Khan, Zafer. Department of Critical Care Medicine, Noble hospital and Research Centre, Pune, India. Bande, Balasaheb. Department of Critical Care Medicine, Noble hospital and Research Centre, P…		2022
Ovid Technologies	Evaluation of 28 cases of mucormycosis.	Kursun E Turunc T Demiroglu YZ Aliskan HE Arslan AH	Mucormycosis is a rare but invasive fungal disease with high mortality. The present study aimed to retrospectively investigate the demographic characteristics, as well as the clinical, radiological and laboratory features and the results of treatment, in the patients followed in our hospital because of mucormycosis. The present study retrospectively evaluated 28 cases, which were followed in our …	MCR	Mycoses. 58(2):82-7, 2015 Feb.	Kursun E Turunc T Demiroglu YZ Aliskan HE Arslan AH	Kursun, Ebru. Department of Infectious Diseases and Clinical Microbiology, Baskent University Medical Faculty, Adana, Turkey.		2015
Ovid Technologies	Focus on invasive mucormycosis in paediatric haematology oncology patients: a series of 11 cases.	Phulpin-Weibel A Rivier A Leblanc T Bertrand Y Chastagner P	Mucormycosis has emerged as an increasingly important infection in oncology centres with high mortality, especially in severely immunocompromised patients. We carried out a retrospective study of 11 children with mucormycosis treated in seven French oncology-haematology paediatric wards during the period from 1991 to 2011. Lichtheimia corymbifera and Mucor spp. were the predominant pathogens. Tre…	MCR	Mycoses. 56(3):236-40, 2013 May.	Phulpin-Weibel A Rivier A Leblanc T Bertrand Y Chastagner P	Phulpin-Weibel, Aurelie. Service d'Hemato-oncologie pediatrique, Hopital Brabois-Enfant, Vandoeuvre-les-Nancy, France.		2013
Ovid Technologies	Invasive mucormycosis in children with cancer: A retrospective study from the Infection Working Group of Italian Pediatric Hematology Oncology Association.	Muggeo P Calore E Decembrino N Frenos S De Leonardis F Colombini A Petruzziello F Perruccio K Berger M Burnelli R Zanazzo GA Santoro N Cesaro S	BACKGROUND: Invasive mucormycosis is a rare but frequently fatal fungal disease. The acute and rapidly progressive evolution causes unfavourable outcome in 22%-59% of patients and its treatment represents a clinical challenge, especially in immunocompromised patients. Current data in paediatric oncological patients are limited. OBJECTIVES: The infection Working Group of the Italian Association of…	retrospective comparative case serie	Mycoses. 62(2):165-170, 2019 Feb.	Muggeo P Calore E Decembrino N Frenos S De Leonardis F Colombini A Petruzziello F Perruccio K Berger M Burnelli R Zanazzo GA Santoro N Cesaro S	Muggeo, Paola. Department of Pediatric Oncology and Hematology, University Hospital of Policlinico, Bari, Bari, Italy. Calore, Elisabetta. Clinic of Pediatric Hemato-Oncology, Department of Women's and Children's Health, University Hospital of Padova, Padova, Italy. Decembrino, Nunzia. Pediatric Hematology Oncology, IRCCS Policlinico San Matteo, University of Pavia, Pavia, Italy. Frenos, Stefano.…		2019
Ovid Technologies	Isavuconazole treatment for mucormycosis: a single-arm open-label trial and case-control analysis.	Marty FM Ostrosky-Zeichner L Cornely OA Mullane KM Perfect JR Thompson GR 3rd Alangaden GJ Brown JM Fredricks DN Heinz WJ Herbrecht R Klimko N Klyasova G Maertens JA Melinkeri SR Oren I Pappas PG Racil Z Rahav G Santos R Schwartz S Vehreschild JJ Young JH Chetchotisakd P Jaruratanasirikul S Kanj SS Engelhardt M Kaufhold A Ito M Lee M Sasse C Maher RM Zeiher B Vehreschild MJGT VITAL and FungiScope…	BACKGROUND: Mucormycosis is an uncommon invasive fungal disease with high mortality and few treatment options. Isavuconazole is a triazole active in vitro and in animal models against moulds of the order Mucorales. We assessed the efficacy and safety of isavuconazole for treatment of mucormycosis and compared its efficacy with amphotericin B in a matched case-control analysis. METHODS: In a singl…	Clinical Trial	The Lancet Infectious Diseases. 16(7):828-837, 2016 Jul.	Marty FM Ostrosky-Zeichner L Cornely OA Mullane KM Perfect JR Thompson GR 3rd Alangaden GJ Brown JM Fredricks DN Heinz WJ Herbrecht R Klimko N Klyasova G Maertens JA Melinkeri SR Oren I Pappas PG Racil Z Rahav G Santos R Schwartz S Vehreschild JJ Young JH Chetchotisakd P Jaruratanasirikul S Kanj SS Engelhardt M Kaufhold A Ito M Lee M Sasse C Maher RM Zeiher B Vehreschild MJGT VITAL and FungiScope…	Marty, Francisco M. Division of Infectious Diseases, Brigham and Women's Hospital, Boston, MA, USA. Ostrosky-Zeichner, Luis. University of Texas Medical School at Houston and Memorial Hermann Texas Medical Center, University of Texas, Houston, TX, USA. Cornely, Oliver A. Department I of Internal Medicine, Clinical Trials Centre Cologne, ZKS Koln, Cologne Excellence Cluster on Cellular Stress Resp…		2016
Ovid Technologies	Isolated renal zygomycosis: Novel diagnostic and prognostic criteria with experience of a tertiary care center.	Chipde S.S. Ranjan P. Lal H. Singh V. Naval R. Marak R.S. Prakash A. Bhadoria D. Sharma R.K. Pradhan M.R. Singh M. Kumar J. Ansari M.S. Mandhani A. Srivastava A. Kapoor R.	Background: Isolated renal zygomycosis is a life-threatening infection and difficult to diagnose ante mortem due to varied presentations. Most reports in the literature are case reports. We are presenting our experience of 10 patients. Material(s) and Method(s): Retrospective data of 10 consecutive patients with primary renal zygomycosis, including 2 post-transplant patients, in our tertiary care…	MCR	Urologia Internationalis. 88(3) (pp 282-288), 2012. Date of Publication: April 2012.	Chipde S.S. Ranjan P. Lal H. Singh V. Naval R. Marak R.S. Prakash A. Bhadoria D. Sharma R.K. Pradhan M.R. Singh M. Kumar J. Ansari M.S. Mandhani A. Srivastava A. Kapoor R.	(Chipde, Ranjan, Pradhan, Singh, Kumar, Ansari, Mandhani, Srivastava, Kapoor) Department of Urology and Kidney Transplant, Sanjay Gandhi Post Graduate Institute of Medical Sciences (SGPGIMS), Lucknow 14, India (Lal, Singh) Department of Radiodiagnosis, Sanjay Gandhi Post Graduate Institute of Medical Sciences and G Intern BH, Lucknow, India (Naval) Department of Pathology, Sanjay Gandhi Post Grad…	S. Karger AG (Allschwilerstrasse 10, P.O. Box, Basel CH-4009, Switzerland)	2012
Ovid Technologies	Local control of rhino-orbito-cerebral mucormycosis dramatically impacts survival.	Vironneau P. Kania R. Morizot G. Elie C. Garcia-Hermoso D. Herman P. Lortholary O. Lanternier F.	Surgery and antifungals are the reference standard for rhino-orbito-cerebral mucormycosis (ROCM) treatment. The impact of local control on survival of 22 consecutive ROCM adults was studied on day 90: none vs. 75% died, respectively, with or without local control (p <0.0001). Hence, repeated surgical procedures are recommended to achieve local control of ROCM. © 2013 European Society of Clinical …	retrospective comparative case serie	Clinical Microbiology and Infection. 20(5) (pp O336-O339), 2014. Date of Publication: May 2014.	Vironneau P. Kania R. Morizot G. Elie C. Garcia-Hermoso D. Herman P. Lortholary O. Lanternier F.	(Vironneau, Kania, Herman) Service d'Oto-Rhino-Laryngologie, Hopital Lariboisiere, APHP, Universite Paris 7, Paris, France (Morizot, Garcia-Hermoso, Lortholary, Lanternier) Centre National de Reference Mycoses Invasives et Antifongiques, Institut Pasteur, Paris, France (Elie) Service de Biostatistique, Hopital Necker-Enfants Malades, Universite Paris Descartes, APHP, Paris, France (Lortholary, La…	Blackwell Publishing Ltd (E-mail: customerservices@oxonblackwellpublishing.com)	2014
Ovid Technologies	Mucormycosis in a pediatric population: a review of 20 cases from southern Turkey. [Review]	Alabaz D Yilmaz G Uguz A Ozdemir S Sasmaz I Bayram I	BACKGROUND: Mucormycosis is a fatal invasive fungal infection seen most often in patients with compromised defense mechanisms. The aim of this article was to review the data of pediatric mucor in the South of Turkey. METHODS: Twenty pediatric cases with biopsy proven mucormycosis were reported, between January 2007 through January 2017. Data were extracted from the medical charts of patients retr…	MCR	Turkish Journal of Pediatrics. 63(1):11-22, 2021.	Alabaz D Yilmaz G Uguz A Ozdemir S Sasmaz I Bayram I	Alabaz, Derya. Departments of Pediatric Infectious Disease, Cukurova University Faculty of Medicine, Adana, Turkey. Yilmaz, Gulsum. Departments of Pediatric Infectious Disease, Cukurova University Faculty of Medicine, Adana, Turkey. Uguz, Aysun. Departments of Pathology, Cukurova University Faculty of Medicine, Adana, Turkey. Ozdemir, Suleyman. Departments of Otolaryngology-Head and Neck Surgery,…		2021
Ovid Technologies	Mucormycosis: ten-year experience at a tertiary-care center in Greece.	Petrikkos G Skiada A Sambatakou H Toskas A Vaiopoulos G Giannopoulou M Katsilambros N	Presented here are the results of a retrospective analysis of all mucormycoses infections recorded at a tertiary hospital in Greece during the last 10 years. A total of 24 patients were identified, 15 male and 9 female, with ages ranging from 37 to 80 years. Twelve of the patients had soft tissue infections (2 with concomitant pulmonary infections), and 12 had rhinocerebral infections. Transmissi…	MCR	European Journal of Clinical Microbiology & Infectious Diseases. 22(12):753-6, 2003 Dec.	Petrikkos G Skiada A Sambatakou H Toskas A Vaiopoulos G Giannopoulou M Katsilambros N	Petrikkos, G. Laiko General Hospital, First Department of Propaedeutic Medicine, Infectious Diseases Laboratory G.K. Daikos, Athens University, 17 Agiou Thoma Street, 115 27 Athens, Greece. petrikos@med.uoa.gr		2003
Ovid Technologies	Multicenter Epidemiologic Study of Coronavirus Disease-Associated Mucormycosis, India.	Patel A Agarwal R Rudramurthy SM Shevkani M Xess I Sharma R Savio J Sethuraman N Madan S Shastri P Thangaraju D Marak R Tadepalli K Savaj P Sunavala A Gupta N Singhal T Muthu V Chakrabarti A MucoCovi Network3	During September-December 2020, we conducted a multicenter retrospective study across India to evaluate epidemiology and outcomes among cases of coronavirus disease (COVID-19)-associated mucormycosis (CAM). Among 287 mucormycosis patients, 187 (65.2%) had CAM; CAM prevalence was 0.27% among hospitalized COVID-19 patients. We noted a 2.1-fold rise in mucormycosis during the study period compared w…	retrospective comparative case serie	Emerging Infectious Diseases. 27(9):2349-2359, 2021 Sep.	Patel A Agarwal R Rudramurthy SM Shevkani M Xess I Sharma R Savio J Sethuraman N Madan S Shastri P Thangaraju D Marak R Tadepalli K Savaj P Sunavala A Gupta N Singhal T Muthu V Chakrabarti A MucoCovi Network3			2021
Ovid Technologies	Nasal Mucormycosis: Our experience with 24 cases.	Bakshi SS Das S Ramesh S Gopalakrishnan S	<b>Background:</b> Mucormycosis is a rare fungal infection affecting people with impaired immunity. The aim of this study is to shed light on the epidemiology, incidence, and outcome of patients with mucormycosis hospitalized at a tertiary care center in Pondicherry. <br><b>Methods:</b> We conducted a retrospective chart review between January 2008 and January 2018. All patients with proven or pr…	MCR	Otolaryngologia Polska. 74(4):37-40, 2020 Feb 20.	Bakshi SS Das S Ramesh S Gopalakrishnan S	Bakshi, Satvinder Singh. All India Institute of Medical Sciences Mangalagiri. Das, Soumyajit. All India Institute of Medical Sciences Mangalagiri. Ramesh, Seepana. All India Institute of Medical Sciences Mangalagiri. Gopalakrishnan, Suriyanarayanan. Mahatma Gandhi Medical College and Research Institutesri Balaji Vidyapeeth.		2020
Ovid Technologies	Palatal zygomycosis: experience of 21 cases.	Bonifaz A Macias B Paredes-Farrera F Arias P Ponce RM Araiza J	OBJECTIVE: To present a clinical report of palatal zygomycosis, its epidemiological, mycological features, and our treatment experience. DESIGN: Retrospective report. SUBJECTS AND METHODS: This is a 25-year long retrospective trial of clinically and mycologically proven cases of zygomycosis. Some patients underwent a biopsy of the palatal lesion and autopsy. This study reports the treatment exper…	MCR	Oral Diseases. 14(6):569-74, 2008 Sep.	Bonifaz A Macias B Paredes-Farrera F Arias P Ponce RM Araiza J	Bonifaz, A. Department of Mycology, Hospital General de Mexico OD, Mexico GF. a_bonifaz@yahoo.com.mx		2008
Ovid Technologies	Posaconazole as salvage therapy for zygomycosis.	Greenberg RN Mullane K van Burik JA Raad I Abzug MJ Anstead G Herbrecht R Langston A Marr KA Schiller G Schuster M Wingard JR Gonzalez CE Revankar SG Corcoran G Kryscio RJ Hare R	Zygomycosis, an infection that is associated with significant morbidity and mortality, is becoming common in immunocompromised patients. Posaconazole is a new extended-spectrum azole antifungal that has demonstrated in vitro and in vivo activity against zygomycetes. This report provides the results from the first 24 patients with active zygomycosis who were enrolled in two open-label, nonrandomiz…	Clinical Trial	Antimicrobial Agents & Chemotherapy. 50(1):126-33, 2006 Jan.	Greenberg RN Mullane K van Burik JA Raad I Abzug MJ Anstead G Herbrecht R Langston A Marr KA Schiller G Schuster M Wingard JR Gonzalez CE Revankar SG Corcoran G Kryscio RJ Hare R	Greenberg, R N. Medicine Service, Department of Veterans Affairs Medical Center, Lexington, Kentucky, USA. RNgree01@uky.edu		2006
Ovid Technologies	Posaconazole is effective as salvage therapy in zygomycosis: a retrospective summary of 91 cases.	van Burik JA Hare RS Solomon HF Corrado ML Kontoyiannis DP	To evaluate the activity of posaconazole for treatment of zygomycosis, a disease for which therapeutic options are limited, we conducted a retrospective study including 91 patients with zygomycosis (proven zygomycosis, 69 patients; probable zygomycosis, 22 patients). Patients had infection that was refractory to prior antifungal treatment (n=81) or were intolerant of such treatment (n=10) and par…	prospective case control study,	Clinical Infectious Diseases. 42(7):e61-5, 2006 Apr 01.	van Burik JA Hare RS Solomon HF Corrado ML Kontoyiannis DP	van Burik, Jo-Anne H. University of Minnesota, Minneapolis, Minnesota, USA.		2006
Ovid Technologies	Post-Covid Cerebral Mucormycosis, Varied Presentations and Surgical Strategies of a Newer Epidemic: An Institutional Experience.	Vijayasekhar MV Nagappa V Swaroop KH Mithun G Achuith E Varaprasad KS	Context: During the challenging second wave of the COVID-19 pandemic, we encountered a most dreadful fungal infection in the form of COVID-associated mucormycosis (CAM), with a varied pattern of presentation from previous experience. Patients presented with simple fungal sinusitis or more complicated brain abscesses, and newer manifestations such as skull osteomyelitis. We report our findings and…	retrospective comparative case serie	Neurology India. 70(3):1052-1056, 2022 May-Jun.	Vijayasekhar MV Nagappa V Swaroop KH Mithun G Achuith E Varaprasad KS	Vijayasekhar, Manda Venkata. Department of Neurosurgery, Andhra Medical College, Andhra Pradesh, India. Nagappa, Vivek. Department of Neurosurgery, Andhra Medical College, Andhra Pradesh, India. Swaroop, Kurumella Hema. Department of Neurosurgery, Andhra Medical College, Andhra Pradesh, India. Mithun, Gorre. Department of Neurosurgery, Andhra Medical College, Andhra Pradesh, India. Achuith, Ediga…		2022
Ovid Technologies	Primary treatment of zygomycosis with liposomal amphotericin B: analysis of 28 cases.	Shoham S Magill SS Merz WG Gonzalez C Seibel N Buchanan WL Knudsen TA Sarkisova TA Walsh TJ	Lipid formulations of amphotericin B are increasingly used in lieu of deoxycholate amphotericin B for primary treatment of zygomycosis, but little is known about the efficacy of the former antifungal in treating this fungal disease. We therefore undertook an analysis of a case series of all patients with zygomycosis who received L-AMB for primary antifungal therapy in five major mid-Atlantic medi…	retrospective comparative case serie	Medical Mycology. 48(3):511-7, 2010 May.	Shoham S Magill SS Merz WG Gonzalez C Seibel N Buchanan WL Knudsen TA Sarkisova TA Walsh TJ	Shoham, Shmuel. Section of Infectious Diseases, Department of Medicine, Washington Hospital Center, Washington, DC, USA.		2010
Ovid Technologies	Prospective pilot study of high-dose (10 mg/kg/day) liposomal amphotericin B (L-AMB) for the initial treatment of mucormycosis.	Lanternier F Poiree S Elie C Garcia-Hermoso D Bakouboula P Sitbon K Herbrecht R Wolff M Ribaud P Lortholary O French Mycosis Study Group	BACKGROUND: Mucormycosis incidence is increasing and is associated with a high rate of mortality. Although lipid-based formulations of amphotericin B are the recommended first-line treatment, only one prospective trial in a limited number of patients has been performed to evaluate this regimen. METHODS: Patients with proven or probable mucormycosis were included between June 2007 and March 2011. …	Clinical Trial	Journal of Antimicrobial Chemotherapy. 70(11):3116-23, 2015 Nov.	Lanternier F Poiree S Elie C Garcia-Hermoso D Bakouboula P Sitbon K Herbrecht R Wolff M Ribaud P Lortholary O French Mycosis Study Group	Lanternier, F. Centre d'Infectiologie Necker Pasteur, Hopital Universitaire Necker Enfants Malades, AP-HP, IHU Imagine, 149 rue de Sevres, 75015 Paris, France Universite Paris Descartes, Sorbonne Paris-Cite, Paris, France. Poiree, S. Service de Radiologie, Hopital Universitaire Necker Enfants Malades, AP-HP, 149 rue de Sevres, 75015 Paris, France. Elie, C. Unite de Recherche Clinique/Centre d'Inv…		2015
Ovid Technologies	Rhinocerebral mucormycosis: experience in 14 patients.	Ketenci I Unlu Y Kaya H Somdas MA Kontas O Ozturk M Vural A	OBJECTIVE: Mucormycosis is an opportunist, often lethal fungal infection which occurs in immunocompromised patients. We present our experience in 14 patients with this condition. PATIENTS AND METHODS: A retrospective chart review was conducted for 14 patients treated for rhinocerebral mucormycosis. RESULTS: Nine patients had diabetes mellitus and six had a haematological malignancy. Nine patients…	MCR	Journal of Laryngology & Otology. 125(8):e3, 2011 Aug.	Ketenci I Unlu Y Kaya H Somdas MA Kontas O Ozturk M Vural A	Ketenci, I. Department of Otorhinolaryngology, Erciyes University, Kayseri, Turkey. ketenci@erciyes.edu.tr		2011
Ovid Technologies	Risk factors for COVID-19 associated mucormycosis in India: A case control study.	Patel A.K. Bakshi H. Shah K. Patel S. Patel T. Patel K. Patel K.K.	The coronavirus disease 2019 (COVID-19) pandemic had led to an increase in a surge of mucormycosis in COVID-19 patients, especially in India. Diabetes and irrational usage of corticosteroids to treat COVID-19 were some of the factors implicated for COVID-19-Associated mucormycosis (CAM). We designed this case-control study to identify risk factors for mucormycosis in COVID-19 patients. The study …	CASE CONTROL STUDY	Medical Mycology. 60(7) (no pagination), 2022. Article Number: myac044. Date of Publication: 01 Jul 2022.	Patel A.K. Bakshi H. Shah K. Patel S. Patel T. Patel K. Patel K.K.	(Patel, Patel) Infectious Diseases Department, Sterling Hospital, Ahmedabad 380052, India (Bakshi) Department of Community Medicine, Gmers Medical College Sola, Ahmedabad, India (Shah) Department of Infectious Diseases, Sterling Hospital, Ahmedabad 380052, India (Patel) B J Medical College, Ahmedabad 380016, India (Patel) Department of Pulmonary and Critical Care Medicine, Sterling Hospital, Ahme…	Oxford University Press	2022
Ovid Technologies	Survival in rhino-orbito-cerebral mucormycosis: An international, multicenter ID-IRI study.	Cag Y Erdem H Gunduz M Komur S Ankarali H Ural S Tasbakan M Tattevin P Tombak A Ozturk-Engin D Tartar AS Batirel A Tekin R Duygu F Caskurlu H Kurtaran B Durdu B Haciseyitoglu D Rello J ID-IRI Mucormycosis Study Group	BACKGROUND: Mucormycosis is an emerging aggressive mold infection. This study aimed to assess the outcome of hospitalized adults with rhino-orbito-cerebral mucormycosis (ROCM). The secondary objective was to identify prognostic factors in this setting. METHODS: This study was an international, retrospective, multicenter study. Patients' data were collected from 29 referral centers in 6 countries.…	retrospective comparative case serie	European Journal of Internal Medicine. 100:56-61, 2022 Jun.	Cag Y Erdem H Gunduz M Komur S Ankarali H Ural S Tasbakan M Tattevin P Tombak A Ozturk-Engin D Tartar AS Batirel A Tekin R Duygu F Caskurlu H Kurtaran B Durdu B Haciseyitoglu D Rello J ID-IRI Mucormycosis Study Group	Cag, Yasemin. Department of Infectious Diseases and Clinical Microbiology, Istanbul Medeniyet University Faculty of Medicine, Kadikoy, Istanbul 34722, Turkey. Electronic address: yasemin.cag@medeniyet.edu.tr. Erdem, Hakan. Department of Infectious Diseases, Bahrain Oncology Center, King Hamad University Hospital, Busaiteen, Bahrain. Gunduz, Mehmet. Department of Hematology, Ankara University Facu…		2022
Ovid Technologies	Susceptibility of severe COVID-19 patients to rhino-orbital mucormycosis fungal infection in different clinical manifestations.	Bayram N Ozsaygili C Sav H Tekin Y Gundogan M Pangal E Cicek A Ozcan I	PURPOSE: To present the different clinical manifestations of rhino-orbital mucormycosis (ROM) co-infection in severe COVID-19 patients. STUDY DESIGN: Prospective observational clinical study METHODS: Among 32,814 patients hospitalized with the diagnosis of COVID-19 between March 2020 and December 2020 in our center, eleven microbiologically confirmed ROM co-infection cases in severe COVID-19 pati…	MCR	Japanese Journal of Ophthalmology. 65(4):515-525, 2021 Jul.	Bayram N Ozsaygili C Sav H Tekin Y Gundogan M Pangal E Cicek A Ozcan I	Bayram, Nurettin. Department of Ophthalmology, Kayseri City Training and Research Hospital, University of Health Science, 38080, Kayseri, Turkey. drnbayram@gmail.com. Ozsaygili, Cemal. Department of Ophthalmology, Kayseri City Training and Research Hospital, University of Health Science, 38080, Kayseri, Turkey. Sav, Hafize. Department of Mycology, Kayseri City Training and Research Hospital, Univ…		2021
Ovid Technologies	Ten-year experience of rhinocerebral zygomycosis in a teaching hospital in Tehran.	Barati M. Talebi-Taher M. Nojomi M. Kerami F.	Background: Rhinocerebral zygomycosis is a rare, rapidly progressive and often fatal fungal infection occurring in several immunocompromised states. Prior investigators have reported an increasing incidence among Iranian population; therefore, we decided to present the clinical features and treatment outcome of a group of patients with rhinocerebral zygomycosis. Patients and Methods: Medical reco…	retrospective comparative case serie	Iranian Journal of Clinical Infectious Diseases. 5(3) (pp 117-120), 2010. Date of Publication: 2010.	Barati M. Talebi-Taher M. Nojomi M. Kerami F.	(Barati, Talebi-Taher, Kerami) Pediatric Infectious Diseases Research Center, Iran University of Medical Sciences, Tehran, Iran, Islamic Republic of (Nojomi) Department of Community Medicine, Iran University of Medical Sciences, Tehran, Iran, Islamic Republic of	Shaheed Beheshti Uni. of Medical Sci. and Health Services (P.O. BOX 19835-159, Tehran 19569, Iran, Islamic Republic of)	2010
Ovid Technologies	Treatment of 21 cases of invasive mucormycosis with amphotericin B colloidal dispersion.	Herbrecht R Letscher-Bru V Bowden RA Kusne S Anaissie EJ Graybill JR Noskin GA Oppenheim Andres E Pietrelli LA	The aim of this study was to review the characteristics and outcome of 21 patients with invasive mucormycosis treated with amphotericin B colloidal dispersion (ABCD) in five phase I and phase II studies. Mucormycosis is an increasing concern in immunocompromised patients, in whom mortality exceeds 60%. The standard treatment has been amphotericin B combined with surgical debridement. Twenty-one p…	MCR	European Journal of Clinical Microbiology & Infectious Diseases. 20(7):460-6, 2001 Jul.	Herbrecht R Letscher-Bru V Bowden RA Kusne S Anaissie EJ Graybill JR Noskin GA Oppenheim Andres E Pietrelli LA	Herbrecht, R. Departement d'Onco-Hematologie, Hopital de Hautepierre, Strasbourg, France. raoul.herbrecht@chru-strasbourg.fr		2001
Ovid Technologies	Worth of time challenge and multi disciplinary team in rhino maxillary mucormycosis mortality detraction: Longitudinal study in al-salam teaching hospital.	Al-Rawee R.Y. Al-Bakry R.H. Khider H.K. Tawfeeq B.A.-G.	Background Mucormycosis or Zygomycosis is a rapidly progressing fatal form of fungal infection mainly affecting the immunocompromised patients. The seriousness of such infection owing to its highly angioinvasion with high morbidity and mortality rate. At times, mucormycosis is considered as a diagnostic and therapeutic challenge to the clinicians. The multidisciplinary team (MDT) cooperation is o…	MCR	Annals of Tropical Medicine and Public Health. 22(Special Issue 6) (no pagination), 2019. Article Number: S196. Date of Publication: 2019.	Al-Rawee R.Y. Al-Bakry R.H. Khider H.K. Tawfeeq B.A.-G.	(Al-Rawee, Al-Bakry, Khider, Tawfeeq) Al-Salam Teaching Hospital, Al-Sukar City, Mosul, Nineveh, Iraq	Wolters Kluwer Medknow Publications (B9, Kanara Business Centre, off Link Road, Ghatkopar (E), Mumbai 400 075, India)	2019
Ovid Technologies	Zygomycosis in Europe: analysis of 230 cases accrued by the registry of the European Confederation of Medical Mycology (ECMM) Working Group on Zygomycosis between 2005 and 2007.	Skiada A Pagano L Groll A Zimmerli S Dupont B Lagrou K Lass-Florl C Bouza E Klimko N Gaustad P Richardson M Hamal P Akova M Meis JF Rodriguez-Tudela JL Roilides E Mitrousia-Ziouva A Petrikkos G European Confederation of Medical Mycology Working Group on Zygomycosis	Zygomycosis is an important emerging fungal infection, associated with high morbidity and mortality. The Working Group on Zygomycosis of the European Confederation of Medical Mycology (ECMM) prospectively collected cases of proven and probable zygomycosis in 13 European countries occurring between 2005 and 2007. Cases were recorded by a standardized case report form, entered into an electronic da…	retrospective comparative case serie	Clinical Microbiology & Infection. 17(12):1859-67, 2011 Dec.	Skiada A Pagano L Groll A Zimmerli S Dupont B Lagrou K Lass-Florl C Bouza E Klimko N Gaustad P Richardson M Hamal P Akova M Meis JF Rodriguez-Tudela JL Roilides E Mitrousia-Ziouva A Petrikkos G European Confederation of Medical Mycology Working Group on Zygomycosis	Skiada, A. 1st Department of Propaedeutic Medicine, Laikon General Hospital, National and Kapodistrian University of Athens, Athens, Greece.		2011
Ovid Technologies	Zygomycosis in Italy: a survey of FIMUA-ECMM (Federazione Italiana di Micopatologia Umana ed Animale and European Confederation of Medical Mycology).	Pagano L Valentini CG Posteraro B Girmenia C Ossi C Pan A Candoni A Nosari A Riva M Cattaneo C Rossini F Fianchi L Caira M Sanguinetti M Gesu GP Lombardi G Vianelli N Stanzani M Mirone E Pinsi G Facchetti F Manca N Savi L Mettimano M Selva V Caserta I Scarpellini P Morace G D'Arminio Monforte A Grossi P Giudici D Tortorano AM Bonini A Ricci L Picardi M Rossano F Fanci R Pecile P Fumagalli L Ferra…	The aims of the study were to analyze the clinical and epidemiological characteristics and treatments for patients who developed zygomycosis enrolled in Italy during the European Confederation of Medical Mycology of medical mycology survey. This prospective multicenter study was performed between 2004 and 2007 at 49 italian Departments. 60 cases of zygomycosis were enrolled: the median age was 59…	prospective case control study,	Journal of Chemotherapy. 21(3):322-9, 2009 Jun.	Pagano L Valentini CG Posteraro B Girmenia C Ossi C Pan A Candoni A Nosari A Riva M Cattaneo C Rossini F Fianchi L Caira M Sanguinetti M Gesu GP Lombardi G Vianelli N Stanzani M Mirone E Pinsi G Facchetti F Manca N Savi L Mettimano M Selva V Caserta I Scarpellini P Morace G D'Arminio Monforte A Grossi P Giudici D Tortorano AM Bonini A Ricci L Picardi M Rossano F Fanci R Pecile P Fumagalli L Ferra…	Pagano, L. Instituto di Ematologia, Universita Cattolica del Sacro Cuore, Roma. lpagano@rm.unicatt.it		2009
Ovid Technologies	Zygomycosis in the 1990s in a tertiary-care cancer center.	Kontoyiannis DP Wessel VC Bodey GP Rolston KV	Twenty-four patients with cancer met predetermined criteria for a diagnosis of zygomycosis over a 10-year period at our institution. All had hematologic malignancy, and most had either neutropenia or steroid use as a risk factor. Pulmonary involvement mimicking invasive aspergillosis was the most common presentation, and dissemination was seen in 58% of patients on whom autopsies were performed. …	retrospective comparative case serie	Clinical Infectious Diseases. 30(6):851-6, 2000 Jun.	Kontoyiannis DP Wessel VC Bodey GP Rolston KV	Kontoyiannis, D P. Department of Internal Medicine Specialties, Section of Infectious Diseases, University of Texas M. D. Anderson Cancer Center, Houston, TX 77030, USA. dkontoyi@notes.mdacc.tmc.edu		2000
