# Supplementary material for: A Systematic Review of the Therapeutic Outcome of Mucormycosis
Source: Open Forum Infect Dis. 2023 Dec 30;11(1):ofad704. doi: 10.1093/ofid/ofad704 (PMC10823420; doi:10.1093/ofid/ofad704)
Supplement: ofad704_Supplementary_Data [file ofad704_supplementary_data.zip › Supplement 4 (1).xlsx]

## Sheet: Sheet1
	Set of papers that provided data on surgical management
VN	TI	AU	AB	PT	SO	AU	IN	PB	YR
Ovid Technologies	Safety and outcomes of open-label deferasirox iron chelation therapy for mucormycosis.	Spellberg B. Andes D. Perez M. Anglim A. Bonilla H. Mathisen G.E. Walsh T.J. Ibrahim A.S.	We sought to describe the safety profile of open-label, adjunctive deferasirox iron chelation therapy in eight patients with biopsy-proven mucormycosis. Deferasirox was administered for an average of 14 days (range, 7 to 21) at 5 to 20 mg/kg of body weight/day. The only adverse effects attributable to deferasirox were rashes in two patients. Deferasirox treatment was not associated with changes i…	MCR	Antimicrobial Agents and Chemotherapy. 53(7) (pp 3122-3125), 2009. Date of Publication: July 2009.	Spellberg B. Andes D. Perez M. Anglim A. Bonilla H. Mathisen G.E. Walsh T.J. Ibrahim A.S.	(Spellberg, Ibrahim) Division of Infectious Diseases, Los Angeles Biomedical Research Institute, Harbor-University of California at Los Angeles (UCLA) Medical Center, Torrance, CA, United States (Spellberg, Ibrahim) David Geffen School of Medicine at UCLA, Los Angeles, CA, United States (Andes) Departments of Medicine and Medical Microbiology and Immunology, University of Wisconsin School of Medi…	American Society for Microbiology (1752 N Street N.W., Washington DC 20036-2904, United States)	2009
Ovid Technologies	Worth of time challenge and multi disciplinary team in rhino maxillary mucormycosis mortality detraction: Longitudinal study in al-salam teaching hospital.	Al-Rawee R.Y. Al-Bakry R.H. Khider H.K. Tawfeeq B.A.-G.	Background Mucormycosis or Zygomycosis is a rapidly progressing fatal form of fungal infection mainly affecting the immunocompromised patients. The seriousness of such infection owing to its highly angioinvasion with high morbidity and mortality rate. At times, mucormycosis is considered as a diagnostic and therapeutic challenge to the clinicians. The multidisciplinary team (MDT) cooperation is o…	MCR	Annals of Tropical Medicine and Public Health. 22(Special Issue 6) (no pagination), 2019. Article Number: S196. Date of Publication: 2019.	Al-Rawee R.Y. Al-Bakry R.H. Khider H.K. Tawfeeq B.A.-G.	(Al-Rawee, Al-Bakry, Khider, Tawfeeq) Al-Salam Teaching Hospital, Al-Sukar City, Mosul, Nineveh, Iraq	Wolters Kluwer Medknow Publications (B9, Kanara Business Centre, off Link Road, Ghatkopar (E), Mumbai 400 075, India)	2019
Ovid Technologies	Cut it out! Thoracic surgeon's approach to pulmonary mucormycosis and the role of surgical resection in survival.	Multani A. Reveron-Thornton R. Garvert D.W. Gomez C.A. Montoya J.G. Lui N.S.	Background: Mucormycosis portends a poor prognosis with mortality rates ranging from 50% to 70% in pulmonary mucormycosis (PM) and up to 95% in disseminated disease. However, detailed outcomes data have been lacking. It remains unknown how to identify patients who would benefit from surgical resection. Objective(s): We present our experience with patients undergoing surgical resection for PM, inc…	prospective case control study,	Mycoses. 62(10) (pp 893-907), 2019. Date of Publication: 01 Oct 2019.	Multani A. Reveron-Thornton R. Garvert D.W. Gomez C.A. Montoya J.G. Lui N.S.	(Multani, Garvert, Montoya) Division of Infectious Diseases and Geographic Medicine, Department of Medicine, Stanford University School of Medicine, Stanford, CA, United States (Multani, Montoya) Palo Alto Medical Foundation Toxoplasma Serology Laboratory, Palo Alto, CA, United States (Reveron-Thornton) Stanford University School of Medicine, Stanford, CA, United States (Gomez) Division of Infect…	Blackwell Publishing Ltd	2019
Ovid Technologies	Posaconazole as salvage therapy for zygomycosis.	Greenberg RN Mullane K van Burik JA Raad I Abzug MJ Anstead G Herbrecht R Langston A Marr KA Schiller G Schuster M Wingard JR Gonzalez CE Revankar SG Corcoran G Kryscio RJ Hare R	Zygomycosis, an infection that is associated with significant morbidity and mortality, is becoming common in immunocompromised patients. Posaconazole is a new extended-spectrum azole antifungal that has demonstrated in vitro and in vivo activity against zygomycetes. This report provides the results from the first 24 patients with active zygomycosis who were enrolled in two open-label, nonrandomiz…	Clinical Trial	Antimicrobial Agents & Chemotherapy. 50(1):126-33, 2006 Jan.	Greenberg RN Mullane K van Burik JA Raad I Abzug MJ Anstead G Herbrecht R Langston A Marr KA Schiller G Schuster M Wingard JR Gonzalez CE Revankar SG Corcoran G Kryscio RJ Hare R	Greenberg, R N. Medicine Service, Department of Veterans Affairs Medical Center, Lexington, Kentucky, USA. RNgree01@uky.edu		2006
Ovid Technologies	Mucormycosis: ten-year experience at a tertiary-care center in Greece.	Petrikkos G Skiada A Sambatakou H Toskas A Vaiopoulos G Giannopoulou M Katsilambros N	Presented here are the results of a retrospective analysis of all mucormycoses infections recorded at a tertiary hospital in Greece during the last 10 years. A total of 24 patients were identified, 15 male and 9 female, with ages ranging from 37 to 80 years. Twelve of the patients had soft tissue infections (2 with concomitant pulmonary infections), and 12 had rhinocerebral infections. Transmissi…	MCR	European Journal of Clinical Microbiology & Infectious Diseases. 22(12):753-6, 2003 Dec.	Petrikkos G Skiada A Sambatakou H Toskas A Vaiopoulos G Giannopoulou M Katsilambros N	Petrikkos, G. Laiko General Hospital, First Department of Propaedeutic Medicine, Infectious Diseases Laboratory G.K. Daikos, Athens University, 17 Agiou Thoma Street, 115 27 Athens, Greece. petrikos@med.uoa.gr		2003
Ovid Technologies	Treatment of 21 cases of invasive mucormycosis with amphotericin B colloidal dispersion.	Herbrecht R Letscher-Bru V Bowden RA Kusne S Anaissie EJ Graybill JR Noskin GA Oppenheim Andres E Pietrelli LA	The aim of this study was to review the characteristics and outcome of 21 patients with invasive mucormycosis treated with amphotericin B colloidal dispersion (ABCD) in five phase I and phase II studies. Mucormycosis is an increasing concern in immunocompromised patients, in whom mortality exceeds 60%. The standard treatment has been amphotericin B combined with surgical debridement. Twenty-one p…	MCR	European Journal of Clinical Microbiology & Infectious Diseases. 20(7):460-6, 2001 Jul.	Herbrecht R Letscher-Bru V Bowden RA Kusne S Anaissie EJ Graybill JR Noskin GA Oppenheim Andres E Pietrelli LA	Herbrecht, R. Departement d'Onco-Hematologie, Hopital de Hautepierre, Strasbourg, France. raoul.herbrecht@chru-strasbourg.fr		2001
Ovid Technologies	Isolated renal zygomycosis: Novel diagnostic and prognostic criteria with experience of a tertiary care center.	Chipde S.S. Ranjan P. Lal H. Singh V. Naval R. Marak R.S. Prakash A. Bhadoria D. Sharma R.K. Pradhan M.R. Singh M. Kumar J. Ansari M.S. Mandhani A. Srivastava A. Kapoor R.	Background: Isolated renal zygomycosis is a life-threatening infection and difficult to diagnose ante mortem due to varied presentations. Most reports in the literature are case reports. We are presenting our experience of 10 patients. Material(s) and Method(s): Retrospective data of 10 consecutive patients with primary renal zygomycosis, including 2 post-transplant patients, in our tertiary care…	MCR	Urologia Internationalis. 88(3) (pp 282-288), 2012. Date of Publication: April 2012.	Chipde S.S. Ranjan P. Lal H. Singh V. Naval R. Marak R.S. Prakash A. Bhadoria D. Sharma R.K. Pradhan M.R. Singh M. Kumar J. Ansari M.S. Mandhani A. Srivastava A. Kapoor R.	(Chipde, Ranjan, Pradhan, Singh, Kumar, Ansari, Mandhani, Srivastava, Kapoor) Department of Urology and Kidney Transplant, Sanjay Gandhi Post Graduate Institute of Medical Sciences (SGPGIMS), Lucknow 14, India (Lal, Singh) Department of Radiodiagnosis, Sanjay Gandhi Post Graduate Institute of Medical Sciences and G Intern BH, Lucknow, India (Naval) Department of Pathology, Sanjay Gandhi Post Grad…	S. Karger AG (Allschwilerstrasse 10, P.O. Box, Basel CH-4009, Switzerland)	2012
Ovid Technologies	Mucormycosis in a pediatric population: a review of 20 cases from southern Turkey. [Review]	Alabaz D Yilmaz G Uguz A Ozdemir S Sasmaz I Bayram I	BACKGROUND: Mucormycosis is a fatal invasive fungal infection seen most often in patients with compromised defense mechanisms. The aim of this article was to review the data of pediatric mucor in the South of Turkey. METHODS: Twenty pediatric cases with biopsy proven mucormycosis were reported, between January 2007 through January 2017. Data were extracted from the medical charts of patients retr…	MCR	Turkish Journal of Pediatrics. 63(1):11-22, 2021.	Alabaz D Yilmaz G Uguz A Ozdemir S Sasmaz I Bayram I	Alabaz, Derya. Departments of Pediatric Infectious Disease, Cukurova University Faculty of Medicine, Adana, Turkey. Yilmaz, Gulsum. Departments of Pediatric Infectious Disease, Cukurova University Faculty of Medicine, Adana, Turkey. Uguz, Aysun. Departments of Pathology, Cukurova University Faculty of Medicine, Adana, Turkey. Ozdemir, Suleyman. Departments of Otolaryngology-Head and Neck Surgery,…		2021
Ovid Technologies	COVID Associated Mucormycosis: A Study on the Spectrum of Clinical, Biochemical and Radiological Findings in A Series of Ten Patients.	Pal P Chatterjee N Ghosh S Ray BK Mukhopadhyay P Bhunia K Srivastava SR Adhikari S Barman D Banerjee B Mukhopadhyay M Pal J	BACKGROUND: There is more than twofold rise in prevalence of mucormycosis cases in India during the COVID-19 pandemic which needs to be evaluated. AIMS: The study aimed to document the spectrum of cases of mucormycosis seen at our Institute during COVID-19 times. METHODS: The study is a retrospective observational study carried out at our Institute from May 2021 to mid-June 2021. All patients wit…	MCR	Journal of the Association of Physicians of India. 69(10):11-12, 2021 Oct.	Pal P Chatterjee N Ghosh S Ray BK Mukhopadhyay P Bhunia K Srivastava SR Adhikari S Barman D Banerjee B Mukhopadhyay M Pal J	Pal, Pranabananda. PGT, IPGMER, Kolkata, West Bengal Corresponding Author. Chatterjee, Nandini. Professor, IPGMER, Kolkata, West Bengal. Ghosh, Soumitra. Professor and HOD, Dept. of Medicine, IPGMER, Kolkata, West Bengal. Ray, Biman Kanti. Professor, Dept. of Neuromedicine,IPGMER, Kolkata, West Bengal. Mukhopadhyay, Pradip. Professor, Dept. of Endocrinology, IPGMER, Kolkata, West Bengal. Bhunia, …		2021
Ovid Technologies	Focus on invasive mucormycosis in paediatric haematology oncology patients: a series of 11 cases.	Phulpin-Weibel A Rivier A Leblanc T Bertrand Y Chastagner P	Mucormycosis has emerged as an increasingly important infection in oncology centres with high mortality, especially in severely immunocompromised patients. We carried out a retrospective study of 11 children with mucormycosis treated in seven French oncology-haematology paediatric wards during the period from 1991 to 2011. Lichtheimia corymbifera and Mucor spp. were the predominant pathogens. Tre…	MCR	Mycoses. 56(3):236-40, 2013 May.	Phulpin-Weibel A Rivier A Leblanc T Bertrand Y Chastagner P	Phulpin-Weibel, Aurelie. Service d'Hemato-oncologie pediatrique, Hopital Brabois-Enfant, Vandoeuvre-les-Nancy, France.		2013
Ovid Technologies	Rhinocerebral mucormycosis: experience in 14 patients.	Ketenci I Unlu Y Kaya H Somdas MA Kontas O Ozturk M Vural A	OBJECTIVE: Mucormycosis is an opportunist, often lethal fungal infection which occurs in immunocompromised patients. We present our experience in 14 patients with this condition. PATIENTS AND METHODS: A retrospective chart review was conducted for 14 patients treated for rhinocerebral mucormycosis. RESULTS: Nine patients had diabetes mellitus and six had a haematological malignancy. Nine patients…	MCR	Journal of Laryngology & Otology. 125(8):e3, 2011 Aug.	Ketenci I Unlu Y Kaya H Somdas MA Kontas O Ozturk M Vural A	Ketenci, I. Department of Otorhinolaryngology, Erciyes University, Kayseri, Turkey. ketenci@erciyes.edu.tr		2011
